# Supplementary material for: Genetic and functional analysis of unproductive splicing using LeafCutter2
Source: bioRxiv. 2025 Apr 8:2025.04.06.646893. Preprint. [Version 1] doi: 10.1101/2025.04.06.646893 (PMC12026817; doi:10.1101/2025.04.06.646893)
Supplement: Supplement 1 [file media-1.txt]

sampleID	Species	Stage	Tissue	run_accession
Chicken_Heart_10_1469	Chicken	10	Heart	ERR2576384
Chicken_Kidney_10_1505	Chicken	10	Kidney	ERR2576385
Chicken_Liver_10_1506	Chicken	10	Liver	ERR2576387
Chicken_Cerebellum_10_1723	Chicken	10	Cerebellum	ERR2576393
Chicken_Cerebellum_10_1735	Chicken	10	Cerebellum	ERR2576394
Chicken_Heart_10_1736	Chicken	10	Heart	ERR2576397
Chicken_Kidney_10_1730	Chicken	10	Kidney	ERR2576399
Chicken_Testis_10_1722	Chicken	10	Testis	ERR2576403
Chicken_Heart_12_1470	Chicken	12	Heart	ERR2576408
Chicken_Brain_12_1353	Chicken	12	Brain	ERR2576416
Chicken_Cerebellum_12_1533	Chicken	12	Cerebellum	ERR2576418
Chicken_Kidney_12_1534	Chicken	12	Kidney	ERR2576422
Chicken_Liver_12_1610	Chicken	12	Liver	ERR2576425
Chicken_Brain_14_1420	Chicken	14	Brain	ERR2576428
Chicken_Brain_14_1612	Chicken	14	Brain	ERR2576429
Chicken_Cerebellum_14_1613	Chicken	14	Cerebellum	ERR2576430
Chicken_Kidney_14_1433	Chicken	14	Kidney	ERR2576434
Chicken_Liver_14_1434	Chicken	14	Liver	ERR2576436
Chicken_Liver_14_1616	Chicken	14	Liver	ERR2576437
Chicken_Ovary_14_1617	Chicken	14	Ovary	ERR2576439
Chicken_Heart_14_1340	Chicken	14	Heart	ERR2576444
Chicken_Heart_14_1548	Chicken	14	Heart	ERR2576445
Chicken_Brain_17_1628	Chicken	17	Brain	ERR2576453
Chicken_Heart_17_2476	Chicken	17	Heart	ERR2576457
Chicken_Kidney_17_1484	Chicken	17	Kidney	ERR2576458
Chicken_Kidney_17_1631	Chicken	17	Kidney	ERR2576459
Chicken_Liver_17_1485	Chicken	17	Liver	ERR2576460
Chicken_Liver_17_1634	Chicken	17	Liver	ERR2576461
Chicken_Ovary_17_1427	Chicken	17	Ovary	ERR2576462
Chicken_Brain_17_1620	Chicken	17	Brain	ERR2576465
Chicken_Heart_17_1474	Chicken	17	Heart	ERR2576468
Chicken_Kidney_17_1480	Chicken	17	Kidney	ERR2576470
Chicken_Kidney_17_1623	Chicken	17	Kidney	ERR2576471
Chicken_Liver_17_1481	Chicken	17	Liver	ERR2576472
Chicken_Liver_17_1624	Chicken	17	Liver	ERR2576473
Chicken_Testis_17_1424	Chicken	17	Testis	ERR2576474
Chicken_Cerebellum_0dph_1639	Chicken	0dph	Cerebellum	ERR2576479
Chicken_Heart_0dph_1476	Chicken	0dph	Heart	ERR2576480
Chicken_Heart_0dph_1640	Chicken	0dph	Heart	ERR2576481
Chicken_Liver_0dph_1642	Chicken	0dph	Liver	ERR2576485
Chicken_Brain_0dph_1806	Chicken	0dph	Brain	ERR2576489
Chicken_Cerebellum_0dph_1540	Chicken	0dph	Cerebellum	ERR2576490
Chicken_Heart_0dph_1541	Chicken	0dph	Heart	ERR2576492
Chicken_Heart_0dph_1659	Chicken	0dph	Heart	ERR2576493
Chicken_Liver_0dph_1543	Chicken	0dph	Liver	ERR2576496
Chicken_Liver_0dph_1661	Chicken	0dph	Liver	ERR2576497
Chicken_Liver_Adult_558	Chicken	Adult	Liver	ERR2576508
Chicken_Ovary_Adult_787	Chicken	Adult	Ovary	ERR2576511
Chicken_Cerebellum_Adult_654	Chicken	Adult	Cerebellum	ERR2576514
Chicken_Kidney_adult_918	Chicken	adult	Kidney	ERR2576519
Chicken_Liver_adult_917	Chicken	adult	Liver	ERR2576521
Chicken_Testis_Adult_642	Chicken	Adult	Testis	ERR2576522
Chicken_Brain_5wph_1804	Chicken	5wph	Brain	ERR2576525
Chicken_Kidney_5wph_2453	Chicken	5wph	Kidney	ERR2576531
Chicken_Liver_5wph_1760	Chicken	5wph	Liver	ERR2576532
Chicken_Brain_5wph_1864	Chicken	5wph	Brain	ERR2576537
Chicken_Cerebellum_5wph_1764	Chicken	5wph	Cerebellum	ERR2576538
Chicken_Cerebellum_5wph_1866	Chicken	5wph	Cerebellum	ERR2576539
Chicken_Kidney_5wph_2454	Chicken	5wph	Kidney	ERR2576543
Chicken_Testis_5wph_1762	Chicken	5wph	Testis	ERR2576546
Chicken_Testis_5wph_1767	Chicken	5wph	Testis	ERR2576547
Chicken_Heart_7dph_1666	Chicken	7dph	Heart	ERR2576552
Chicken_Brain_7dph_1647	Chicken	7dph	Brain	ERR2576560
Chicken_Brain_7dph_1654	Chicken	7dph	Brain	ERR2576561
Chicken_Heart_7dph_1649	Chicken	7dph	Heart	ERR2576564
Chicken_Kidney_7dph_1650	Chicken	7dph	Kidney	ERR2576566
Chicken_Kidney_7dph_1657	Chicken	7dph	Kidney	ERR2576567
Chicken_Liver_7dph_1651	Chicken	7dph	Liver	ERR2576568
Chicken_Liver_7dph_1679	Chicken	7dph	Liver	ERR2576569
Chicken_Testis_7dph_1680	Chicken	7dph	Testis	ERR2576571
Chicken_Brain_10wph_1775	Chicken	10wph	Brain	ERR2576572
Chicken_Brain_10wph_1805	Chicken	10wph	Brain	ERR2576573
Chicken_Kidney_10wph_2458	Chicken	10wph	Kidney	ERR2576579
Chicken_Liver_10wph_1873	Chicken	10wph	Liver	ERR2576581
Chicken_Brain_10wph_1865	Chicken	10wph	Brain	ERR2576584
Chicken_Heart_10wph_1771	Chicken	10wph	Heart	ERR2576588
Chicken_Liver_10wph_1774	Chicken	10wph	Liver	ERR2576592
Chicken_Brain_10_1349	Chicken	10	Brain	ERR2576379
Chicken_Brain_10_1361	Chicken	10	Brain	ERR2576380
Chicken_Cerebellum_10_1807	Chicken	10	Cerebellum	ERR2576382
Chicken_Kidney_10_1509	Chicken	10	Kidney	ERR2576386
Chicken_Cerebellum_10_1752	Chicken	10	Cerebellum	ERR2576381
Chicken_Brain_10_1717	Chicken	10	Brain	ERR2576391
Chicken_Heart_10_1468	Chicken	10	Heart	ERR2576383
Chicken_Brain_10_1720	Chicken	10	Brain	ERR2576392
Chicken_Liver_10_1755	Chicken	10	Liver	ERR2576388
Chicken_Heart_10_1724	Chicken	10	Heart	ERR2576395
Chicken_Ovary_10_1331	Chicken	10	Ovary	ERR2576389
Chicken_Heart_10_1729	Chicken	10	Heart	ERR2576396
Chicken_Ovary_10_1348	Chicken	10	Ovary	ERR2576390
Chicken_Liver_10_1731	Chicken	10	Liver	ERR2576400
Chicken_Kidney_10_1725	Chicken	10	Kidney	ERR2576398
Chicken_Brain_12_1350	Chicken	12	Brain	ERR2576404
Chicken_Liver_10_1738	Chicken	10	Liver	ERR2576401
Chicken_Testis_10_1715	Chicken	10	Testis	ERR2576402
Chicken_Brain_12_1553	Chicken	12	Brain	ERR2576405
Chicken_Cerebellum_12_1477	Chicken	12	Cerebellum	ERR2576406
Chicken_Cerebellum_12_1808	Chicken	12	Cerebellum	ERR2576407
Chicken_Heart_12_1473	Chicken	12	Heart	ERR2576409
Chicken_Kidney_12_1560	Chicken	12	Kidney	ERR2576411
Chicken_Ovary_12_1351	Chicken	12	Ovary	ERR2576414
Chicken_Kidney_12_1478	Chicken	12	Kidney	ERR2576410
Chicken_Brain_12_1364	Chicken	12	Brain	ERR2576417
Chicken_Liver_12_1537	Chicken	12	Liver	ERR2576412
Chicken_Cerebellum_12_1608	Chicken	12	Cerebellum	ERR2576419
Chicken_Kidney_12_1609	Chicken	12	Kidney	ERR2576423
Chicken_Liver_12_1874	Chicken	12	Liver	ERR2576413
Chicken_Liver_12_1535	Chicken	12	Liver	ERR2576424
Chicken_Testis_12_1354	Chicken	12	Testis	ERR2576426
Chicken_Ovary_12_1368	Chicken	12	Ovary	ERR2576415
Chicken_Cerebellum_14_1809	Chicken	14	Cerebellum	ERR2576431
Chicken_Heart_12_1471	Chicken	12	Heart	ERR2576420
Chicken_Heart_14_1432	Chicken	14	Heart	ERR2576432
Chicken_Heart_12_1472	Chicken	12	Heart	ERR2576421
Chicken_Heart_14_1614	Chicken	14	Heart	ERR2576433
Chicken_Testis_12_1365	Chicken	12	Testis	ERR2576427
Chicken_Brain_14_1338	Chicken	14	Brain	ERR2576440
Chicken_Kidney_14_1615	Chicken	14	Kidney	ERR2576435
Chicken_Brain_14_1546	Chicken	14	Brain	ERR2576441
Chicken_Ovary_14_1421	Chicken	14	Ovary	ERR2576438
Chicken_Cerebellum_14_1339	Chicken	14	Cerebellum	ERR2576442
Chicken_Cerebellum_14_1547	Chicken	14	Cerebellum	ERR2576443
Chicken_Kidney_14_1341	Chicken	14	Kidney	ERR2576446
Chicken_Liver_14_1342	Chicken	14	Liver	ERR2576448
Chicken_Kidney_14_1549	Chicken	14	Kidney	ERR2576447
Chicken_Testis_14_3917	Chicken	14	Testis	ERR2576451
Chicken_Liver_14_1550	Chicken	14	Liver	ERR2576449
Chicken_Cerebellum_17_1810	Chicken	17	Cerebellum	ERR2576455
Chicken_Testis_14_1417	Chicken	14	Testis	ERR2576450
Chicken_Brain_17_1423	Chicken	17	Brain	ERR2576464
Chicken_Brain_17_1426	Chicken	17	Brain	ERR2576452
Chicken_Cerebellum_17_1621	Chicken	17	Cerebellum	ERR2576467
Chicken_Cerebellum_17_1483	Chicken	17	Cerebellum	ERR2576454
Chicken_Testis_17_1625	Chicken	17	Testis	ERR2576475
Chicken_Heart_17_1630	Chicken	17	Heart	ERR2576456
Chicken_Cerebellum_0dph_1487	Chicken	0dph	Cerebellum	ERR2576478
Chicken_Ovary_17_1635	Chicken	17	Ovary	ERR2576463
Chicken_Kidney_0dph_1641	Chicken	0dph	Kidney	ERR2576483
Chicken_Cerebellum_17_1479	Chicken	17	Cerebellum	ERR2576466
Chicken_Liver_0dph_1489	Chicken	0dph	Liver	ERR2576484
Chicken_Heart_17_1622	Chicken	17	Heart	ERR2576469
Chicken_Ovary_0dph_1643	Chicken	0dph	Ovary	ERR2576487
Chicken_Brain_0dph_1429	Chicken	0dph	Brain	ERR2576476
Chicken_Cerebellum_0dph_1658	Chicken	0dph	Cerebellum	ERR2576491
Chicken_Brain_0dph_1638	Chicken	0dph	Brain	ERR2576477
Chicken_Kidney_0dph_1542	Chicken	0dph	Kidney	ERR2576494
Chicken_Kidney_0dph_1488	Chicken	0dph	Kidney	ERR2576482
Chicken_Kidney_0dph_1660	Chicken	0dph	Kidney	ERR2576495
Chicken_Ovary_0dph_1430	Chicken	0dph	Ovary	ERR2576486
Chicken_Testis_0dph_1544	Chicken	0dph	Testis	ERR2576498
Chicken_Brain_0dph_1539	Chicken	0dph	Brain	ERR2576488
Chicken_Testis_0dph_1662	Chicken	0dph	Testis	ERR2576499
Chicken_Brain_Adult_577	Chicken	Adult	Brain	ERR2576500
Chicken_Brain_Adult_783	Chicken	Adult	Brain	ERR2576501
Chicken_Cerebellum_Adult_578	Chicken	Adult	Cerebellum	ERR2576502
Chicken_Cerebellum_Adult_782	Chicken	Adult	Cerebellum	ERR2576503
Chicken_Kidney_Adult_559	Chicken	Adult	Kidney	ERR2576506
Chicken_Heart_Adult_560	Chicken	Adult	Heart	ERR2576504
Chicken_Brain_Adult_653	Chicken	Adult	Brain	ERR2576512
Chicken_Heart_Adult_785	Chicken	Adult	Heart	ERR2576505
Chicken_Brain_Adult_922	Chicken	Adult	Brain	ERR2576513
Chicken_Kidney_Adult_784	Chicken	Adult	Kidney	ERR2576507
Chicken_Liver_Adult_786	Chicken	Adult	Liver	ERR2576509
Chicken_Heart_Adult_650	Chicken	Adult	Heart	ERR2576516
Chicken_Ovary_Adult_561	Chicken	Adult	Ovary	ERR2576510
Chicken_Testis_Adult_920	Chicken	Adult	Testis	ERR2576523
Chicken_Cerebellum_Adult_921	Chicken	Adult	Cerebellum	ERR2576515
Chicken_Heart_5wph_2431	Chicken	5wph	Heart	ERR2576529
Chicken_Heart_Adult_764	Chicken	Adult	Heart	ERR2576517
Chicken_Kidney_5wph_2433	Chicken	5wph	Kidney	ERR2576530
Chicken_Kidney_Adult_555	Chicken	Adult	Kidney	ERR2576518
Chicken_Liver_5wph_1871	Chicken	5wph	Liver	ERR2576533
Chicken_Liver_Adult_554	Chicken	Adult	Liver	ERR2576520
Chicken_Ovary_5wph_1761	Chicken	5wph	Ovary	ERR2576534
Chicken_Brain_5wph_1757	Chicken	5wph	Brain	ERR2576524
Chicken_Cerebellum_5wph_1758	Chicken	5wph	Cerebellum	ERR2576526
Chicken_Ovary_5wph_1768	Chicken	5wph	Ovary	ERR2576535
Chicken_Cerebellum_5wph_1867	Chicken	5wph	Cerebellum	ERR2576527
Chicken_Heart_5wph_2432	Chicken	5wph	Heart	ERR2576541
Chicken_Heart_5wph_1759	Chicken	5wph	Heart	ERR2576528
Chicken_Liver_5wph_1766	Chicken	5wph	Liver	ERR2576544
Chicken_Brain_5wph_1763	Chicken	5wph	Brain	ERR2576536
Chicken_Liver_5wph_1870	Chicken	5wph	Liver	ERR2576545
Chicken_Heart_5wph_1765	Chicken	5wph	Heart	ERR2576540
Chicken_Cerebellum_7dph_1665	Chicken	7dph	Cerebellum	ERR2576550
Chicken_Kidney_5wph_2434	Chicken	5wph	Kidney	ERR2576542
Chicken_Heart_7dph_1684	Chicken	7dph	Heart	ERR2576553
Chicken_Brain_7dph_1682	Chicken	7dph	Brain	ERR2576548
Chicken_Kidney_7dph_1667	Chicken	7dph	Kidney	ERR2576554
Chicken_Brain_7dph_1803	Chicken	7dph	Brain	ERR2576549
Chicken_Cerebellum_7dph_1812	Chicken	7dph	Cerebellum	ERR2576551
Chicken_Kidney_7dph_1685	Chicken	7dph	Kidney	ERR2576555
Chicken_Liver_7dph_1686	Chicken	7dph	Liver	ERR2576557
Chicken_Liver_7dph_1668	Chicken	7dph	Liver	ERR2576556
Chicken_Ovary_7dph_1669	Chicken	7dph	Ovary	ERR2576558
Chicken_Ovary_7dph_1687	Chicken	7dph	Ovary	ERR2576559
Chicken_Cerebellum_7dph_1648	Chicken	7dph	Cerebellum	ERR2576562
Chicken_Heart_7dph_1656	Chicken	7dph	Heart	ERR2576565
Chicken_Cerebellum_7dph_1655	Chicken	7dph	Cerebellum	ERR2576563
Chicken_Heart_10wph_1777	Chicken	10wph	Heart	ERR2576576
Chicken_Testis_7dph_1652	Chicken	7dph	Testis	ERR2576570
Chicken_Kidney_10wph_1778	Chicken	10wph	Kidney	ERR2576578
Chicken_Cerebellum_10wph_1776	Chicken	10wph	Cerebellum	ERR2576574
Chicken_Liver_10wph_1779	Chicken	10wph	Liver	ERR2576580
Chicken_Cerebellum_10wph_1869	Chicken	10wph	Cerebellum	ERR2576575
Chicken_Ovary_10wph_1781	Chicken	10wph	Ovary	ERR2576583
Chicken_Heart_10wph_2457	Chicken	10wph	Heart	ERR2576577
Chicken_Ovary_10wph_1780	Chicken	10wph	Ovary	ERR2576582
Chicken_Brain_10wph_3920	Chicken	10wph	Brain	ERR2576585
Chicken_Cerebellum_10wph_1770	Chicken	10wph	Cerebellum	ERR2576586
Chicken_Cerebellum_10wph_1868	Chicken	10wph	Cerebellum	ERR2576587
Chicken_Kidney_10wph_1772	Chicken	10wph	Kidney	ERR2576590
Chicken_Heart_10wph_2455	Chicken	10wph	Heart	ERR2576589
Chicken_Kidney_10wph_2456	Chicken	10wph	Kidney	ERR2576591
Chicken_Liver_10wph_1872	Chicken	10wph	Liver	ERR2576593
Chicken_Testis_10wph_1773	Chicken	10wph	Testis	ERR2576594
Chicken_Testis_10wph_1782	Chicken	10wph	Testis	ERR2576595
Rabbit_Heart_12_4754	Rabbit	12	Heart	ERR2587351
Rabbit_Ovary_12_4755	Rabbit	12	Ovary	ERR2587354
Rabbit_WholeBrain_12_4745	Rabbit	12	Brain,Cerebellum	ERR2587357
Rabbit_WholeBrain_12_4748	Rabbit	12	Brain,Cerebellum	ERR2587358
Rabbit_Heart_13_4736	Rabbit	13	Heart	ERR2587361
Rabbit_Liver_13_4828	Rabbit	13	Liver	ERR2587366
Rabbit_Liver_13_4926	Rabbit	13	Liver	ERR2587367
Rabbit_Ovary_13_4804	Rabbit	13	Ovary	ERR2587369
Rabbit_Testis_13_4800	Rabbit	13	Testis	ERR2587370
Rabbit_WholeBrain_13_4799	Rabbit	13	Brain,Cerebellum	ERR2587373
Rabbit_Heart_14_4818	Rabbit	14	Heart	ERR2587376
Rabbit_Heart_14_4996	Rabbit	14	Heart	ERR2587378
Rabbit_Liver_14_4939	Rabbit	14	Liver	ERR2587381
Rabbit_Testis_14_4826	Rabbit	14	Testis	ERR2587385
Rabbit_Testis_14_4998	Rabbit	14	Testis	ERR2587386
Rabbit_Brain_15.5_4838	Rabbit	15.5	Brain	ERR2587391
Rabbit_Heart_15.5_3374	Rabbit	15.5	Heart	ERR2587395
Rabbit_Heart_15.5_3429	Rabbit	15.5	Heart	ERR2587396
Rabbit_Cerebellum_15.5_4839	Rabbit	15.5	Cerebellum	ERR2587399
Rabbit_Kidney_15.5_3375	Rabbit	15.5	Kidney	ERR2587404
Rabbit_Kidney_15.5_3452	Rabbit	15.5	Kidney	ERR2587406
Rabbit_Liver_15.5_3297	Rabbit	15.5	Liver	ERR2587407
Rabbit_Liver_15.5_3454	Rabbit	15.5	Liver	ERR2587408
Rabbit_Testis_15.5_3376	Rabbit	15.5	Testis	ERR2587414
Rabbit_WholeBrain_15.5_3373	Rabbit	15.5	Brain,Cerebellum	ERR2587415
Rabbit_Cerebellum_16.5_4849	Rabbit	16.5	Cerebellum	ERR2587427
Rabbit_Cerebellum_16.5_4851	Rabbit	16.5	Cerebellum	ERR2587428
Rabbit_Kidney_16.5_3406	Rabbit	16.5	Kidney	ERR2587430
Rabbit_Ovary_16.5_3411	Rabbit	16.5	Ovary	ERR2587438
Rabbit_WholeBrain_16.5_3432	Rabbit	16.5	Brain,Cerebellum	ERR2587444
Rabbit_Brain_18_4858	Rabbit	18	Brain	ERR2587448
Rabbit_Heart_18_3320	Rabbit	18	Heart	ERR2587450
Rabbit_Cerebellum_18_4857	Rabbit	18	Cerebellum	ERR2587455
Rabbit_Cerebellum_18_4861	Rabbit	18	Cerebellum	ERR2587457
Rabbit_Kidney_18_3321	Rabbit	18	Kidney	ERR2587458
Rabbit_Kidney_18_3342	Rabbit	18	Kidney	ERR2587460
Rabbit_Kidney_18_3402	Rabbit	18	Kidney	ERR2587461
Rabbit_Liver_18_3289	Rabbit	18	Liver	ERR2587462
Rabbit_Ovary_18_3343	Rabbit	18	Ovary	ERR2587467
Rabbit_Testis_18_3322	Rabbit	18	Testis	ERR2587468
Rabbit_WholeBrain_18_3498	Rabbit	18	Brain,Cerebellum	ERR2587471
Rabbit_Brain_19.5_4788	Rabbit	19.5	Brain	ERR2587475
Rabbit_Heart_19.5_4783	Rabbit	19.5	Heart	ERR2587478
Rabbit_Cerebellum_19.5_4789	Rabbit	19.5	Cerebellum	ERR2587483
Rabbit_Cerebellum_19.5_4868	Rabbit	19.5	Cerebellum	ERR2587484
Rabbit_Kidney_19.5_4870	Rabbit	19.5	Kidney	ERR2587488
Rabbit_Kidney_19.5_4878	Rabbit	19.5	Kidney	ERR2587489
Rabbit_Liver_19.5_4785	Rabbit	19.5	Liver	ERR2587490
Rabbit_Testis_19.5_4864	Rabbit	19.5	Testis	ERR2587496
Rabbit_Heart_21_3311	Rabbit	21	Heart	ERR2587503
Rabbit_Heart_21_3397	Rabbit	21	Heart	ERR2587505
Rabbit_Cerebellum_21_4884	Rabbit	21	Cerebellum	ERR2587507
Rabbit_Liver_21_3264	Rabbit	21	Liver	ERR2587514
Rabbit_Ovary_21_3319	Rabbit	21	Ovary	ERR2587517
Rabbit_Testis_21_3313	Rabbit	21	Testis	ERR2587520
Rabbit_WholeBrain_21_3493	Rabbit	21	Brain,Cerebellum	ERR2587523
Rabbit_Brain_23_4889	Rabbit	23	Brain	ERR2587525
Rabbit_Brain_23_4895	Rabbit	23	Brain	ERR2587528
Rabbit_Cerebellum_23_4890	Rabbit	23	Cerebellum	ERR2587533
Rabbit_Ovary_23_3261	Rabbit	23	Ovary	ERR2587545
Rabbit_Testis_23_3276	Rabbit	23	Testis	ERR2587548
Rabbit_WholeBrain_23_3490	Rabbit	23	Brain,Cerebellum	ERR2587549
Rabbit_WholeBrain_23_3508	Rabbit	23	Brain,Cerebellum	ERR2587551
Rabbit_Heart_24_3207	Rabbit	24	Heart	ERR2587554
Rabbit_Heart_24_3220	Rabbit	24	Heart	ERR2587556
Rabbit_Cerebellum_24_5000	Rabbit	24	Cerebellum	ERR2587559
Rabbit_Kidney_24_3202	Rabbit	24	Kidney	ERR2587560
Rabbit_WholeBrain_24_3504	Rabbit	24	Brain,Cerebellum	ERR2587572
Rabbit_Brain_27_3162	Rabbit	27	Brain	ERR2587576
Rabbit_Heart_27_3155	Rabbit	27	Heart	ERR2587579
Rabbit_Heart_27_3194	Rabbit	27	Heart	ERR2587582
Rabbit_Cerebellum_27_3185	Rabbit	27	Cerebellum	ERR2587585
Rabbit_Kidney_27_3187	Rabbit	27	Kidney	ERR2587589
Rabbit_Kidney_27_3195	Rabbit	27	Kidney	ERR2587590
Rabbit_Liver_27_3188	Rabbit	27	Liver	ERR2587592
Rabbit_Liver_27_3196	Rabbit	27	Liver	ERR2587593
Rabbit_Liver_27_3385	Rabbit	27	Liver	ERR2587594
Rabbit_Testis_27_3189	Rabbit	27	Testis	ERR2587597
Rabbit_Brain_0dpb_3176	Rabbit	0dpb	Brain	ERR2587600
Rabbit_Brain_0dpb_3386	Rabbit	0dpb	Brain	ERR2587601
Rabbit_Cerebellum_0dpb_3177	Rabbit	0dpb	Cerebellum	ERR2587608
Rabbit_Cerebellum_0dpb_3387	Rabbit	0dpb	Cerebellum	ERR2587609
Rabbit_Kidney_0dpb_3150	Rabbit	0dpb	Kidney	ERR2587611
Rabbit_Kidney_0dpb_3179	Rabbit	0dpb	Kidney	ERR2587613
Rabbit_Liver_0dpb_3151	Rabbit	0dpb	Liver	ERR2587615
Rabbit_Heart_2wpb_3106	Rabbit	2wpb	Heart	ERR2587626
Rabbit_Heart_2wpb_3228	Rabbit	2wpb	Heart	ERR2587629
Rabbit_Cerebellum_2wpb_3105	Rabbit	2wpb	Cerebellum	ERR2587630
Rabbit_Kidney_2wpb_3107	Rabbit	2wpb	Kidney	ERR2587634
Rabbit_Liver_2wpb_3118	Rabbit	2wpb	Liver	ERR2587639
Rabbit_Testis_2wpb_3125	Rabbit	2wpb	Testis	ERR2587643
Rabbit_Heart_1ypb_3019	Rabbit	1ypb	Heart	ERR2587648
Rabbit_Heart_6mpb_3027	Rabbit	6mpb	Heart	ERR2587649
Rabbit_Cerebellum_6mpb_3022	Rabbit	6mpb	Cerebellum	ERR2587654
Rabbit_Kidney_6mpb_3028	Rabbit	6mpb	Kidney	ERR2587658
Rabbit_Liver_1ypb_3079	Rabbit	1ypb	Liver	ERR2587662
Rabbit_Liver_6mpb_3081	Rabbit	6mpb	Liver	ERR2587663
Rabbit_Brain_12wpb_4917	Rabbit	12wpb	Brain	ERR2587669
Rabbit_Brain_12wpb_4928	Rabbit	12wpb	Brain	ERR2587670
Rabbit_Cerebellum_12wpb_4918	Rabbit	12wpb	Cerebellum	ERR2587675
Rabbit_Cerebellum_12wpb_4929	Rabbit	12wpb	Cerebellum	ERR2587676
Rabbit_Kidney_12wpb_4834	Rabbit	12wpb	Kidney	ERR2587677
Rabbit_Kidney_12wpb_4931	Rabbit	12wpb	Kidney	ERR2587680
Rabbit_Liver_12wpb_4833	Rabbit	12wpb	Liver	ERR2587681
Rabbit_Heart_12_4746	Rabbit	12	Heart	ERR2587349
Rabbit_Testis_12_4750	Rabbit	12	Testis	ERR2587356
Rabbit_WholeBrain_12_4751	Rabbit	12	Brain,Cerebellum	ERR2587359
Rabbit_WholeBrain_12_4753	Rabbit	12	Brain,Cerebellum	ERR2587360
Rabbit_Liver_13_4743	Rabbit	13	Liver	ERR2587365
Rabbit_Ovary_13_4738	Rabbit	13	Ovary	ERR2587368
Rabbit_WholeBrain_13_4735	Rabbit	13	Brain,Cerebellum	ERR2587372
Rabbit_WholeBrain_13_4803	Rabbit	13	Brain,Cerebellum	ERR2587374
Rabbit_WholeBrain_13_4924	Rabbit	13	Brain,Cerebellum	ERR2587375
Rabbit_Liver_14_4819	Rabbit	14	Liver	ERR2587379
Rabbit_Liver_14_4997	Rabbit	14	Liver	ERR2587382
Rabbit_Ovary_14_4940	Rabbit	14	Ovary	ERR2587384
Rabbit_WholeBrain_14_4823	Rabbit	14	Brain,Cerebellum	ERR2587388
Rabbit_WholeBrain_14_4937	Rabbit	14	Brain,Cerebellum	ERR2587389
Rabbit_WholeBrain_14_4995	Rabbit	14	Brain,Cerebellum	ERR2587390
Rabbit_Brain_15.5_4840	Rabbit	15.5	Brain	ERR2587392
Rabbit_Brain_15.5_4842	Rabbit	15.5	Brain	ERR2587393
Rabbit_Brain_15.5_4844	Rabbit	15.5	Brain	ERR2587394
Rabbit_Heart_15.5_3445	Rabbit	15.5	Heart	ERR2587397
Rabbit_Cerebellum_15.5_4843	Rabbit	15.5	Cerebellum	ERR2587401
Rabbit_Liver_15.5_3455	Rabbit	15.5	Liver	ERR2587409
Rabbit_Ovary_15.5_3453	Rabbit	15.5	Ovary	ERR2587412
Rabbit_Brain_16.5_4846	Rabbit	16.5	Brain	ERR2587418
Rabbit_Heart_16.5_3441	Rabbit	16.5	Heart	ERR2587425
Rabbit_Cerebellum_16.5_4847	Rabbit	16.5	Cerebellum	ERR2587426
Rabbit_Kidney_16.5_3423	Rabbit	16.5	Kidney	ERR2587431
Rabbit_Liver_16.5_3294	Rabbit	16.5	Liver	ERR2587435
Rabbit_Liver_16.5_3296	Rabbit	16.5	Liver	ERR2587436
Rabbit_Testis_16.5_3424	Rabbit	16.5	Testis	ERR2587441
Rabbit_WholeBrain_16.5_3409	Rabbit	16.5	Brain,Cerebellum	ERR2587442
Rabbit_WholeBrain_16.5_3421	Rabbit	16.5	Brain,Cerebellum	ERR2587443
Rabbit_Brain_18_4854	Rabbit	18	Brain	ERR2587446
Rabbit_Brain_18_4856	Rabbit	18	Brain	ERR2587447
Rabbit_Heart_18_3401	Rabbit	18	Heart	ERR2587453
Rabbit_Kidney_18_3336	Rabbit	18	Kidney	ERR2587459
Rabbit_WholeBrain_18_3497	Rabbit	18	Brain,Cerebellum	ERR2587470
Rabbit_WholeBrain_18_3500	Rabbit	18	Brain,Cerebellum	ERR2587472
Rabbit_Brain_19.5_4781	Rabbit	19.5	Brain	ERR2587474
Rabbit_Brain_19.5_4867	Rabbit	19.5	Brain	ERR2587476
Rabbit_Heart_19.5_4877	Rabbit	19.5	Heart	ERR2587481
Rabbit_Cerebellum_19.5_4782	Rabbit	19.5	Cerebellum	ERR2587482
Rabbit_Kidney_19.5_4784	Rabbit	19.5	Kidney	ERR2587486
Rabbit_Kidney_19.5_4791	Rabbit	19.5	Kidney	ERR2587487
Rabbit_Liver_19.5_4871	Rabbit	19.5	Liver	ERR2587492
Rabbit_Liver_19.5_4879	Rabbit	19.5	Liver	ERR2587493
Rabbit_Brain_21_4883	Rabbit	21	Brain	ERR2587499
Rabbit_Heart_21_3255	Rabbit	21	Heart	ERR2587502
Rabbit_Heart_21_3317	Rabbit	21	Heart	ERR2587504
Rabbit_Cerebellum_21_4882	Rabbit	21	Cerebellum	ERR2587506
Rabbit_Kidney_21_3256	Rabbit	21	Kidney	ERR2587509
Rabbit_Kidney_21_3398	Rabbit	21	Kidney	ERR2587512
Rabbit_Liver_21_3257	Rabbit	21	Liver	ERR2587513
Rabbit_Kidney_23_3236	Rabbit	23	Kidney	ERR2587537
Rabbit_Kidney_23_3259	Rabbit	23	Kidney	ERR2587538
Rabbit_Kidney_23_3274	Rabbit	23	Kidney	ERR2587540
Rabbit_Liver_23_3268	Rabbit	23	Liver	ERR2587542
Rabbit_Testis_23_3238	Rabbit	23	Testis	ERR2587547
Rabbit_WholeBrain_23_3507	Rabbit	23	Brain,Cerebellum	ERR2587550
Rabbit_Brain_24_4912	Rabbit	24	Brain	ERR2587553
Rabbit_Heart_24_3227	Rabbit	24	Heart	ERR2587557
Rabbit_Kidney_24_3208	Rabbit	24	Kidney	ERR2587561
Rabbit_Kidney_24_3221	Rabbit	24	Kidney	ERR2587562
Rabbit_Kidney_24_3229	Rabbit	24	Kidney	ERR2587563
Rabbit_Liver_24_3222	Rabbit	24	Liver	ERR2587566
Rabbit_Testis_24_3210	Rabbit	24	Testis	ERR2587571
Rabbit_WholeBrain_24_3506	Rabbit	24	Brain,Cerebellum	ERR2587574
Rabbit_Brain_27_3153	Rabbit	27	Brain	ERR2587575
Rabbit_Heart_27_3164	Rabbit	27	Heart	ERR2587580
Rabbit_Ovary_27_3167	Rabbit	27	Ovary	ERR2587595
Rabbit_Heart_0dpb_3178	Rabbit	0dpb	Heart	ERR2587604
Rabbit_Cerebellum_0dpb_3171	Rabbit	0dpb	Cerebellum	ERR2587607
Rabbit_Kidney_0dpb_3173	Rabbit	0dpb	Kidney	ERR2587612
Rabbit_Testis_0dpb_3175	Rabbit	0dpb	Testis	ERR2587620
Rabbit_Testis_0dpb_3181	Rabbit	0dpb	Testis	ERR2587621
Rabbit_Brain_2wpb_3104	Rabbit	2wpb	Brain	ERR2587622
Rabbit_Brain_2wpb_3114	Rabbit	2wpb	Brain	ERR2587623
Rabbit_Brain_2wpb_3138	Rabbit	2wpb	Brain	ERR2587625
Rabbit_Heart_2wpb_3116	Rabbit	2wpb	Heart	ERR2587627
Rabbit_Heart_2wpb_3122	Rabbit	2wpb	Heart	ERR2587628
Rabbit_Liver_2wpb_3124	Rabbit	2wpb	Liver	ERR2587640
Rabbit_Cerebellum_6mpb_3012	Rabbit	6mpb	Cerebellum	ERR2587652
Rabbit_Testis_6mpb_3049	Rabbit	6mpb	Testis	ERR2587666
Rabbit_Brain_12wpb_4830	Rabbit	12wpb	Brain	ERR2587667
Rabbit_Brain_12wpb_4836	Rabbit	12wpb	Brain	ERR2587668
Rabbit_Heart_12wpb_4919	Rabbit	12wpb	Heart	ERR2587672
Rabbit_Cerebellum_12wpb_4831	Rabbit	12wpb	Cerebellum	ERR2587673
Rabbit_Liver_12wpb_4915	Rabbit	12wpb	Liver	ERR2587682
Rabbit_Liver_12wpb_4932	Rabbit	12wpb	Liver	ERR2587684
Rabbit_Liver_16.5_3532	Rabbit	16.5	Liver	ERR2587437
Rabbit_Cerebellum_18_4855	Rabbit	18	Cerebellum	ERR2587454
Rabbit_Cerebellum_18_4859	Rabbit	18	Cerebellum	ERR2587456
Rabbit_Ovary_19.5_4786	Rabbit	19.5	Ovary	ERR2587494
Rabbit_Brain_21_4887	Rabbit	21	Brain	ERR2587501
Rabbit_Cerebellum_21_4888	Rabbit	21	Cerebellum	ERR2587508
Rabbit_Brain_23_4893	Rabbit	23	Brain	ERR2587527
Rabbit_Heart_23_3235	Rabbit	23	Heart	ERR2587529
Rabbit_Liver_24_3203	Rabbit	24	Liver	ERR2587564
Rabbit_Brain_27_3184	Rabbit	27	Brain	ERR2587577
Rabbit_Cerebellum_27_3163	Rabbit	27	Cerebellum	ERR2587584
Rabbit_Liver_27_3166	Rabbit	27	Liver	ERR2587591
Rabbit_Testis_27_3157	Rabbit	27	Testis	ERR2587596
Rabbit_Brain_0dpb_3170	Rabbit	0dpb	Brain	ERR2587599
Rabbit_Heart_0dpb_3145	Rabbit	0dpb	Heart	ERR2587602
Rabbit_Heart_0dpb_3172	Rabbit	0dpb	Heart	ERR2587603
Rabbit_Brain_2wpb_3120	Rabbit	2wpb	Brain	ERR2587624
Rabbit_Cerebellum_2wpb_3121	Rabbit	2wpb	Cerebellum	ERR2587632
Rabbit_Cerebellum_2wpb_3139	Rabbit	2wpb	Cerebellum	ERR2587633
Rabbit_Kidney_2wpb_3123	Rabbit	2wpb	Kidney	ERR2587636
Rabbit_Ovary_2wpb_3119	Rabbit	2wpb	Ovary	ERR2587641
Rabbit_Brain_6mpb_3011	Rabbit	6mpb	Brain	ERR2587644
Rabbit_Brain_1ypb_3017	Rabbit	1ypb	Brain	ERR2587645
Rabbit_Brain_6mpb_3021	Rabbit	6mpb	Brain	ERR2587646
Rabbit_Brain_6mpb_3025	Rabbit	6mpb	Brain	ERR2587647
Rabbit_Kidney_6mpb_3014	Rabbit	6mpb	Kidney	ERR2587656
Rabbit_Kidney_6mpb_3047	Rabbit	6mpb	Kidney	ERR2587659
Rabbit_Liver_6mpb_3029	Rabbit	6mpb	Liver	ERR2587661
Rabbit_Ovary_6mpb_3016	Rabbit	6mpb	Ovary	ERR2587664
Rabbit_Heart_12_4793	Rabbit	12	Heart	ERR2587352
Rabbit_Ovary_12_4752	Rabbit	12	Ovary	ERR2587353
Rabbit_Testis_12_4747	Rabbit	12	Testis	ERR2587355
Rabbit_Heart_13_4827	Rabbit	13	Heart	ERR2587362
Rabbit_Heart_13_4925	Rabbit	13	Heart	ERR2587363
Rabbit_Liver_13_4737	Rabbit	13	Liver	ERR2587364
Rabbit_Testis_13_4927	Rabbit	13	Testis	ERR2587371
Rabbit_Heart_14_4824	Rabbit	14	Heart	ERR2587377
Rabbit_Liver_14_4825	Rabbit	14	Liver	ERR2587380
Rabbit_Ovary_14_4820	Rabbit	14	Ovary	ERR2587383
Rabbit_WholeBrain_14_4817	Rabbit	14	Brain,Cerebellum	ERR2587387
Rabbit_Heart_15.5_3451	Rabbit	15.5	Heart	ERR2587398
Rabbit_Cerebellum_15.5_4841	Rabbit	15.5	Cerebellum	ERR2587400
Rabbit_Cerebellum_15.5_4845	Rabbit	15.5	Cerebellum	ERR2587402
Rabbit_Kidney_15.5_3369	Rabbit	15.5	Kidney	ERR2587403
Rabbit_Kidney_15.5_3446	Rabbit	15.5	Kidney	ERR2587405
Rabbit_Liver_15.5_3456	Rabbit	15.5	Liver	ERR2587410
Rabbit_Testis_15.5_3370	Rabbit	15.5	Testis	ERR2587413
Rabbit_WholeBrain_15.5_3428	Rabbit	15.5	Brain,Cerebellum	ERR2587416
Rabbit_Brain_16.5_4848	Rabbit	16.5	Brain	ERR2587419
Rabbit_Brain_16.5_4850	Rabbit	16.5	Brain	ERR2587420
Rabbit_Brain_16.5_4852	Rabbit	16.5	Brain	ERR2587421
Rabbit_Heart_16.5_3410	Rabbit	16.5	Heart	ERR2587422
Rabbit_Heart_16.5_3422	Rabbit	16.5	Heart	ERR2587423
Rabbit_Cerebellum_16.5_4853	Rabbit	16.5	Cerebellum	ERR2587429
Rabbit_Kidney_16.5_3599	Rabbit	16.5	Kidney	ERR2587433
Rabbit_Ovary_16.5_3435	Rabbit	16.5	Ovary	ERR2587439
Rabbit_Testis_16.5_3407	Rabbit	16.5	Testis	ERR2587440
Rabbit_Brain_18_4860	Rabbit	18	Brain	ERR2587449
Rabbit_Heart_18_3341	Rabbit	18	Heart	ERR2587452
Rabbit_Liver_18_3290	Rabbit	18	Liver	ERR2587463
Rabbit_Liver_18_3291	Rabbit	18	Liver	ERR2587464
Rabbit_Liver_18_3292	Rabbit	18	Liver	ERR2587465
Rabbit_Testis_18_3403	Rabbit	18	Testis	ERR2587469
Rabbit_WholeBrain_18_3501	Rabbit	18	Brain,Cerebellum	ERR2587473
Rabbit_Heart_19.5_4869	Rabbit	19.5	Heart	ERR2587480
Rabbit_Cerebellum_19.5_4876	Rabbit	19.5	Cerebellum	ERR2587485
Rabbit_Liver_19.5_4792	Rabbit	19.5	Liver	ERR2587491
Rabbit_Ovary_19.5_4880	Rabbit	19.5	Ovary	ERR2587495
Rabbit_Brain_21_4881	Rabbit	21	Brain	ERR2587498
Rabbit_Brain_21_4885	Rabbit	21	Brain	ERR2587500
Rabbit_Kidney_21_3312	Rabbit	21	Kidney	ERR2587510
Rabbit_Kidney_21_3318	Rabbit	21	Kidney	ERR2587511
Rabbit_Liver_21_3288	Rabbit	21	Liver	ERR2587515
Rabbit_Liver_21_3323	Rabbit	21	Liver	ERR2587516
Rabbit_Testis_21_3258	Rabbit	21	Testis	ERR2587519
Rabbit_WholeBrain_21_3491	Rabbit	21	Brain,Cerebellum	ERR2587521
Rabbit_WholeBrain_21_3492	Rabbit	21	Brain,Cerebellum	ERR2587522
Rabbit_WholeBrain_21_3509	Rabbit	21	Brain,Cerebellum	ERR2587524
Rabbit_Brain_23_4891	Rabbit	23	Brain	ERR2587526
Rabbit_Heart_23_3266	Rabbit	23	Heart	ERR2587530
Rabbit_Heart_23_3273	Rabbit	23	Heart	ERR2587531
Rabbit_Cerebellum_23_4894	Rabbit	23	Cerebellum	ERR2587535
Rabbit_Cerebellum_23_4896	Rabbit	23	Cerebellum	ERR2587536
Rabbit_Kidney_23_3267	Rabbit	23	Kidney	ERR2587539
Rabbit_Liver_23_3237	Rabbit	23	Liver	ERR2587541
Rabbit_Liver_23_3275	Rabbit	23	Liver	ERR2587543
Rabbit_Liver_23_5594	Rabbit	23	Liver	ERR2587544
Rabbit_Ovary_23_3269	Rabbit	23	Ovary	ERR2587546
Rabbit_Brain_24_4911	Rabbit	24	Brain	ERR2587552
Rabbit_Heart_24_3214	Rabbit	24	Heart	ERR2587555
Rabbit_Liver_24_3209	Rabbit	24	Liver	ERR2587565
Rabbit_Liver_24_3230	Rabbit	24	Liver	ERR2587567
Rabbit_Ovary_24_3223	Rabbit	24	Ovary	ERR2587568
Rabbit_Ovary_24_3231	Rabbit	24	Ovary	ERR2587569
Rabbit_WholeBrain_24_3505	Rabbit	24	Brain,Cerebellum	ERR2587573
Rabbit_Brain_27_3192	Rabbit	27	Brain	ERR2587578
Rabbit_Kidney_27_3156	Rabbit	27	Kidney	ERR2587587
Rabbit_Kidney_27_3165	Rabbit	27	Kidney	ERR2587588
Rabbit_Brain_0dpb_3143	Rabbit	0dpb	Brain	ERR2587598
Rabbit_Heart_0dpb_5593	Rabbit	0dpb	Heart	ERR2587605
Rabbit_Liver_0dpb_3147	Rabbit	0dpb	Liver	ERR2587614
Rabbit_Heart_12_4749	Rabbit	12	Heart	ERR2587350
Rabbit_Ovary_15.5_3447	Rabbit	15.5	Ovary	ERR2587411
Rabbit_WholeBrain_15.5_3450	Rabbit	15.5	Brain,Cerebellum	ERR2587417
Rabbit_Heart_16.5_3433	Rabbit	16.5	Heart	ERR2587424
Rabbit_Kidney_16.5_3434	Rabbit	16.5	Kidney	ERR2587432
Rabbit_Liver_16.5_3293	Rabbit	16.5	Liver	ERR2587434
Rabbit_WholeBrain_16.5_3440	Rabbit	16.5	Brain,Cerebellum	ERR2587445
Rabbit_Heart_18_3335	Rabbit	18	Heart	ERR2587451
Rabbit_Ovary_18_3337	Rabbit	18	Ovary	ERR2587466
Rabbit_Brain_19.5_4875	Rabbit	19.5	Brain	ERR2587477
Rabbit_Heart_19.5_4790	Rabbit	19.5	Heart	ERR2587479
Rabbit_Testis_19.5_4872	Rabbit	19.5	Testis	ERR2587497
Rabbit_Ovary_21_3399	Rabbit	21	Ovary	ERR2587518
Rabbit_Heart_23_3310	Rabbit	23	Heart	ERR2587532
Rabbit_Cerebellum_23_4892	Rabbit	23	Cerebellum	ERR2587534
Rabbit_Cerebellum_24_4999	Rabbit	24	Cerebellum	ERR2587558
Rabbit_Testis_24_3204	Rabbit	24	Testis	ERR2587570
Rabbit_Heart_27_3186	Rabbit	27	Heart	ERR2587581
Rabbit_Cerebellum_27_3154	Rabbit	27	Cerebellum	ERR2587583
Rabbit_Cerebellum_27_3193	Rabbit	27	Cerebellum	ERR2587586
Rabbit_Cerebellum_0dpb_3144	Rabbit	0dpb	Cerebellum	ERR2587606
Rabbit_Kidney_0dpb_3146	Rabbit	0dpb	Kidney	ERR2587610
Rabbit_Liver_0dpb_3174	Rabbit	0dpb	Liver	ERR2587616
Rabbit_Liver_0dpb_3180	Rabbit	0dpb	Liver	ERR2587617
Rabbit_Ovary_0dpb_3148	Rabbit	0dpb	Ovary	ERR2587618
Rabbit_Ovary_0dpb_3152	Rabbit	0dpb	Ovary	ERR2587619
Rabbit_Cerebellum_2wpb_3115	Rabbit	2wpb	Cerebellum	ERR2587631
Rabbit_Kidney_2wpb_3117	Rabbit	2wpb	Kidney	ERR2587635
Rabbit_Kidney_2wpb_3140	Rabbit	2wpb	Kidney	ERR2587637
Rabbit_Liver_2wpb_3108	Rabbit	2wpb	Liver	ERR2587638
Rabbit_Testis_2wpb_3109	Rabbit	2wpb	Testis	ERR2587642
Rabbit_Heart_9mpb_3085	Rabbit	9mpb	Heart	ERR2587650
Rabbit_Heart_6mpb_3458	Rabbit	6mpb	Heart	ERR2587651
Rabbit_Cerebellum_1ypb_3018	Rabbit	1ypb	Cerebellum	ERR2587653
Rabbit_Cerebellum_6mpb_3026	Rabbit	6mpb	Cerebellum	ERR2587655
Rabbit_Kidney_6mpb_3023	Rabbit	6mpb	Kidney	ERR2587657
Rabbit_Liver_6mpb_3015	Rabbit	6mpb	Liver	ERR2587660
Rabbit_Ovary_6mpb_3024	Rabbit	6mpb	Ovary	ERR2587665
Rabbit_Heart_12wpb_4913	Rabbit	12wpb	Heart	ERR2587671
Rabbit_Cerebellum_12wpb_4837	Rabbit	12wpb	Cerebellum	ERR2587674
Rabbit_Kidney_12wpb_4914	Rabbit	12wpb	Kidney	ERR2587678
Rabbit_Kidney_12wpb_4920	Rabbit	12wpb	Kidney	ERR2587679
Rabbit_Liver_12wpb_4921	Rabbit	12wpb	Liver	ERR2587683
Rabbit_Testis_12wpb_4835	Rabbit	12wpb	Testis	ERR2587685
Rabbit_Testis_12wpb_5197	Rabbit	12wpb	Testis	ERR2587686
Mouse_Heart_10.5_2495	Mouse	10.5	Heart	ERR2588370
Mouse_Liver_10.5_3461	Mouse	10.5	Liver	ERR2588377
Mouse_Ovary_10.5_3251	Mouse	10.5	Ovary	ERR2588379
Mouse_Testis_10.5_3368	Mouse	10.5	Testis	ERR2588381
Mouse_Brain_10.5_2579	Mouse	10.5	Brain	ERR2588382
Mouse_Brain_10.5_3459	Mouse	10.5	Brain	ERR2588384
Mouse_Heart_11.5_2944	Mouse	11.5	Heart	ERR2588387
Mouse_Kidney_11.5_3362	Mouse	11.5	Kidney	ERR2588390
Mouse_Liver_11.5_3034	Mouse	11.5	Liver	ERR2588396
Mouse_Ovary_11.5_3367	Mouse	11.5	Ovary	ERR2588399
Mouse_Testis_11.5_3361	Mouse	11.5	Testis	ERR2588400
Mouse_Brain_11.5_2624	Mouse	11.5	Brain	ERR2588403
Mouse_Brain_11.5_3096	Mouse	11.5	Brain	ERR2588405
Mouse_Heart_12.5_3041	Mouse	12.5	Heart	ERR2588407
Mouse_Heart_12.5_3502	Mouse	12.5	Heart	ERR2588408
Mouse_Kidney_12.5_3280	Mouse	12.5	Kidney	ERR2588410
Mouse_Brain_12.5_2945	Mouse	12.5	Brain	ERR2588422
Mouse_Brain_12.5_3043	Mouse	12.5	Brain	ERR2588425
Mouse_Brain_13.5_2837	Mouse	13.5	Brain	ERR2588429
Mouse_Kidney_13.5_2817	Mouse	13.5	Kidney	ERR2588438
Mouse_Liver_13.5_2816	Mouse	13.5	Liver	ERR2588442
Mouse_Liver_13.5_2840	Mouse	13.5	Liver	ERR2588444
Mouse_Liver_13.5_3916	Mouse	13.5	Liver	ERR2588445
Mouse_Liver_13.5_3921	Mouse	13.5	Liver	ERR2588446
Mouse_Ovary_13.5_2818	Mouse	13.5	Ovary	ERR2588447
Mouse_Testis_13.5_2826	Mouse	13.5	Testis	ERR2588449
Mouse_Heart_14.5_2461	Mouse	14.5	Heart	ERR2588456
Mouse_Heart_14.5_2487	Mouse	14.5	Heart	ERR2588457
Mouse_Kidney_14.5_2488	Mouse	14.5	Kidney	ERR2588464
Mouse_Brain_15.5_2189	Mouse	15.5	Brain	ERR2588474
Mouse_Brain_15.5_2247	Mouse	15.5	Brain	ERR2588476
Mouse_Heart_15.5_2510	Mouse	15.5	Heart	ERR2588480
Mouse_Cerebellum_15.5_2186	Mouse	15.5	Cerebellum	ERR2588481
Mouse_Cerebellum_15.5_2218	Mouse	15.5	Cerebellum	ERR2588484
Mouse_Kidney_15.5_2505	Mouse	15.5	Kidney	ERR2588485
Mouse_Liver_15.5_2219	Mouse	15.5	Liver	ERR2588492
Mouse_Ovary_15.5_2191	Mouse	15.5	Ovary	ERR2588493
Mouse_Testis_15.5_2195	Mouse	15.5	Testis	ERR2588496
Mouse_Brain_16.5_2257	Mouse	16.5	Brain	ERR2588498
Mouse_Brain_16.5_2276	Mouse	16.5	Brain	ERR2588500
Mouse_Heart_16.5_2514	Mouse	16.5	Heart	ERR2588502
Mouse_Cerebellum_16.5_2258	Mouse	16.5	Cerebellum	ERR2588506
Mouse_Kidney_16.5_2586	Mouse	16.5	Kidney	ERR2588511
Mouse_Liver_16.5_2256	Mouse	16.5	Liver	ERR2588513
Mouse_Liver_16.5_2272	Mouse	16.5	Liver	ERR2588514
Mouse_Brain_17.5_2163	Mouse	17.5	Brain	ERR2588523
Mouse_Heart_17.5_2589	Mouse	17.5	Heart	ERR2588525
Mouse_Heart_17.5_2591	Mouse	17.5	Heart	ERR2588526
Mouse_Heart_17.5_2595	Mouse	17.5	Heart	ERR2588528
Mouse_Kidney_17.5_2590	Mouse	17.5	Kidney	ERR2588533
Mouse_Kidney_17.5_2592	Mouse	17.5	Kidney	ERR2588534
Mouse_Kidney_17.5_2596	Mouse	17.5	Kidney	ERR2588536
Mouse_Ovary_17.5_2221	Mouse	17.5	Ovary	ERR2588542
Mouse_Brain_18.5_2307	Mouse	18.5	Brain	ERR2588545
Mouse_Brain_18.5_2317	Mouse	18.5	Brain	ERR2588547
Mouse_Brain_18.5_2323	Mouse	18.5	Brain	ERR2588548
Mouse_Heart_18.5_2635	Mouse	18.5	Heart	ERR2588550
Mouse_Cerebellum_18.5_2314	Mouse	18.5	Cerebellum	ERR2588554
Mouse_Cerebellum_18.5_2318	Mouse	18.5	Cerebellum	ERR2588555
Mouse_Kidney_18.5_2634	Mouse	18.5	Kidney	ERR2588557
Mouse_Liver_18.5_2319	Mouse	18.5	Liver	ERR2588563
Mouse_Brain_0dpb_1900	Mouse	0dpb	Brain	ERR2588569
Mouse_Brain_0dpb_1906	Mouse	0dpb	Brain	ERR2588570
Mouse_Heart_0dpb_1902	Mouse	0dpb	Heart	ERR2588573
Mouse_Cerebellum_0dpb_3919	Mouse	0dpb	Cerebellum	ERR2588579
Mouse_Kidney_0dpb_1744	Mouse	0dpb	Kidney	ERR2588580
Mouse_Kidney_0dpb_1903	Mouse	0dpb	Kidney	ERR2588581
Mouse_Liver_0dpb_1904	Mouse	0dpb	Liver	ERR2588585
Mouse_Liver_0dpb_1916	Mouse	0dpb	Liver	ERR2588587
Mouse_Brain_2wpb_1888	Mouse	2wpb	Brain	ERR2588595
Mouse_Heart_2wpb_2645	Mouse	2wpb	Heart	ERR2588597
Mouse_Cerebellum_2wpb_1877	Mouse	2wpb	Cerebellum	ERR2588600
Mouse_Kidney_2wpb_2646	Mouse	2wpb	Kidney	ERR2588604
Mouse_Liver_2wpb_1882	Mouse	2wpb	Liver	ERR2588608
Mouse_Liver_2wpb_1890	Mouse	2wpb	Liver	ERR2588610
Mouse_Ovary_2wpb_1887	Mouse	2wpb	Ovary	ERR2588611
Mouse_Brain_4wpb_1892	Mouse	4wpb	Brain	ERR2588615
Mouse_Brain_4wpb_1896	Mouse	4wpb	Brain	ERR2588616
Mouse_Heart_4wpb_2657	Mouse	4wpb	Heart	ERR2588620
Mouse_Heart_4wpb_2659	Mouse	4wpb	Heart	ERR2588621
Mouse_Kidney_4wpb_2656	Mouse	4wpb	Kidney	ERR2588627
Mouse_Kidney_4wpb_2658	Mouse	4wpb	Kidney	ERR2588628
Mouse_Kidney_4wpb_2662	Mouse	4wpb	Kidney	ERR2588630
Mouse_Liver_4wpb_1938	Mouse	4wpb	Liver	ERR2588633
Mouse_Liver_4wpb_1942	Mouse	4wpb	Liver	ERR2588634
Mouse_Ovary_4wpb_1939	Mouse	4wpb	Ovary	ERR2588635
Mouse_Testis_4wpb_1899	Mouse	4wpb	Testis	ERR2588638
Mouse_Brain_3dpb_1918	Mouse	3dpb	Brain	ERR2588639
Mouse_Brain_3dpb_1924	Mouse	3dpb	Brain	ERR2588640
Mouse_Brain_3dpb_1930	Mouse	3dpb	Brain	ERR2588641
Mouse_Brain_3dpb_1964	Mouse	3dpb	Brain	ERR2588642
Mouse_Heart_3dpb_1926	Mouse	3dpb	Heart	ERR2588644
Mouse_Heart_3dpb_1932	Mouse	3dpb	Heart	ERR2588645
Mouse_Cerebellum_3dpb_1919	Mouse	3dpb	Cerebellum	ERR2588647
Mouse_Cerebellum_3dpb_1965	Mouse	3dpb	Cerebellum	ERR2588650
Mouse_Kidney_3dpb_1927	Mouse	3dpb	Kidney	ERR2588652
Mouse_Liver_3dpb_1934	Mouse	3dpb	Liver	ERR2588657
Mouse_Ovary_3dpb_1923	Mouse	3dpb	Ovary	ERR2588659
Mouse_Testis_3dpb_1929	Mouse	3dpb	Testis	ERR2588661
Mouse_Brain_9wpb_1944	Mouse	9wpb	Brain	ERR2588663
Mouse_Heart_9wpb_1956	Mouse	9wpb	Heart	ERR2588668
Mouse_Heart_9wpb_2663	Mouse	9wpb	Heart	ERR2588669
Mouse_Cerebellum_9wpb_1961	Mouse	9wpb	Cerebellum	ERR2588674
Mouse_Liver_9wpb_1952	Mouse	9wpb	Liver	ERR2588680
Mouse_Testis_9wpb_1947	Mouse	9wpb	Testis	ERR2588685
Mouse_Testis_9wpb_1959	Mouse	9wpb	Testis	ERR2588686
Mouse_Heart_10.5_3460	Mouse	10.5	Heart	ERR2588373
Mouse_Liver_10.5_2583	Mouse	10.5	Liver	ERR2588375
Mouse_Ovary_10.5_3248	Mouse	10.5	Ovary	ERR2588378
Mouse_Heart_11.5_3031	Mouse	11.5	Heart	ERR2588388
Mouse_Liver_11.5_2943	Mouse	11.5	Liver	ERR2588395
Mouse_Liver_11.5_5603	Mouse	11.5	Liver	ERR2588397
Mouse_Testis_11.5_3363	Mouse	11.5	Testis	ERR2588401
Mouse_Brain_11.5_2621	Mouse	11.5	Brain	ERR2588402
Mouse_Brain_11.5_2937	Mouse	11.5	Brain	ERR2588404
Mouse_Heart_12.5_3036	Mouse	12.5	Heart	ERR2588406
Mouse_Kidney_12.5_3282	Mouse	12.5	Kidney	ERR2588411
Mouse_Kidney_12.5_3284	Mouse	12.5	Kidney	ERR2588412
Mouse_Kidney_12.5_3286	Mouse	12.5	Kidney	ERR2588413
Mouse_Liver_12.5_3044	Mouse	12.5	Liver	ERR2588417
Mouse_Ovary_12.5_3283	Mouse	12.5	Ovary	ERR2588418
Mouse_Testis_12.5_3281	Mouse	12.5	Testis	ERR2588420
Mouse_Testis_12.5_3285	Mouse	12.5	Testis	ERR2588421
Mouse_Brain_12.5_3038	Mouse	12.5	Brain	ERR2588423
Mouse_Brain_12.5_3040	Mouse	12.5	Brain	ERR2588424
Mouse_Brain_13.5_2813	Mouse	13.5	Brain	ERR2588426
Mouse_Heart_13.5_2815	Mouse	13.5	Heart	ERR2588430
Mouse_Heart_13.5_2823	Mouse	13.5	Heart	ERR2588431
Mouse_Heart_13.5_2831	Mouse	13.5	Heart	ERR2588432
Mouse_Heart_13.5_2839	Mouse	13.5	Heart	ERR2588433
Mouse_Cerebellum_13.5_2822	Mouse	13.5	Cerebellum	ERR2588435
Mouse_Cerebellum_13.5_2830	Mouse	13.5	Cerebellum	ERR2588436
Mouse_Kidney_13.5_2833	Mouse	13.5	Kidney	ERR2588439
Mouse_Kidney_13.5_5359	Mouse	13.5	Kidney	ERR2588441
Mouse_Liver_13.5_2832	Mouse	13.5	Liver	ERR2588443
Mouse_Ovary_13.5_2834	Mouse	13.5	Ovary	ERR2588448
Mouse_Testis_13.5_2842	Mouse	13.5	Testis	ERR2588450
Mouse_Heart_14.5_2459	Mouse	14.5	Heart	ERR2588455
Mouse_Cerebellum_14.5_2224	Mouse	14.5	Cerebellum	ERR2588458
Mouse_Cerebellum_14.5_2238	Mouse	14.5	Cerebellum	ERR2588460
Mouse_Kidney_14.5_2460	Mouse	14.5	Kidney	ERR2588462
Mouse_Kidney_14.5_2462	Mouse	14.5	Kidney	ERR2588463
Mouse_Liver_14.5_2229	Mouse	14.5	Liver	ERR2588466
Mouse_Liver_14.5_2239	Mouse	14.5	Liver	ERR2588467
Mouse_Liver_14.5_2245	Mouse	14.5	Liver	ERR2588468
Mouse_Heart_15.5_2504	Mouse	15.5	Heart	ERR2588477
Mouse_Heart_15.5_2508	Mouse	15.5	Heart	ERR2588479
Mouse_Cerebellum_15.5_2190	Mouse	15.5	Cerebellum	ERR2588482
Mouse_Cerebellum_15.5_2194	Mouse	15.5	Cerebellum	ERR2588483
Mouse_Kidney_15.5_2509	Mouse	15.5	Kidney	ERR2588487
Mouse_Liver_15.5_2188	Mouse	15.5	Liver	ERR2588489
Mouse_Liver_15.5_2196	Mouse	15.5	Liver	ERR2588491
Mouse_Ovary_15.5_2215	Mouse	15.5	Ovary	ERR2588494
Mouse_Heart_16.5_2587	Mouse	16.5	Heart	ERR2588504
Mouse_Cerebellum_16.5_2274	Mouse	16.5	Cerebellum	ERR2588507
Mouse_Kidney_16.5_2513	Mouse	16.5	Kidney	ERR2588509
Mouse_Liver_16.5_2275	Mouse	16.5	Liver	ERR2588515
Mouse_Ovary_16.5_2271	Mouse	16.5	Ovary	ERR2588518
Mouse_Testis_16.5_2278	Mouse	16.5	Testis	ERR2588520
Mouse_Brain_17.5_2157	Mouse	17.5	Brain	ERR2588521
Mouse_Brain_17.5_2165	Mouse	17.5	Brain	ERR2588524
Mouse_Heart_17.5_2593	Mouse	17.5	Heart	ERR2588527
Mouse_Cerebellum_17.5_2158	Mouse	17.5	Cerebellum	ERR2588529
Mouse_Liver_17.5_2284	Mouse	17.5	Liver	ERR2588540
Mouse_Heart_18.5_2633	Mouse	18.5	Heart	ERR2588549
Mouse_Heart_18.5_2639	Mouse	18.5	Heart	ERR2588551
Mouse_Cerebellum_18.5_2324	Mouse	18.5	Cerebellum	ERR2588556
Mouse_Liver_18.5_2309	Mouse	18.5	Liver	ERR2588561
Mouse_Ovary_18.5_2326	Mouse	18.5	Ovary	ERR2588566
Mouse_Testis_18.5_2310	Mouse	18.5	Testis	ERR2588567
Mouse_Brain_0dpb_1740	Mouse	0dpb	Brain	ERR2588568
Mouse_Heart_0dpb_1742	Mouse	0dpb	Heart	ERR2588572
Mouse_Heart_0dpb_1914	Mouse	0dpb	Heart	ERR2588575
Mouse_Cerebellum_0dpb_1741	Mouse	0dpb	Cerebellum	ERR2588576
Mouse_Cerebellum_0dpb_1901	Mouse	0dpb	Cerebellum	ERR2588577
Mouse_Cerebellum_0dpb_1907	Mouse	0dpb	Cerebellum	ERR2588578
Mouse_Liver_0dpb_1743	Mouse	0dpb	Liver	ERR2588584
Mouse_Liver_0dpb_1910	Mouse	0dpb	Liver	ERR2588586
Mouse_Ovary_0dpb_1905	Mouse	0dpb	Ovary	ERR2588589
Mouse_Testis_0dpb_1911	Mouse	0dpb	Testis	ERR2588590
Mouse_Testis_0dpb_1917	Mouse	0dpb	Testis	ERR2588591
Mouse_Heart_2wpb_2643	Mouse	2wpb	Heart	ERR2588596
Mouse_Heart_2wpb_2651	Mouse	2wpb	Heart	ERR2588598
Mouse_Cerebellum_2wpb_1881	Mouse	2wpb	Cerebellum	ERR2588601
Mouse_Cerebellum_2wpb_1885	Mouse	2wpb	Cerebellum	ERR2588602
Mouse_Kidney_2wpb_2644	Mouse	2wpb	Kidney	ERR2588603
Mouse_Liver_2wpb_1886	Mouse	2wpb	Liver	ERR2588609
Mouse_Ovary_2wpb_1891	Mouse	2wpb	Ovary	ERR2588612
Mouse_Testis_2wpb_1883	Mouse	2wpb	Testis	ERR2588614
Mouse_Brain_4wpb_1936	Mouse	4wpb	Brain	ERR2588617
Mouse_Brain_4wpb_1940	Mouse	4wpb	Brain	ERR2588618
Mouse_Heart_4wpb_2655	Mouse	4wpb	Heart	ERR2588619
Mouse_Heart_4wpb_2661	Mouse	4wpb	Heart	ERR2588622
Mouse_Kidney_4wpb_2660	Mouse	4wpb	Kidney	ERR2588629
Mouse_Liver_4wpb_1898	Mouse	4wpb	Liver	ERR2588632
Mouse_Ovary_4wpb_1943	Mouse	4wpb	Ovary	ERR2588636
Mouse_Heart_3dpb_1920	Mouse	3dpb	Heart	ERR2588643
Mouse_Kidney_3dpb_1921	Mouse	3dpb	Kidney	ERR2588651
Mouse_Kidney_3dpb_2642	Mouse	3dpb	Kidney	ERR2588654
Mouse_Liver_3dpb_1928	Mouse	3dpb	Liver	ERR2588656
Mouse_Brain_9wpb_1948	Mouse	9wpb	Brain	ERR2588664
Mouse_Brain_9wpb_1954	Mouse	9wpb	Brain	ERR2588665
Mouse_Heart_9wpb_1950	Mouse	9wpb	Heart	ERR2588667
Mouse_Heart_9wpb_2669	Mouse	9wpb	Heart	ERR2588670
Mouse_Cerebellum_9wpb_1945	Mouse	9wpb	Cerebellum	ERR2588671
Mouse_Cerebellum_9wpb_1949	Mouse	9wpb	Cerebellum	ERR2588672
Mouse_Cerebellum_9wpb_1955	Mouse	9wpb	Cerebellum	ERR2588673
Mouse_Kidney_9wpb_2665	Mouse	9wpb	Kidney	ERR2588677
Mouse_Liver_9wpb_1946	Mouse	9wpb	Liver	ERR2588679
Mouse_Liver_9wpb_1958	Mouse	9wpb	Liver	ERR2588681
Mouse_Ovary_9wpb_1953	Mouse	9wpb	Ovary	ERR2588683
Mouse_Heart_10.5_2581	Mouse	10.5	Heart	ERR2588371
Mouse_Heart_10.5_2647	Mouse	10.5	Heart	ERR2588372
Mouse_Liver_10.5_2496	Mouse	10.5	Liver	ERR2588374
Mouse_Liver_10.5_2648	Mouse	10.5	Liver	ERR2588376
Mouse_Testis_10.5_3279	Mouse	10.5	Testis	ERR2588380
Mouse_Brain_10.5_2580	Mouse	10.5	Brain	ERR2588383
Mouse_Heart_11.5_2622	Mouse	11.5	Heart	ERR2588385
Mouse_Heart_11.5_2938	Mouse	11.5	Heart	ERR2588386
Mouse_Kidney_11.5_3360	Mouse	11.5	Kidney	ERR2588389
Mouse_Kidney_11.5_3364	Mouse	11.5	Kidney	ERR2588391
Mouse_Kidney_11.5_3366	Mouse	11.5	Kidney	ERR2588392
Mouse_Liver_11.5_2623	Mouse	11.5	Liver	ERR2588393
Mouse_Liver_11.5_2626	Mouse	11.5	Liver	ERR2588394
Mouse_Ovary_11.5_3365	Mouse	11.5	Ovary	ERR2588398
Mouse_Heart_12.5_5027	Mouse	12.5	Heart	ERR2588409
Mouse_Liver_12.5_3037	Mouse	12.5	Liver	ERR2588414
Mouse_Liver_12.5_3039	Mouse	12.5	Liver	ERR2588415
Mouse_Liver_12.5_3042	Mouse	12.5	Liver	ERR2588416
Mouse_Ovary_12.5_3287	Mouse	12.5	Ovary	ERR2588419
Mouse_Brain_13.5_2821	Mouse	13.5	Brain	ERR2588427
Mouse_Brain_13.5_2829	Mouse	13.5	Brain	ERR2588428
Mouse_Cerebellum_13.5_2814	Mouse	13.5	Cerebellum	ERR2588434
Mouse_Cerebellum_13.5_2838	Mouse	13.5	Cerebellum	ERR2588437
Mouse_Kidney_13.5_2841	Mouse	13.5	Kidney	ERR2588440
Mouse_Brain_14.5_2223	Mouse	14.5	Brain	ERR2588451
Mouse_Brain_14.5_2227	Mouse	14.5	Brain	ERR2588452
Mouse_Brain_14.5_2237	Mouse	14.5	Brain	ERR2588453
Mouse_Brain_14.5_2243	Mouse	14.5	Brain	ERR2588454
Mouse_Cerebellum_14.5_2228	Mouse	14.5	Cerebellum	ERR2588459
Mouse_Cerebellum_14.5_2244	Mouse	14.5	Cerebellum	ERR2588461
Mouse_Liver_14.5_2225	Mouse	14.5	Liver	ERR2588465
Mouse_Ovary_14.5_2230	Mouse	14.5	Ovary	ERR2588469
Mouse_Ovary_14.5_2246	Mouse	14.5	Ovary	ERR2588470
Mouse_Testis_14.5_2226	Mouse	14.5	Testis	ERR2588471
Mouse_Testis_14.5_2233	Mouse	14.5	Testis	ERR2588472
Mouse_Brain_15.5_2185	Mouse	15.5	Brain	ERR2588473
Mouse_Brain_15.5_2193	Mouse	15.5	Brain	ERR2588475
Mouse_Heart_15.5_2506	Mouse	15.5	Heart	ERR2588478
Mouse_Kidney_15.5_2507	Mouse	15.5	Kidney	ERR2588486
Mouse_Kidney_15.5_2511	Mouse	15.5	Kidney	ERR2588488
Mouse_Liver_15.5_2192	Mouse	15.5	Liver	ERR2588490
Mouse_Testis_15.5_2187	Mouse	15.5	Testis	ERR2588495
Mouse_Brain_16.5_2254	Mouse	16.5	Brain	ERR2588497
Mouse_Brain_16.5_2273	Mouse	16.5	Brain	ERR2588499
Mouse_Heart_16.5_2512	Mouse	16.5	Heart	ERR2588501
Mouse_Heart_16.5_2585	Mouse	16.5	Heart	ERR2588503
Mouse_Cerebellum_16.5_2255	Mouse	16.5	Cerebellum	ERR2588505
Mouse_Cerebellum_16.5_2277	Mouse	16.5	Cerebellum	ERR2588508
Mouse_Kidney_16.5_2515	Mouse	16.5	Kidney	ERR2588510
Mouse_Kidney_16.5_2588	Mouse	16.5	Kidney	ERR2588512
Mouse_Liver_16.5_2279	Mouse	16.5	Liver	ERR2588516
Mouse_Ovary_16.5_2269	Mouse	16.5	Ovary	ERR2588517
Mouse_Testis_16.5_2270	Mouse	16.5	Testis	ERR2588519
Mouse_Brain_17.5_2160	Mouse	17.5	Brain	ERR2588522
Mouse_Cerebellum_17.5_2161	Mouse	17.5	Cerebellum	ERR2588530
Mouse_Cerebellum_17.5_2164	Mouse	17.5	Cerebellum	ERR2588531
Mouse_Cerebellum_17.5_2166	Mouse	17.5	Cerebellum	ERR2588532
Mouse_Kidney_17.5_2594	Mouse	17.5	Kidney	ERR2588535
Mouse_Liver_17.5_2118	Mouse	17.5	Liver	ERR2588537
Mouse_Liver_17.5_2222	Mouse	17.5	Liver	ERR2588538
Mouse_Liver_17.5_2281	Mouse	17.5	Liver	ERR2588539
Mouse_Ovary_17.5_2168	Mouse	17.5	Ovary	ERR2588541
Mouse_Testis_17.5_2159	Mouse	17.5	Testis	ERR2588543
Mouse_Testis_17.5_2162	Mouse	17.5	Testis	ERR2588544
Mouse_Brain_18.5_2313	Mouse	18.5	Brain	ERR2588546
Mouse_Heart_18.5_5028	Mouse	18.5	Heart	ERR2588552
Mouse_Cerebellum_18.5_2308	Mouse	18.5	Cerebellum	ERR2588553
Mouse_Kidney_18.5_2636	Mouse	18.5	Kidney	ERR2588558
Mouse_Kidney_18.5_2638	Mouse	18.5	Kidney	ERR2588559
Mouse_Kidney_18.5_2640	Mouse	18.5	Kidney	ERR2588560
Mouse_Liver_18.5_2315	Mouse	18.5	Liver	ERR2588562
Mouse_Liver_18.5_2325	Mouse	18.5	Liver	ERR2588564
Mouse_Ovary_18.5_2316	Mouse	18.5	Ovary	ERR2588565
Mouse_Brain_0dpb_1912	Mouse	0dpb	Brain	ERR2588571
Mouse_Heart_0dpb_1908	Mouse	0dpb	Heart	ERR2588574
Mouse_Kidney_0dpb_1909	Mouse	0dpb	Kidney	ERR2588582
Mouse_Kidney_0dpb_1915	Mouse	0dpb	Kidney	ERR2588583
Mouse_Ovary_0dpb_1745	Mouse	0dpb	Ovary	ERR2588588
Mouse_Brain_2wpb_1876	Mouse	2wpb	Brain	ERR2588592
Mouse_Brain_2wpb_1880	Mouse	2wpb	Brain	ERR2588593
Mouse_Brain_2wpb_1884	Mouse	2wpb	Brain	ERR2588594
Mouse_Heart_2wpb_2653	Mouse	2wpb	Heart	ERR2588599
Mouse_Kidney_2wpb_2652	Mouse	2wpb	Kidney	ERR2588605
Mouse_Kidney_2wpb_2654	Mouse	2wpb	Kidney	ERR2588606
Mouse_Liver_2wpb_1878	Mouse	2wpb	Liver	ERR2588607
Mouse_Testis_2wpb_1879	Mouse	2wpb	Testis	ERR2588613
Mouse_Cerebellum_4wpb_1893	Mouse	4wpb	Cerebellum	ERR2588623
Mouse_Cerebellum_4wpb_1897	Mouse	4wpb	Cerebellum	ERR2588624
Mouse_Cerebellum_4wpb_1937	Mouse	4wpb	Cerebellum	ERR2588625
Mouse_Cerebellum_4wpb_1941	Mouse	4wpb	Cerebellum	ERR2588626
Mouse_Liver_4wpb_1894	Mouse	4wpb	Liver	ERR2588631
Mouse_Testis_4wpb_1895	Mouse	4wpb	Testis	ERR2588637
Mouse_Heart_3dpb_2641	Mouse	3dpb	Heart	ERR2588646
Mouse_Cerebellum_3dpb_1925	Mouse	3dpb	Cerebellum	ERR2588648
Mouse_Cerebellum_3dpb_1931	Mouse	3dpb	Cerebellum	ERR2588649
Mouse_Kidney_3dpb_1933	Mouse	3dpb	Kidney	ERR2588653
Mouse_Liver_3dpb_1922	Mouse	3dpb	Liver	ERR2588655
Mouse_Liver_3dpb_1966	Mouse	3dpb	Liver	ERR2588658
Mouse_Ovary_3dpb_1935	Mouse	3dpb	Ovary	ERR2588660
Mouse_Testis_3dpb_1967	Mouse	3dpb	Testis	ERR2588662
Mouse_Brain_9wpb_1960	Mouse	9wpb	Brain	ERR2588666
Mouse_Kidney_9wpb_1951	Mouse	9wpb	Kidney	ERR2588675
Mouse_Kidney_9wpb_2664	Mouse	9wpb	Kidney	ERR2588676
Mouse_Kidney_9wpb_5360	Mouse	9wpb	Kidney	ERR2588678
Mouse_Liver_9wpb_1962	Mouse	9wpb	Liver	ERR2588682
Mouse_Ovary_9wpb_1963	Mouse	9wpb	Ovary	ERR2588684
Rat_Heart_11_4323	Rat	11	Heart	ERR2592346
Rat_Brain_11_4324	Rat	11	Brain	ERR2592347
Rat_Heart_11_4325	Rat	11	Heart	ERR2592348
Rat_Testis_12_4180	Rat	12	Testis	ERR2592356
Rat_Heart_12_4194	Rat	12	Heart	ERR2592358
Rat_Liver_12_4195	Rat	12	Liver	ERR2592359
Rat_Heart_12_4196	Rat	12	Heart	ERR2592360
Rat_Liver_12_4202	Rat	12	Liver	ERR2592364
Rat_Heart_12_4259	Rat	12	Heart	ERR2592367
Rat_Heart_13_3514	Rat	13	Heart	ERR2592370
Rat_Liver_13_3515	Rat	13	Liver	ERR2592371
Rat_Ovary_13_3516	Rat	13	Ovary	ERR2592372
Rat_Liver_13_3522	Rat	13	Liver	ERR2592375
Rat_Brain_13_3649	Rat	13	Brain	ERR2592383
Rat_WholeBrain_14_3538	Rat	14	Brain,Cerebellum	ERR2592385
Rat_Heart_14_3552	Rat	14	Heart	ERR2592394
Rat_Testis_14_3554	Rat	14	Testis	ERR2592396
Rat_Heart_14_3556	Rat	14	Heart	ERR2592398
Rat_Brain_14_4092	Rat	14	Brain	ERR2592404
Rat_Brain_14_4235	Rat	14	Brain	ERR2592406
Rat_Testis_15_2395	Rat	15	Testis	ERR2592408
Rat_Heart_15_3562	Rat	15	Heart	ERR2592416
Rat_Heart_15_3570	Rat	15	Heart	ERR2592421
Rat_Cerebellum_15_4033	Rat	15	Cerebellum	ERR2592428
Rat_Kidney_15_4230	Rat	15	Kidney	ERR2592431
Rat_Brain_15_4231	Rat	15	Brain	ERR2592432
Rat_Heart_16_3595	Rat	16	Heart	ERR2592441
Rat_Liver_16_3899	Rat	16	Liver	ERR2592453
Rat_Brain_16_4094	Rat	16	Brain	ERR2592454
Rat_Cerebellum_16_4095	Rat	16	Cerebellum	ERR2592455
Rat_Cerebellum_16_4099	Rat	16	Cerebellum	ERR2592459
Rat_Testis_17_2597	Rat	17	Testis	ERR2592468
Rat_Brain_17_2600	Rat	17	Brain	ERR2592471
Rat_Cerebellum_17_2601	Rat	17	Cerebellum	ERR2592472
Rat_Ovary_17_2602	Rat	17	Ovary	ERR2592473
Rat_Brain_17_2603	Rat	17	Brain	ERR2592474
Rat_Cerebellum_17_2604	Rat	17	Cerebellum	ERR2592475
Rat_Heart_17_2686	Rat	17	Heart	ERR2592480
Rat_Brain_17_4251	Rat	17	Brain	ERR2592486
Rat_Brain_17_4253	Rat	17	Brain	ERR2592488
Rat_Kidney_17_5350	Rat	17	Kidney	ERR2592490
Rat_Testis_18_1824	Rat	18	Testis	ERR2592491
Rat_Liver_18_2520	Rat	18	Liver	ERR2592495
Rat_Heart_18_2721	Rat	18	Heart	ERR2592498
Rat_Heart_18_2723	Rat	18	Heart	ERR2592500
Rat_Testis_18_2753	Rat	18	Testis	ERR2592502
Rat_Brain_18_4249	Rat	18	Brain	ERR2592507
Rat_Ovary_18_5352	Rat	18	Ovary	ERR2592509
Rat_Heart_18_5576	Rat	18	Heart	ERR2592510
Rat_Brain_18_5981	Rat	18	Brain	ERR2592514
Rat_Cerebellum_19d_2401	Rat	19d	Cerebellum	ERR2592516
Rat_Brain_19_2402	Rat	19	Brain	ERR2592517
Rat_Cerebellum_19_2403	Rat	19	Cerebellum	ERR2592518
Rat_Cerebellum_19d_2405	Rat	19d	Cerebellum	ERR2592520
Rat_Cerebellum_19_2407	Rat	19	Cerebellum	ERR2592522
Rat_Heart_19_2435	Rat	19	Heart	ERR2592524
Rat_Heart_19_2440	Rat	19	Heart	ERR2592526
Rat_Ovary_19_2712	Rat	19	Ovary	ERR2592527
Rat_Heart_19_2715	Rat	19	Heart	ERR2592530
Rat_Kidney_19_2716	Rat	19	Kidney	ERR2592531
Rat_Liver_19_4036	Rat	19	Liver	ERR2592536
Rat_Brain_20_2672	Rat	20	Brain	ERR2592539
Rat_Cerebellum_20_2673	Rat	20	Cerebellum	ERR2592540
Rat_Brain_20_2677	Rat	20	Brain	ERR2592541
Rat_Liver_20_2693	Rat	20	Liver	ERR2592550
Rat_Liver_20_2694	Rat	20	Liver	ERR2592551
Rat_Kidney_20_2695	Rat	20	Kidney	ERR2592552
Rat_Kidney_20_2697	Rat	20	Kidney	ERR2592554
Rat_Liver_20_2701	Rat	20	Liver	ERR2592558
Rat_Heart_20_2702	Rat	20	Heart	ERR2592559
Rat_Liver_20_2703	Rat	20	Liver	ERR2592560
Rat_Kidney_0dpb_1749	Rat	0dpb	Kidney	ERR2592566
Rat_Brain_0dpb_2181	Rat	0dpb	Brain	ERR2592568
Rat_Ovary_0dpb_2184	Rat	0dpb	Ovary	ERR2592571
Rat_Cerebellum_0dpb_2293	Rat	0dpb	Cerebellum	ERR2592576
Rat_Liver_0dpb_2558	Rat	0dpb	Liver	ERR2592577
Rat_Liver_0dpb_2559	Rat	0dpb	Liver	ERR2592578
Rat_Liver_0dpb_2560	Rat	0dpb	Liver	ERR2592579
Rat_Kidney_0dpb_2709	Rat	0dpb	Kidney	ERR2592583
Rat_Liver_0dpb_5051	Rat	0dpb	Liver	ERR2592586
Rat_Brain_3dpb_4904	Rat	3dpb	Brain	ERR2592594
Rat_Kidney_3dpb_4907	Rat	3dpb	Kidney	ERR2592597
Rat_Liver_3dpb_4908	Rat	3dpb	Liver	ERR2592598
Rat_Liver_3dpb_4961	Rat	3dpb	Liver	ERR2592603
Rat_Brain_3dpb_4964	Rat	3dpb	Brain	ERR2592606
Rat_Ovary_3dpb_4969	Rat	3dpb	Ovary	ERR2592611
Rat_Brain_1wpb_2294	Rat	1wpb	Brain	ERR2592612
Rat_Ovary_1wpb_2296	Rat	1wpb	Ovary	ERR2592614
Rat_Cerebellum_1wpb_2303	Rat	1wpb	Cerebellum	ERR2592619
Rat_Cerebellum_1wpb_2361	Rat	1wpb	Cerebellum	ERR2592622
Rat_Testis_1wpb_2362	Rat	1wpb	Testis	ERR2592623
Rat_Heart_1wpb_2734	Rat	1wpb	Heart	ERR2592631
Rat_Cerebellum_2wpb_2343	Rat	2wpb	Cerebellum	ERR2592642
Rat_Testis_2wpb_2344	Rat	2wpb	Testis	ERR2592643
Rat_Liver_2wpb_2525	Rat	2wpb	Liver	ERR2592647
Rat_Liver_2wpb_2526	Rat	2wpb	Liver	ERR2592648
Rat_Liver_2wpb_2527	Rat	2wpb	Liver	ERR2592649
Rat_Heart_2wpb_2728	Rat	2wpb	Heart	ERR2592651
Rat_Heart_2wpb_2731	Rat	2wpb	Heart	ERR2592654
Rat_Heart_2wpb_2760	Rat	2wpb	Heart	ERR2592658
Rat_Cerebellum_6wpb_1972	Rat	6wpb	Cerebellum	ERR2592664
Rat_Liver_6wpb_2287	Rat	6wpb	Liver	ERR2592670
Rat_Heart_6wpb_2738	Rat	6wpb	Heart	ERR2592675
Rat_Kidney_6wpb_2743	Rat	6wpb	Kidney	ERR2592680
Rat_Brain_16wpb_2348	Rat	16wpb	Brain	ERR2592683
Rat_Cerebellum_16wpb_2349	Rat	16wpb	Cerebellum	ERR2592684
Rat_Ovary_16wpb_2350	Rat	16wpb	Ovary	ERR2592685
Rat_Cerebellum_16wpb_2353	Rat	16wpb	Cerebellum	ERR2592688
Rat_Cerebellum_16wpb_2357	Rat	16wpb	Cerebellum	ERR2592692
Rat_Brain_16wpb_2367	Rat	16wpb	Brain	ERR2592695
Rat_Testis_16wpb_2369	Rat	16wpb	Testis	ERR2592697
Rat_Heart_16wpb_2746	Rat	16wpb	Heart	ERR2592699
Rat_Kidney_16wpb_2748	Rat	16wpb	Kidney	ERR2592701
Rat_Heart_16wpb_2749	Rat	16wpb	Heart	ERR2592702
Rat_Kidney_16wpb_2750	Rat	16wpb	Kidney	ERR2592703
Rat_Heart_16wpb_2853	Rat	16wpb	Heart	ERR2592704
Rat_Heart_11_4327	Rat	11	Heart	ERR2592350
Rat_Brain_11_4328	Rat	11	Brain	ERR2592351
Rat_Heart_11_4329	Rat	11	Heart	ERR2592352
Rat_Brain_12_4175	Rat	12	Brain	ERR2592353
Rat_Testis_12_4176	Rat	12	Testis	ERR2592354
Rat_Brain_12_4199	Rat	12	Brain	ERR2592361
Rat_Testis_13_3523	Rat	13	Testis	ERR2592376
Rat_Heart_13_3528	Rat	13	Heart	ERR2592377
Rat_Ovary_13_3529	Rat	13	Ovary	ERR2592378
Rat_Liver_13_3580	Rat	13	Liver	ERR2592381
Rat_Heart_13_3650	Rat	13	Heart	ERR2592384
Rat_WholeBrain_14_3547	Rat	14	Brain,Cerebellum	ERR2592389
Rat_Heart_14_3548	Rat	14	Heart	ERR2592390
Rat_Liver_14_3549	Rat	14	Liver	ERR2592391
Rat_WholeBrain_14_3555	Rat	14	Brain,Cerebellum	ERR2592397
Rat_Brain_14_4003	Rat	14	Brain	ERR2592401
Rat_Cerebellum_14_4004	Rat	14	Cerebellum	ERR2592402
Rat_Cerebellum_14_4093	Rat	14	Cerebellum	ERR2592405
Rat_Liver_15_2492	Rat	15	Liver	ERR2592409
Rat_WholeBrain_15_3559	Rat	15	Brain,Cerebellum	ERR2592413
Rat_Heart_15_3560	Rat	15	Heart	ERR2592414
Rat_WholeBrain_15_3561	Rat	15	Brain,Cerebellum	ERR2592415
Rat_WholeBrain_15_3564	Rat	15	Brain,Cerebellum	ERR2592417
Rat_Heart_15_3565	Rat	15	Heart	ERR2592418
Rat_Testis_15_3566	Rat	15	Testis	ERR2592419
Rat_Kidney_15_4009	Rat	15	Kidney	ERR2592424
Rat_Brain_15_4032	Rat	15	Brain	ERR2592427
Rat_Cerebellum_15_4232	Rat	15	Cerebellum	ERR2592433
Rat_Testis_16_1816	Rat	16	Testis	ERR2592435
Rat_Ovary_16_2396	Rat	16	Ovary	ERR2592436
Rat_Liver_16_2554	Rat	16	Liver	ERR2592438
Rat_Heart_16_3600	Rat	16	Heart	ERR2592443
Rat_Kidney_16_3601	Rat	16	Kidney	ERR2592444
Rat_WholeBrain_16_3603	Rat	16	Brain,Cerebellum	ERR2592446
Rat_WholeBrain_16_3606	Rat	16	Brain,Cerebellum	ERR2592449
Rat_Brain_16_4100	Rat	16	Brain	ERR2592460
Rat_Cerebellum_16_4101	Rat	16	Cerebellum	ERR2592461
Rat_Kidney_16_5349	Rat	16	Kidney	ERR2592462
Rat_Testis_17_1820	Rat	17	Testis	ERR2592463
Rat_Liver_17_2371	Rat	17	Liver	ERR2592464
Rat_Liver_17_2516	Rat	17	Liver	ERR2592465
Rat_Cerebellum_17_2599	Rat	17	Cerebellum	ERR2592470
Rat_Cerebellum_17_2606	Rat	17	Cerebellum	ERR2592477
Rat_Ovary_17_2607	Rat	17	Ovary	ERR2592478
Rat_Kidney_17_3901	Rat	17	Kidney	ERR2592483
Rat_Cerebellum_17_4252	Rat	17	Cerebellum	ERR2592487
Rat_Cerebellum_17_4254	Rat	17	Cerebellum	ERR2592489
Rat_Liver_18_2389	Rat	18	Liver	ERR2592492
Rat_Liver_18_2390	Rat	18	Liver	ERR2592493
Rat_Liver_18_2519	Rat	18	Liver	ERR2592494
Rat_Heart_18_2762	Rat	18	Heart	ERR2592504
Rat_Cerebellum_18_4226	Rat	18	Cerebellum	ERR2592505
Rat_Brain_18_4227	Rat	18	Brain	ERR2592506
Rat_Cerebellum_18_4261	Rat	18	Cerebellum	ERR2592508
Rat_Heart_18_5577	Rat	18	Heart	ERR2592511
Rat_Brain_11_4322	Rat	11	Brain	ERR2592345
Rat_Testis_19d_2426	Rat	19d	Testis	ERR2592523
Rat_Testis_19_2714	Rat	19	Testis	ERR2592529
Rat_Kidney_19_2858	Rat	19	Kidney	ERR2592533
Rat_Brain_11_4326	Rat	11	Brain	ERR2592349
Rat_Ovary_19_4034	Rat	19	Ovary	ERR2592534
Rat_Brain_12_4179	Rat	12	Brain	ERR2592355
Rat_Liver_19_4035	Rat	19	Liver	ERR2592535
Rat_Liver_12_4193	Rat	12	Liver	ERR2592357
Rat_Liver_19_4037	Rat	19	Liver	ERR2592537
Rat_Ovary_12_4200	Rat	12	Ovary	ERR2592362
Rat_Liver_19_4038	Rat	19	Liver	ERR2592538
Rat_Heart_12_4201	Rat	12	Heart	ERR2592363
Rat_Ovary_20_2679	Rat	20	Ovary	ERR2592543
Rat_Brain_12_4205	Rat	12	Brain	ERR2592365
Rat_Testis_20_2680	Rat	20	Testis	ERR2592544
Rat_Ovary_12_4206	Rat	12	Ovary	ERR2592366
Rat_Liver_12_4260	Rat	12	Liver	ERR2592368
Rat_Heart_20_2683	Rat	20	Heart	ERR2592545
Rat_Brain_13_3513	Rat	13	Brain	ERR2592369
Rat_Brain_20_2690	Rat	20	Brain	ERR2592547
Rat_Brain_13_3520	Rat	13	Brain	ERR2592373
Rat_Cerebellum_20_2692	Rat	20	Cerebellum	ERR2592549
Rat_Heart_13_3521	Rat	13	Heart	ERR2592374
Rat_Kidney_20_2696	Rat	20	Kidney	ERR2592553
Rat_Heart_20_2698	Rat	20	Heart	ERR2592555
Rat_Ovary_20_2699	Rat	20	Ovary	ERR2592556
Rat_Brain_13_3545	Rat	13	Brain	ERR2592379
Rat_Cerebellum_20_2700	Rat	20	Cerebellum	ERR2592557
Rat_Testis_20_2704	Rat	20	Testis	ERR2592561
Rat_Liver_13_3546	Rat	13	Liver	ERR2592380
Rat_Testis_13_3581	Rat	13	Testis	ERR2592382
Rat_Brain_0dpb_1746	Rat	0dpb	Brain	ERR2592563
Rat_Heart_14_3539	Rat	14	Heart	ERR2592386
Rat_Cerebellum_0dpb_1747	Rat	0dpb	Cerebellum	ERR2592564
Rat_Liver_14_3540	Rat	14	Liver	ERR2592387
Rat_Testis_0dpb_1750	Rat	0dpb	Testis	ERR2592567
Rat_Ovary_14_3541	Rat	14	Ovary	ERR2592388
Rat_Ovary_14_3550	Rat	14	Ovary	ERR2592392
Rat_Cerebellum_0dpb_2182	Rat	0dpb	Cerebellum	ERR2592569
Rat_Ovary_0dpb_2183	Rat	0dpb	Ovary	ERR2592570
Rat_Cerebellum_0dpb_2289	Rat	0dpb	Cerebellum	ERR2592573
Rat_Testis_0dpb_2291	Rat	0dpb	Testis	ERR2592574
Rat_Brain_0dpb_2292	Rat	0dpb	Brain	ERR2592575
Rat_Heart_0dpb_2706	Rat	0dpb	Heart	ERR2592580
Rat_Kidney_0dpb_2707	Rat	0dpb	Kidney	ERR2592581
Rat_WholeBrain_14_3551	Rat	14	Brain,Cerebellum	ERR2592393
Rat_Heart_0dpb_2708	Rat	0dpb	Heart	ERR2592582
Rat_Liver_14_3553	Rat	14	Liver	ERR2592395
Rat_Cerebellum_3dpb_4899	Rat	3dpb	Cerebellum	ERR2592589
Rat_Liver_14_3557	Rat	14	Liver	ERR2592399
Rat_Heart_3dpb_4900	Rat	3dpb	Heart	ERR2592590
Rat_Testis_14_3558	Rat	14	Testis	ERR2592400
Rat_Ovary_3dpb_4903	Rat	3dpb	Ovary	ERR2592593
Rat_Cerebellum_3dpb_4905	Rat	3dpb	Cerebellum	ERR2592595
Rat_Heart_3dpb_4906	Rat	3dpb	Heart	ERR2592596
Rat_Testis_3dpb_4909	Rat	3dpb	Testis	ERR2592599
Rat_Kidney_3dpb_4962	Rat	3dpb	Kidney	ERR2592604
Rat_Cerebellum_14_4007	Rat	14	Cerebellum	ERR2592403
Rat_Cerebellum_14_4250	Rat	14	Cerebellum	ERR2592407
Rat_Liver_15_2493	Rat	15	Liver	ERR2592410
Rat_Liver_15_2550	Rat	15	Liver	ERR2592411
Rat_Liver_15_2551	Rat	15	Liver	ERR2592412
Rat_WholeBrain_15_3569	Rat	15	Brain,Cerebellum	ERR2592420
Rat_Ovary_15_3591	Rat	15	Ovary	ERR2592422
Rat_Kidney_15_4008	Rat	15	Kidney	ERR2592423
Rat_Brain_15_4010	Rat	15	Brain	ERR2592425
Rat_Cerebellum_15_4011	Rat	15	Cerebellum	ERR2592426
Rat_Brain_15_4228	Rat	15	Brain	ERR2592429
Rat_Cerebellum_15_4229	Rat	15	Cerebellum	ERR2592430
Rat_Kidney_15_4233	Rat	15	Kidney	ERR2592434
Rat_Liver_16_2553	Rat	16	Liver	ERR2592437
Rat_Liver_16_2555	Rat	16	Liver	ERR2592439
Rat_WholeBrain_16_3594	Rat	16	Brain,Cerebellum	ERR2592440
Rat_Liver_3dpb_4967	Rat	3dpb	Liver	ERR2592609
Rat_Ovary_1wpb_2300	Rat	1wpb	Ovary	ERR2592617
Rat_Brain_1wpb_2302	Rat	1wpb	Brain	ERR2592618
Rat_Brain_1wpb_2360	Rat	1wpb	Brain	ERR2592621
Rat_WholeBrain_16_3598	Rat	16	Brain,Cerebellum	ERR2592442
Rat_Testis_16_3602	Rat	16	Testis	ERR2592445
Rat_Heart_16_3604	Rat	16	Heart	ERR2592447
Rat_Kidney_16_3605	Rat	16	Kidney	ERR2592448
Rat_Liver_1wpb_2521	Rat	1wpb	Liver	ERR2592624
Rat_Heart_16_3607	Rat	16	Heart	ERR2592450
Rat_Liver_1wpb_2522	Rat	1wpb	Liver	ERR2592625
Rat_Ovary_2wpb_2338	Rat	2wpb	Ovary	ERR2592637
Rat_Brain_2wpb_2339	Rat	2wpb	Brain	ERR2592638
Rat_Brain_2wpb_2342	Rat	2wpb	Brain	ERR2592641
Rat_Brain_2wpb_2345	Rat	2wpb	Brain	ERR2592644
Rat_Kidney_16_3645	Rat	16	Kidney	ERR2592451
Rat_Cerebellum_2wpb_2346	Rat	2wpb	Cerebellum	ERR2592645
Rat_Heart_2wpb_2727	Rat	2wpb	Heart	ERR2592650
Rat_Kidney_2wpb_2730	Rat	2wpb	Kidney	ERR2592653
Rat_Ovary_16_3646	Rat	16	Ovary	ERR2592452
Rat_Kidney_2wpb_2756	Rat	2wpb	Kidney	ERR2592655
Rat_Brain_16_4096	Rat	16	Brain	ERR2592456
Rat_Brain_6wpb_1875	Rat	6wpb	Brain	ERR2592659
Rat_Cerebellum_16_4097	Rat	16	Cerebellum	ERR2592457
Rat_Cerebellum_6wpb_1968	Rat	6wpb	Cerebellum	ERR2592660
Rat_Brain_16_4098	Rat	16	Brain	ERR2592458
Rat_Liver_6wpb_1973	Rat	6wpb	Liver	ERR2592665
Rat_Liver_17_2517	Rat	17	Liver	ERR2592466
Rat_Testis_6wpb_1974	Rat	6wpb	Testis	ERR2592666
Rat_Liver_17_2518	Rat	17	Liver	ERR2592467
Rat_Ovary_6wpb_2286	Rat	6wpb	Ovary	ERR2592669
Rat_Brain_17_2598	Rat	17	Brain	ERR2592469
Rat_Cerebellum_6wpb_2364	Rat	6wpb	Cerebellum	ERR2592672
Rat_Brain_17_2605	Rat	17	Brain	ERR2592476
Rat_Ovary_6wpb_2365	Rat	6wpb	Ovary	ERR2592673
Rat_Heart_17_2685	Rat	17	Heart	ERR2592479
Rat_Liver_6wpb_2366	Rat	6wpb	Liver	ERR2592674
Rat_Kidney_17_2687	Rat	17	Kidney	ERR2592481
Rat_Heart_6wpb_2742	Rat	6wpb	Heart	ERR2592679
Rat_Heart_17_3900	Rat	17	Heart	ERR2592482
Rat_Heart_6wpb_2751	Rat	6wpb	Heart	ERR2592681
Rat_Heart_17_3902	Rat	17	Heart	ERR2592484
Rat_Kidney_17_3903	Rat	17	Kidney	ERR2592485
Rat_Kidney_6wpb_2856	Rat	6wpb	Kidney	ERR2592682
Rat_Liver_16wpb_2351	Rat	16wpb	Liver	ERR2592686
Rat_Heart_18_2667	Rat	18	Heart	ERR2592496
Rat_Liver_16wpb_2355	Rat	16wpb	Liver	ERR2592690
Rat_Ovary_18_2719	Rat	18	Ovary	ERR2592497
Rat_Kidney_18_2722	Rat	18	Kidney	ERR2592499
Rat_Kidney_18_2752	Rat	18	Kidney	ERR2592501
Rat_Testis_16wpb_2358	Rat	16wpb	Testis	ERR2592693
Rat_Kidney_18_2754	Rat	18	Kidney	ERR2592503
Rat_Liver_16wpb_2359	Rat	16wpb	Liver	ERR2592694
Rat_Heart_16wpb_2747	Rat	16wpb	Heart	ERR2592700
Rat_Kidney_18_5596	Rat	18	Kidney	ERR2592512
Rat_Brain_18_5980	Rat	18	Brain	ERR2592513
Rat_Brain_19d_2400	Rat	19d	Brain	ERR2592515
Rat_Brain_19d_2404	Rat	19d	Brain	ERR2592519
Rat_Brain_19_2406	Rat	19	Brain	ERR2592521
Rat_Heart_19_2437	Rat	19	Heart	ERR2592525
Rat_Kidney_19_2713	Rat	19	Kidney	ERR2592528
Rat_Kidney_19_2857	Rat	19	Kidney	ERR2592532
Rat_Cerebellum_20_2678	Rat	20	Cerebellum	ERR2592542
Rat_Heart_20_2684	Rat	20	Heart	ERR2592546
Rat_Brain_20_2691	Rat	20	Brain	ERR2592548
Rat_Kidney_20_2705	Rat	20	Kidney	ERR2592562
Rat_Heart_0dpb_1748	Rat	0dpb	Heart	ERR2592565
Rat_Brain_0dpb_2288	Rat	0dpb	Brain	ERR2592572
Rat_Heart_0dpb_2710	Rat	0dpb	Heart	ERR2592584
Rat_Kidney_0dpb_2711	Rat	0dpb	Kidney	ERR2592585
Rat_Cerebellum_0dpb_5348	Rat	0dpb	Cerebellum	ERR2592587
Rat_Brain_3dpb_4898	Rat	3dpb	Brain	ERR2592588
Rat_Kidney_3dpb_4901	Rat	3dpb	Kidney	ERR2592591
Rat_Liver_3dpb_4902	Rat	3dpb	Liver	ERR2592592
Rat_Brain_3dpb_4958	Rat	3dpb	Brain	ERR2592600
Rat_Cerebellum_3dpb_4959	Rat	3dpb	Cerebellum	ERR2592601
Rat_Heart_3dpb_4960	Rat	3dpb	Heart	ERR2592602
Rat_Testis_3dpb_4963	Rat	3dpb	Testis	ERR2592605
Rat_Cerebellum_3dpb_4965	Rat	3dpb	Cerebellum	ERR2592607
Rat_Heart_3dpb_4966	Rat	3dpb	Heart	ERR2592608
Rat_Kidney_3dpb_4968	Rat	3dpb	Kidney	ERR2592610
Rat_Cerebellum_1wpb_2295	Rat	1wpb	Cerebellum	ERR2592613
Rat_Brain_1wpb_2298	Rat	1wpb	Brain	ERR2592615
Rat_Cerebellum_1wpb_2299	Rat	1wpb	Cerebellum	ERR2592616
Rat_Testis_1wpb_2304	Rat	1wpb	Testis	ERR2592620
Rat_Liver_1wpb_2523	Rat	1wpb	Liver	ERR2592626
Rat_Liver_1wpb_2524	Rat	1wpb	Liver	ERR2592627
Rat_Heart_1wpb_2724	Rat	1wpb	Heart	ERR2592628
Rat_Kidney_1wpb_2725	Rat	1wpb	Kidney	ERR2592629
Rat_Kidney_1wpb_2733	Rat	1wpb	Kidney	ERR2592630
Rat_Kidney_1wpb_2735	Rat	1wpb	Kidney	ERR2592632
Rat_Heart_1wpb_2736	Rat	1wpb	Heart	ERR2592633
Rat_Kidney_1wpb_2737	Rat	1wpb	Kidney	ERR2592634
Rat_Brain_2wpb_2336	Rat	2wpb	Brain	ERR2592635
Rat_Cerebellum_2wpb_2337	Rat	2wpb	Cerebellum	ERR2592636
Rat_Cerebellum_2wpb_2340	Rat	2wpb	Cerebellum	ERR2592639
Rat_Ovary_2wpb_2341	Rat	2wpb	Ovary	ERR2592640
Rat_Testis_2wpb_2347	Rat	2wpb	Testis	ERR2592646
Rat_Kidney_2wpb_2729	Rat	2wpb	Kidney	ERR2592652
Rat_Kidney_2wpb_2758	Rat	2wpb	Kidney	ERR2592656
Rat_Liver_2wpb_2759	Rat	2wpb	Liver	ERR2592657
Rat_Liver_6wpb_1969	Rat	6wpb	Liver	ERR2592661
Rat_Testis_6wpb_1970	Rat	6wpb	Testis	ERR2592662
Rat_Brain_6wpb_1971	Rat	6wpb	Brain	ERR2592663
Rat_Brain_6wpb_1975	Rat	6wpb	Brain	ERR2592667
Rat_Cerebellum_6wpb_2285	Rat	6wpb	Cerebellum	ERR2592668
Rat_Brain_6wpb_2363	Rat	6wpb	Brain	ERR2592671
Rat_Kidney_6wpb_2739	Rat	6wpb	Kidney	ERR2592676
Rat_Heart_6wpb_2740	Rat	6wpb	Heart	ERR2592677
Rat_Kidney_6wpb_2741	Rat	6wpb	Kidney	ERR2592678
Rat_Brain_16wpb_2352	Rat	16wpb	Brain	ERR2592687
Rat_Ovary_16wpb_2354	Rat	16wpb	Ovary	ERR2592689
Rat_Brain_16wpb_2356	Rat	16wpb	Brain	ERR2592691
Rat_Cerebellum_16wpb_2368	Rat	16wpb	Cerebellum	ERR2592696
Rat_Liver_16wpb_2370	Rat	16wpb	Liver	ERR2592698
Rat_Kidney_16wpb_2854	Rat	16wpb	Kidney	ERR2592705
Rat_Kidney_16wpb_2870	Rat	16wpb	Kidney	ERR2592706
Macaque_Brain_7dpb_6053	Macaque	7dpb	Brain	ERR2596801
Macaque_Heart_23dpb_5444	Macaque	23dpb	Heart	ERR2596803
Macaque_Heart_7dpb_6055	Macaque	7dpb	Heart	ERR2596805
Macaque_Cerebellum_22dpb_5467	Macaque	22dpb	Cerebellum	ERR2596808
Macaque_Cerebellum_23dpb_5499	Macaque	23dpb	Cerebellum	ERR2596810
Macaque_Kidney_1dpb_5486	Macaque	1dpb	Kidney	ERR2596812
Macaque_Kidney_20dpb_6123	Macaque	20dpb	Kidney	ERR2596815
Macaque_Liver_7dpb_6054	Macaque	7dpb	Liver	ERR2596821
Macaque_Testis_22dpb_5372	Macaque	22dpb	Testis	ERR2596822
Macaque_Testis_1dpb_5379	Macaque	1dpb	Testis	ERR2596823
Macaque_Testis_1dpb_5508	Macaque	1dpb	Testis	ERR2596825
Macaque_Heart_1ypb_5470	Macaque	1ypb	Heart	ERR2596830
Macaque_Kidney_1ypb_6074	Macaque	1ypb	Kidney	ERR2596836
Macaque_Kidney_1ypb_6124	Macaque	1ypb	Kidney	ERR2596837
Macaque_Liver_1ypb_6073	Macaque	1ypb	Liver	ERR2596841
Macaque_Testis_1ypb_5418	Macaque	1ypb	Testis	ERR2596842
Macaque_Brain_3ypb_6076	Macaque	3ypb	Brain	ERR2596846
Macaque_Cerebellum_3ypb_5428	Macaque	3ypb	Cerebellum	ERR2596852
Macaque_Kidney_3ypb_5507	Macaque	3ypb	Kidney	ERR2596855
Macaque_Kidney_3ypb_6079	Macaque	3ypb	Kidney	ERR2596856
Macaque_Heart_153dpb_5438	Macaque	153dpb	Heart	ERR2596867
Macaque_Heart_6mpb_6065	Macaque	6mpb	Heart	ERR2596869
Macaque_Heart_6mpb_6119	Macaque	6mpb	Heart	ERR2596870
Macaque_Kidney_153dpb_5361	Macaque	153dpb	Kidney	ERR2596873
Macaque_Kidney_6mpb_6066	Macaque	6mpb	Kidney	ERR2596875
Macaque_Liver_6mpb_6059	Macaque	6mpb	Liver	ERR2596877
Macaque_Liver_6mpb_6064	Macaque	6mpb	Liver	ERR2596878
Macaque_Heart_8ypb_6085	Macaque	8ypb	Heart	ERR2596884
Macaque_Liver_8ypb_6086	Macaque	8ypb	Liver	ERR2596887
Macaque_Liver_9ypb_5993	Macaque	9ypb	Liver	ERR2596897
Macaque_Kidney_93_6030	Macaque	93	Kidney	ERR2596907
Macaque_Kidney_93_6033	Macaque	93	Kidney	ERR2596908
Macaque_Liver_93_6029	Macaque	93	Liver	ERR2596909
Macaque_Liver_93_6032	Macaque	93	Liver	ERR2596910
Macaque_Liver_109_5495	Macaque	109	Liver	ERR2596918
Macaque_Testis_109_5464	Macaque	109	Testis	ERR2596920
Macaque_Brain_112_6113	Macaque	112	Brain	ERR2596921
Macaque_Heart_112_6037	Macaque	112	Heart	ERR2596922
Macaque_Heart_123_5387	Macaque	123	Heart	ERR2596929
Macaque_Heart_123_5411	Macaque	123	Heart	ERR2596930
Macaque_Liver_123_5406	Macaque	123	Liver	ERR2596934
Macaque_Liver_123_5493	Macaque	123	Liver	ERR2596935
Macaque_Brain_129_5455	Macaque	129	Brain	ERR2596939
Macaque_Heart_130_6005	Macaque	130	Heart	ERR2596940
Macaque_Testis_129_5483	Macaque	129	Testis	ERR2596948
Macaque_Brain_14ypb_6110	Macaque	14ypb	Brain	ERR2596949
Macaque_Heart_15ypb_6120	Macaque	15ypb	Heart	ERR2596952
Macaque_Kidney_14ypb_5376	Macaque	14ypb	Kidney	ERR2596954
Macaque_Liver_14ypb_6114	Macaque	14ypb	Liver	ERR2596958
Macaque_Heart_20ypb_6121	Macaque	20ypb	Heart	ERR2596962
Macaque_Kidney_20ypb_6126	Macaque	20ypb	Kidney	ERR2596965
Macaque_Cerebellum_22ypb_5389	Macaque	22ypb	Cerebellum	ERR2596970
Macaque_Testis_22ypb_5412	Macaque	22ypb	Testis	ERR2596972
Macaque_Brain_23dpb_5471	Macaque	23dpb	Brain	ERR2596796
Macaque_Brain_22dpb_5480	Macaque	22dpb	Brain	ERR2596797
Macaque_Brain_1dpb_5500	Macaque	1dpb	Brain	ERR2596798
Macaque_Brain_1dpb_6006	Macaque	1dpb	Brain	ERR2596799
Macaque_Heart_1dpb_5409	Macaque	1dpb	Heart	ERR2596802
Macaque_Heart_1dpb_5474	Macaque	1dpb	Heart	ERR2596804
Macaque_Heart_20dpb_6118	Macaque	20dpb	Heart	ERR2596806
Macaque_Cerebellum_1dpb_5477	Macaque	1dpb	Cerebellum	ERR2596809
Macaque_Kidney_1dpb_5453	Macaque	1dpb	Kidney	ERR2596811
Macaque_Kidney_22dpb_5490	Macaque	22dpb	Kidney	ERR2596813
Macaque_Liver_22dpb_5368	Macaque	22dpb	Liver	ERR2596816
Macaque_Liver_1dpb_5431	Macaque	1dpb	Liver	ERR2596817
Macaque_Liver_1dpb_5496	Macaque	1dpb	Liver	ERR2596818
Macaque_Testis_23dpb_5408	Macaque	23dpb	Testis	ERR2596824
Macaque_Brain_1ypb_6012	Macaque	1ypb	Brain	ERR2596827
Macaque_Heart_1ypb_5481	Macaque	1ypb	Heart	ERR2596831
Macaque_Cerebellum_1ypb_5458	Macaque	1ypb	Cerebellum	ERR2596833
Macaque_Kidney_1ypb_5472	Macaque	1ypb	Kidney	ERR2596834
Macaque_Liver_1ypb_5366	Macaque	1ypb	Liver	ERR2596838
Macaque_Liver_1ypb_5497	Macaque	1ypb	Liver	ERR2596839
Macaque_Testis_1ypb_6075	Macaque	1ypb	Testis	ERR2596844
Macaque_Brain_3ypb_6084	Macaque	3ypb	Brain	ERR2596847
Macaque_Heart_3ypb_5422	Macaque	3ypb	Heart	ERR2596848
Macaque_Heart_3ypb_5436	Macaque	3ypb	Heart	ERR2596849
Macaque_Heart_3ypb_6081	Macaque	3ypb	Heart	ERR2596851
Macaque_Cerebellum_3ypb_5442	Macaque	3ypb	Cerebellum	ERR2596853
Macaque_Kidney_3ypb_5380	Macaque	3ypb	Kidney	ERR2596854
Macaque_Liver_3ypb_5447	Macaque	3ypb	Liver	ERR2596858
Macaque_Liver_3ypb_6077	Macaque	3ypb	Liver	ERR2596860
Macaque_Testis_3ypb_5440	Macaque	3ypb	Testis	ERR2596861
Macaque_Testis_3ypb_6080	Macaque	3ypb	Testis	ERR2596863
Macaque_Brain_151dpb_5434	Macaque	151dpb	Brain	ERR2596865
Macaque_Cerebellum_153dpb_5498	Macaque	153dpb	Cerebellum	ERR2596871
Macaque_Kidney_151dpb_5381	Macaque	151dpb	Kidney	ERR2596874
Macaque_Testis_151dpb_5371	Macaque	151dpb	Testis	ERR2596879
Macaque_Brain_8ypb_6088	Macaque	8ypb	Brain	ERR2596883
Macaque_Brain_9ypb_6093	Macaque	9ypb	Brain	ERR2596890
Macaque_Heart_9ypb_5450	Macaque	9ypb	Heart	ERR2596892
Macaque_Cerebellum_9ypb_5457	Macaque	9ypb	Cerebellum	ERR2596893
Macaque_Liver_9ypb_5425	Macaque	9ypb	Liver	ERR2596896
Macaque_Testis_9ypb_5373	Macaque	9ypb	Testis	ERR2596900
Macaque_Ovary_11ypb_6094	Macaque	11ypb	Ovary	ERR2596902
Macaque_Brain_93_6031	Macaque	93	Brain	ERR2596904
Macaque_Brain_93_6036	Macaque	93	Brain	ERR2596905
Macaque_Heart_93_6034	Macaque	93	Heart	ERR2596906
Macaque_Heart_109_5429	Macaque	109	Heart	ERR2596914
Macaque_Testis_109_5462	Macaque	109	Testis	ERR2596919
Macaque_Kidney_112_6038	Macaque	112	Kidney	ERR2596923
Macaque_Liver_112_6039	Macaque	112	Liver	ERR2596924
Macaque_Cerebellum_123_5427	Macaque	123	Cerebellum	ERR2596931
Macaque_Cerebellum_129_5374	Macaque	129	Cerebellum	ERR2596942
Macaque_Kidney_130_5384	Macaque	130	Kidney	ERR2596943
Macaque_Kidney_129_5423	Macaque	129	Kidney	ERR2596944
Macaque_Testis_130_5392	Macaque	130	Testis	ERR2596947
Macaque_Brain_15ypb_6111	Macaque	15ypb	Brain	ERR2596950
Macaque_Cerebellum_15ypb_5491	Macaque	15ypb	Cerebellum	ERR2596953
Macaque_Liver_14ypb_5482	Macaque	14ypb	Liver	ERR2596957
Macaque_Testis_14ypb_5435	Macaque	14ypb	Testis	ERR2596960
Macaque_Brain_21ypb_5413	Macaque	21ypb	Brain	ERR2596961
Macaque_Kidney_26ypb_6127	Macaque	26ypb	Kidney	ERR2596966
Macaque_Liver_21ypb_5404	Macaque	21ypb	Liver	ERR2596967
Macaque_Testis_21ypb_5383	Macaque	21ypb	Testis	ERR2596968
Macaque_Brain_22ypb_5461	Macaque	22ypb	Brain	ERR2596969
Macaque_Liver_22ypb_5395	Macaque	22ypb	Liver	ERR2596971
Macaque_Brain_2dpb_6049	Macaque	2dpb	Brain	ERR2596800
Macaque_Cerebellum_1dpb_5430	Macaque	1dpb	Cerebellum	ERR2596807
Macaque_Kidney_2dpb_6051	Macaque	2dpb	Kidney	ERR2596814
Macaque_Liver_23dpb_5504	Macaque	23dpb	Liver	ERR2596819
Macaque_Liver_2dpb_6050	Macaque	2dpb	Liver	ERR2596820
Macaque_Testis_7dpb_6057	Macaque	7dpb	Testis	ERR2596826
Macaque_Brain_1ypb_6068	Macaque	1ypb	Brain	ERR2596828
Macaque_Brain_1ypb_6072	Macaque	1ypb	Brain	ERR2596829
Macaque_Heart_1ypb_6070	Macaque	1ypb	Heart	ERR2596832
Macaque_Kidney_1ypb_6071	Macaque	1ypb	Kidney	ERR2596835
Macaque_Liver_1ypb_6069	Macaque	1ypb	Liver	ERR2596840
Macaque_Testis_1ypb_5451	Macaque	1ypb	Testis	ERR2596843
Macaque_Brain_2ypb_6109	Macaque	2ypb	Brain	ERR2596845
Macaque_Heart_3ypb_6078	Macaque	3ypb	Heart	ERR2596850
Macaque_Kidney_3ypb_6083	Macaque	3ypb	Kidney	ERR2596857
Macaque_Liver_3ypb_5454	Macaque	3ypb	Liver	ERR2596859
Macaque_Testis_3ypb_5443	Macaque	3ypb	Testis	ERR2596862
Macaque_Testis_3ypb_6082	Macaque	3ypb	Testis	ERR2596864
Macaque_Brain_153dpb_5494	Macaque	153dpb	Brain	ERR2596866
Macaque_Heart_6mpb_6060	Macaque	6mpb	Heart	ERR2596868
Macaque_Cerebellum_151dpb_5502	Macaque	151dpb	Cerebellum	ERR2596872
Macaque_Liver_153dpb_5463	Macaque	153dpb	Liver	ERR2596876
Macaque_Testis_153dpb_5456	Macaque	153dpb	Testis	ERR2596880
Macaque_Testis_6mpb_6062	Macaque	6mpb	Testis	ERR2596881
Macaque_Testis_6mpb_6067	Macaque	6mpb	Testis	ERR2596882
Macaque_Kidney_8ypb_6087	Macaque	8ypb	Kidney	ERR2596885
Macaque_Kidney_8ypb_6125	Macaque	8ypb	Kidney	ERR2596886
Macaque_Brain_9ypb_5501	Macaque	9ypb	Brain	ERR2596888
Macaque_Brain_9ypb_5988	Macaque	9ypb	Brain	ERR2596889
Macaque_Heart_9ypb_5420	Macaque	9ypb	Heart	ERR2596891
Macaque_Kidney_9ypb_5476	Macaque	9ypb	Kidney	ERR2596894
Macaque_Kidney_9ypb_6091	Macaque	9ypb	Kidney	ERR2596895
Macaque_Liver_9ypb_6089	Macaque	9ypb	Liver	ERR2596898
Macaque_Ovary_9ypb_6092	Macaque	9ypb	Ovary	ERR2596899
Macaque_Testis_9ypb_5414	Macaque	9ypb	Testis	ERR2596901
Macaque_Brain_24dpb_6108	Macaque	24dpb	Brain	ERR2596903
Macaque_Ovary_93_6035	Macaque	93	Ovary	ERR2596911
Macaque_Brain_109_5478	Macaque	109	Brain	ERR2596912
Macaque_Heart_109_5424	Macaque	109	Heart	ERR2596913
Macaque_Kidney_109_5386	Macaque	109	Kidney	ERR2596915
Macaque_Kidney_109_5439	Macaque	109	Kidney	ERR2596916
Macaque_Liver_109_5370	Macaque	109	Liver	ERR2596917
Macaque_Testis_112_6040	Macaque	112	Testis	ERR2596925
Macaque_Brain_123_5417	Macaque	123	Brain	ERR2596926
Macaque_Brain_123_5452	Macaque	123	Brain	ERR2596927
Macaque_Brain_123_6112	Macaque	123	Brain	ERR2596928
Macaque_Kidney_123_5363	Macaque	123	Kidney	ERR2596932
Macaque_Kidney_123_5365	Macaque	123	Kidney	ERR2596933
Macaque_Testis_123_5460	Macaque	123	Testis	ERR2596936
Macaque_Testis_123_5475	Macaque	123	Testis	ERR2596937
Macaque_Brain_130_5448	Macaque	130	Brain	ERR2596938
Macaque_Cerebellum_130_5364	Macaque	130	Cerebellum	ERR2596941
Macaque_Liver_129_5362	Macaque	129	Liver	ERR2596945
Macaque_Liver_130_5466	Macaque	130	Liver	ERR2596946
Macaque_Heart_14ypb_5396	Macaque	14ypb	Heart	ERR2596951
Macaque_Kidney_15ypb_5445	Macaque	15ypb	Kidney	ERR2596955
Macaque_Liver_15ypb_5416	Macaque	15ypb	Liver	ERR2596956
Macaque_Testis_15ypb_5410	Macaque	15ypb	Testis	ERR2596959
Macaque_Heart_26ypb_6122	Macaque	26ypb	Heart	ERR2596963
Macaque_Cerebellum_21ypb_5378	Macaque	21ypb	Cerebellum	ERR2596964
Human_Brain_16ypb_5532	Human	16ypb	Brain	ERR2598267
Human_Liver_17ypb_5575	Human	17ypb	Liver	ERR2598275
Human_Testis_17ypb_5546	Human	17ypb	Testis	ERR2598277
Human_Brain_58ypb_5514	Human	58ypb	Brain	ERR2598280
Human_Cerebellum_58ypb_5525	Human	58ypb	Cerebellum	ERR2598282
Human_Cerebellum_58ypb_5573	Human	58ypb	Cerebellum	ERR2598283
Human_Testis_55ypb_5518	Human	55ypb	Testis	ERR2598286
Human_Heart_127dpb_5836	Human	127dpb	Heart	ERR2598290
Human_Cerebellum_270dpb_5568	Human	270dpb	Cerebellum	ERR2598294
Human_Testis_270dpb_5523	Human	270dpb	Testis	ERR2598302
Human_Testis_221dpb_5560	Human	221dpb	Testis	ERR2598303
Human_Brain_50ypb_5517	Human	50ypb	Brain	ERR2598305
Human_Brain_53ypb_5557	Human	53ypb	Brain	ERR2598306
Human_Cerebellum_53ypb_5516	Human	53ypb	Cerebellum	ERR2598308
Human_Cerebellum_50ypb_5549	Human	50ypb	Cerebellum	ERR2598309
Human_Brain_15dpb_5894	Human	15dpb	Brain	ERR2598314
Human_Heart_6dpb_5850	Human	6dpb	Heart	ERR2598316
Human_Cerebellum_15dpb_5519	Human	15dpb	Cerebellum	ERR2598319
Human_Cerebellum_0dpb_5842	Human	0dpb	Cerebellum	ERR2598321
Human_Cerebellum_0dpb_5848	Human	0dpb	Cerebellum	ERR2598322
Human_Kidney_34dpb_5834	Human	34dpb	Kidney	ERR2598323
Human_Liver_15dpb_5548	Human	15dpb	Liver	ERR2598327
Human_Brain_8ypb_5537	Human	8ypb	Brain	ERR2598328
Human_Brain_7ypb_5569	Human	7ypb	Brain	ERR2598329
Human_Cerebellum_8ypb_5562	Human	8ypb	Cerebellum	ERR2598330
Human_Brain_2ypb_5543	Human	2ypb	Brain	ERR2598335
Human_Brain_4ypb_5904	Human	4ypb	Brain	ERR2598337
Human_Heart_2ypb_5839	Human	2ypb	Heart	ERR2598338
Human_Brain_29ypb_5531	Human	29ypb	Brain	ERR2598346
Human_Brain_29ypb_5908	Human	29ypb	Brain	ERR2598347
Human_Cerebellum_29ypb_5520	Human	29ypb	Cerebellum	ERR2598352
Human_Testis_28ypb_6107	Human	28ypb	Testis	ERR2598362
Human_Testis_39ypb_5550	Human	39ypb	Testis	ERR2598363
Human_Brain_14ypb_5515	Human	14ypb	Brain	ERR2598266
Human_Brain_17ypb_5553	Human	17ypb	Brain	ERR2598268
Human_Heart_13ypb_5822	Human	13ypb	Heart	ERR2598270
Human_Cerebellum_16ypb_5534	Human	16ypb	Cerebellum	ERR2598272
Human_Cerebellum_14ypb_5545	Human	14ypb	Cerebellum	ERR2598273
Human_Testis_16ypb_5526	Human	16ypb	Testis	ERR2598276
Human_Testis_14ypb_5564	Human	14ypb	Testis	ERR2598279
Human_Brain_58ypb_5524	Human	58ypb	Brain	ERR2598281
Human_Brain_271dpb_5521	Human	271dpb	Brain	ERR2598287
Human_Cerebellum_221dpb_5555	Human	221dpb	Cerebellum	ERR2598293
Human_Kidney_226dpb_5819	Human	226dpb	Kidney	ERR2598296
Human_Liver_221dpb_5528	Human	221dpb	Liver	ERR2598300
Human_Liver_271dpb_5552	Human	271dpb	Liver	ERR2598301
Human_Liver_55ypb_6106	Human	55ypb	Liver	ERR2598310
Human_Testis_46ypb_6095	Human	46ypb	Testis	ERR2598311
Human_Cerebellum_19dpb_5527	Human	19dpb	Cerebellum	ERR2598320
Human_Kidney_18dpb_6098	Human	18dpb	Kidney	ERR2598325
Human_Cerebellum_2ypb_5559	Human	2ypb	Cerebellum	ERR2598340
Human_Kidney_2ypb_5821	Human	2ypb	Kidney	ERR2598342
Human_Brain_39ypb_5533	Human	39ypb	Brain	ERR2598349
Human_Brain_39ypb_5574	Human	39ypb	Brain	ERR2598350
Human_Heart_25ypb_6042	Human	25ypb	Heart	ERR2598351
Human_Cerebellum_32ypb_6047	Human	32ypb	Cerebellum	ERR2598354
Human_Cerebellum_39ypb_5522	Human	39ypb	Cerebellum	ERR2598355
Human_Liver_29ypb_5536	Human	29ypb	Liver	ERR2598357
Human_Testis_29ypb_5535	Human	29ypb	Testis	ERR2598360
Human_Testis_29ypb_5566	Human	29ypb	Testis	ERR2598361
Human_Brain_13ypb_5570	Human	13ypb	Brain	ERR2598269
Human_Cerebellum_13ypb_5511	Human	13ypb	Cerebellum	ERR2598271
Human_Cerebellum_17ypb_5565	Human	17ypb	Cerebellum	ERR2598274
Human_Testis_14ypb_5561	Human	14ypb	Testis	ERR2598278
Human_Liver_58ypb_5512	Human	58ypb	Liver	ERR2598284
Human_Liver_58ypb_5571	Human	58ypb	Liver	ERR2598285
Human_Brain_221dpb_5539	Human	221dpb	Brain	ERR2598288
Human_Heart_226dpb_5818	Human	226dpb	Heart	ERR2598289
Human_Heart_54ypb_6043	Human	54ypb	Heart	ERR2598307
Human_Brain_19dpb_5542	Human	19dpb	Brain	ERR2598312
Human_Brain_4dpb_5892	Human	4dpb	Brain	ERR2598313
Human_Heart_0dpb_5843	Human	0dpb	Heart	ERR2598315
Human_Heart_94dpb_5905	Human	94dpb	Heart	ERR2598317
Human_Cerebellum_4dpb_5510	Human	4dpb	Cerebellum	ERR2598318
Human_Kidney_0dpb_5844	Human	0dpb	Kidney	ERR2598324
Human_Liver_15dpb_5544	Human	15dpb	Liver	ERR2598326
Human_Cerebellum_7ypb_5567	Human	7ypb	Cerebellum	ERR2598331
Human_Cerebellum_8ypb_6046	Human	8ypb	Cerebellum	ERR2598332
Human_Kidney_8ypb_6099	Human	8ypb	Kidney	ERR2598333
Human_Liver_7ypb_5513	Human	7ypb	Liver	ERR2598334
Human_Brain_4ypb_5837	Human	4ypb	Brain	ERR2598336
Human_Heart_4ypb_6100	Human	4ypb	Heart	ERR2598339
Human_Cerebellum_4ypb_5846	Human	4ypb	Cerebellum	ERR2598341
Human_Kidney_4ypb_6101	Human	4ypb	Kidney	ERR2598343
Human_Liver_2ypb_5556	Human	2ypb	Liver	ERR2598344
Human_Testis_1ypb_5841	Human	1ypb	Testis	ERR2598345
Human_Brain_28ypb_6048	Human	28ypb	Brain	ERR2598348
Human_Cerebellum_29ypb_5540	Human	29ypb	Cerebellum	ERR2598353
Human_Cerebellum_39ypb_5547	Human	39ypb	Cerebellum	ERR2598356
Human_Liver_39ypb_5551	Human	39ypb	Liver	ERR2598358
Human_Liver_39ypb_5563	Human	39ypb	Liver	ERR2598359
Opossum_Brain_13.5_5180	Opossum	13.5	Brain	ERR2603641
Opossum_Heart_13.5_5186	Opossum	13.5	Heart	ERR2603643
Opossum_Cerebellum_13.5_5181	Opossum	13.5	Cerebellum	ERR2603646
Opossum_Liver_13.5_5183	Opossum	13.5	Liver	ERR2603649
Opossum_Brain_0dpb_4805	Opossum	0dpb	Brain	ERR2603652
Opossum_Heart_0dpb_5214	Opossum	0dpb	Heart	ERR2603657
Opossum_Cerebellum_0dpb_5294	Opossum	0dpb	Cerebellum	ERR2603659
Opossum_Heart_10dpb_5045	Opossum	10dpb	Heart	ERR2603667
Opossum_Heart_10dpb_5590	Opossum	10dpb	Heart	ERR2603669
Opossum_Cerebellum_10dpb_4812	Opossum	10dpb	Cerebellum	ERR2603671
Opossum_Kidney_10dpb_5046	Opossum	10dpb	Kidney	ERR2603674
Opossum_Kidney_10dpb_5591	Opossum	10dpb	Kidney	ERR2603676
Opossum_Liver_10dpb_5050	Opossum	10dpb	Liver	ERR2603679
Opossum_Liver_10dpb_5589	Opossum	10dpb	Liver	ERR2603680
Opossum_Ovary_10dpb_5324	Opossum	10dpb	Ovary	ERR2603681
Opossum_Ovary_10dpb_5592	Opossum	10dpb	Ovary	ERR2603682
Opossum_Brain_120dpb_4624	Opossum	120dpb	Brain	ERR2603686
Opossum_Brain_120dpb_5852	Opossum	120dpb	Brain	ERR2603687
Opossum_Heart_120dpb_4634	Opossum	120dpb	Heart	ERR2603689
Opossum_Liver_120dpb_4601	Opossum	120dpb	Liver	ERR2603697
Opossum_Cerebellum_14dpb_4701	Opossum	14dpb	Cerebellum	ERR2603710
Opossum_Liver_14dpb_4768	Opossum	14dpb	Liver	ERR2603716
Opossum_Liver_14dpb_4771	Opossum	14dpb	Liver	ERR2603717
Opossum_Liver_14dpb_4774	Opossum	14dpb	Liver	ERR2603718
Opossum_Brain_150dpb_4622	Opossum	150dpb	Brain	ERR2603724
Opossum_Kidney_150dpb_5862	Opossum	150dpb	Kidney	ERR2603734
Opossum_Ovary_150dpb_5860	Opossum	150dpb	Ovary	ERR2603739
Opossum_Testis_150dpb_4320	Opossum	150dpb	Testis	ERR2603741
Opossum_Brain_180dpb_3957	Opossum	180dpb	Brain	ERR2603743
Opossum_Cerebellum_6mpb_5976	Opossum	6mpb	Cerebellum	ERR2603751
Opossum_Kidney_180dpb_3954	Opossum	180dpb	Kidney	ERR2603753
Opossum_Liver_180dpb_3991	Opossum	180dpb	Liver	ERR2603758
Opossum_Liver_180dpb_3997	Opossum	180dpb	Liver	ERR2603759
Opossum_Ovary_180dpb_3999	Opossum	180dpb	Ovary	ERR2603760
Opossum_Ovary_20mpb_5978	Opossum	20mpb	Ovary	ERR2603761
Opossum_Heart_2dpb_5337	Opossum	2dpb	Heart	ERR2603770
Opossum_Cerebellum_2dpb_5288	Opossum	2dpb	Cerebellum	ERR2603774
Opossum_Cerebellum_2dpb_5290	Opossum	2dpb	Cerebellum	ERR2603775
Opossum_Liver_2dpb_5211	Opossum	2dpb	Liver	ERR2603777
Opossum_Liver_2dpb_5213	Opossum	2dpb	Liver	ERR2603778
Opossum_Ovary_2dpb_4491	Opossum	2dpb	Ovary	ERR2603781
Opossum_Brain_21dpb_4690	Opossum	21dpb	Brain	ERR2603783
Opossum_Brain_21dpb_4694	Opossum	21dpb	Brain	ERR2603785
Opossum_Heart_21dpb_4679	Opossum	21dpb	Heart	ERR2603787
Opossum_Kidney_21dpb_4758	Opossum	21dpb	Kidney	ERR2603793
Opossum_Liver_21dpb_4762	Opossum	21dpb	Liver	ERR2603798
Opossum_Ovary_21dpb_4956	Opossum	21dpb	Ovary	ERR2603800
Opossum_Ovary_21dpb_4957	Opossum	21dpb	Ovary	ERR2603801
Opossum_Testis_21dpb_5329	Opossum	21dpb	Testis	ERR2603802
Opossum_Testis_21dpb_5330	Opossum	21dpb	Testis	ERR2603803
Opossum_Brain_28dpb_4657	Opossum	28dpb	Brain	ERR2603804
Opossum_Brain_28dpb_4684	Opossum	28dpb	Brain	ERR2603805
Opossum_Heart_28dpb_4666	Opossum	28dpb	Heart	ERR2603809
Opossum_Cerebellum_28dpb_4687	Opossum	28dpb	Cerebellum	ERR2603812
Opossum_Kidney_28dpb_5880	Opossum	28dpb	Kidney	ERR2603815
Opossum_Liver_28dpb_4673	Opossum	28dpb	Liver	ERR2603817
Opossum_Brain_4dpb_4547	Opossum	4dpb	Brain	ERR2603822
Opossum_Brain_4dpb_5175	Opossum	4dpb	Brain	ERR2603824
Opossum_Heart_4dpb_4545	Opossum	4dpb	Heart	ERR2603825
Opossum_Heart_4dpb_5132	Opossum	4dpb	Heart	ERR2603826
Opossum_Liver_4dpb_4546	Opossum	4dpb	Liver	ERR2603833
Opossum_Ovary_4dpb_4541	Opossum	4dpb	Ovary	ERR2603837
Opossum_Ovary_4dpb_5325	Opossum	4dpb	Ovary	ERR2603838
Opossum_Testis_4dpb_5331	Opossum	4dpb	Testis	ERR2603840
Opossum_Brain_42dpb_4655	Opossum	42dpb	Brain	ERR2603841
Opossum_Brain_42dpb_5887	Opossum	42dpb	Brain	ERR2603843
Opossum_Kidney_42dpb_4725	Opossum	42dpb	Kidney	ERR2603848
Opossum_Kidney_42dpb_5883	Opossum	42dpb	Kidney	ERR2603849
Opossum_Liver_42dpb_5884	Opossum	42dpb	Liver	ERR2603850
Opossum_Testis_42dpb_4723	Opossum	42dpb	Testis	ERR2603852
Opossum_Testis_42dpb_4727	Opossum	42dpb	Testis	ERR2603853
Opossum_Brain_6dpb_5171	Opossum	6dpb	Brain	ERR2603856
Opossum_Heart_6dpb_5134	Opossum	6dpb	Heart	ERR2603858
Opossum_Heart_6dpb_5206	Opossum	6dpb	Heart	ERR2603861
Opossum_Cerebellum_6dpb_5168	Opossum	6dpb	Cerebellum	ERR2603862
Opossum_Cerebellum_6dpb_5172	Opossum	6dpb	Cerebellum	ERR2603864
Opossum_Liver_6dpb_5138	Opossum	6dpb	Liver	ERR2603866
Opossum_Liver_6dpb_5143	Opossum	6dpb	Liver	ERR2603867
Opossum_Heart_60dpb_5873	Opossum	60dpb	Heart	ERR2603876
Opossum_Cerebellum_60dpb_5874	Opossum	60dpb	Cerebellum	ERR2603879
Opossum_Liver_60dpb_5872	Opossum	60dpb	Liver	ERR2603885
Opossum_Ovary_60dpb_5870	Opossum	60dpb	Ovary	ERR2603888
Opossum_Testis_60dpb_4731	Opossum	60dpb	Testis	ERR2603890
Opossum_Heart_90dpb_4635	Opossum	90dpb	Heart	ERR2603895
Opossum_Heart_90dpb_5866	Opossum	90dpb	Heart	ERR2603896
Opossum_Cerebellum_90dpb_4608	Opossum	90dpb	Cerebellum	ERR2603897
Opossum_Kidney_90dpb_4636	Opossum	90dpb	Kidney	ERR2603901
Opossum_Testis_90dpb_4619	Opossum	90dpb	Testis	ERR2603908
Opossum_Testis_90dpb_4638	Opossum	90dpb	Testis	ERR2603909
Opossum_Heart_13.5_5191	Opossum	13.5	Heart	ERR2603644
Opossum_Cerebellum_13.5_5185	Opossum	13.5	Cerebellum	ERR2603647
Opossum_Brain_0dpb_4807	Opossum	0dpb	Brain	ERR2603653
Opossum_Heart_0dpb_5039	Opossum	0dpb	Heart	ERR2603655
Opossum_Liver_0dpb_5040	Opossum	0dpb	Liver	ERR2603660
Opossum_Liver_0dpb_5041	Opossum	0dpb	Liver	ERR2603661
Opossum_Brain_10dpb_4809	Opossum	10dpb	Brain	ERR2603662
Opossum_Brain_10dpb_4811	Opossum	10dpb	Brain	ERR2603663
Opossum_Heart_10dpb_5042	Opossum	10dpb	Heart	ERR2603666
Opossum_Cerebellum_10dpb_4810	Opossum	10dpb	Cerebellum	ERR2603670
Opossum_Cerebellum_10dpb_5588	Opossum	10dpb	Cerebellum	ERR2603672
Opossum_Kidney_10dpb_5049	Opossum	10dpb	Kidney	ERR2603675
Opossum_Liver_10dpb_5047	Opossum	10dpb	Liver	ERR2603678
Opossum_Testis_10dpb_5332	Opossum	10dpb	Testis	ERR2603683
Opossum_Testis_10dpb_5601	Opossum	10dpb	Testis	ERR2603684
Opossum_Brain_120dpb_4599	Opossum	120dpb	Brain	ERR2603685
Opossum_Heart_120dpb_4468	Opossum	120dpb	Heart	ERR2603688
Opossum_Cerebellum_120dpb_4628	Opossum	120dpb	Cerebellum	ERR2603692
Opossum_Liver_120dpb_4469	Opossum	120dpb	Liver	ERR2603696
Opossum_Ovary_120dpb_4471	Opossum	120dpb	Ovary	ERR2603699
Opossum_Testis_120dpb_5854	Opossum	120dpb	Testis	ERR2603701
Opossum_Brain_14dpb_4698	Opossum	14dpb	Brain	ERR2603702
Opossum_Brain_14dpb_4702	Opossum	14dpb	Brain	ERR2603703
Opossum_Brain_14dpb_5876	Opossum	14dpb	Brain	ERR2603704
Opossum_Heart_14dpb_4769	Opossum	14dpb	Heart	ERR2603706
Opossum_Cerebellum_14dpb_4703	Opossum	14dpb	Cerebellum	ERR2603711
Opossum_Kidney_14dpb_4767	Opossum	14dpb	Kidney	ERR2603712
Opossum_Kidney_14dpb_4773	Opossum	14dpb	Kidney	ERR2603714
Opossum_Liver_14dpb_4777	Opossum	14dpb	Liver	ERR2603719
Opossum_Ovary_14dpb_4952	Opossum	14dpb	Ovary	ERR2603720
Opossum_Ovary_14dpb_4953	Opossum	14dpb	Ovary	ERR2603721
Opossum_Testis_14dpb_4954	Opossum	14dpb	Testis	ERR2603722
Opossum_Heart_150dpb_4213	Opossum	150dpb	Heart	ERR2603728
Opossum_Cerebellum_150dpb_4682	Opossum	150dpb	Cerebellum	ERR2603730
Opossum_Cerebellum_150dpb_5859	Opossum	150dpb	Cerebellum	ERR2603731
Opossum_Kidney_150dpb_4210	Opossum	150dpb	Kidney	ERR2603732
Opossum_Liver_150dpb_4211	Opossum	150dpb	Liver	ERR2603735
Opossum_Liver_150dpb_5863	Opossum	150dpb	Liver	ERR2603737
Opossum_Ovary_150dpb_4208	Opossum	150dpb	Ovary	ERR2603738
Opossum_Testis_150dpb_4212	Opossum	150dpb	Testis	ERR2603740
Opossum_Brain_14mpb_5974	Opossum	14mpb	Brain	ERR2603745
Opossum_Heart_180dpb_3953	Opossum	180dpb	Heart	ERR2603746
Opossum_Heart_180dpb_3959	Opossum	180dpb	Heart	ERR2603747
Opossum_Cerebellum_4mpb_5977	Opossum	4mpb	Cerebellum	ERR2603752
Opossum_Kidney_180dpb_3960	Opossum	180dpb	Kidney	ERR2603754
Opossum_Liver_180dpb_3961	Opossum	180dpb	Liver	ERR2603757
Opossum_Testis_180dpb_3956	Opossum	180dpb	Testis	ERR2603762
Opossum_Testis_180dpb_3993	Opossum	180dpb	Testis	ERR2603763
Opossum_Brain_2dpb_5287	Opossum	2dpb	Brain	ERR2603765
Opossum_Brain_2dpb_5291	Opossum	2dpb	Brain	ERR2603767
Opossum_Heart_2dpb_5212	Opossum	2dpb	Heart	ERR2603769
Opossum_Cerebellum_2dpb_5286	Opossum	2dpb	Cerebellum	ERR2603773
Opossum_Cerebellum_2dpb_5292	Opossum	2dpb	Cerebellum	ERR2603776
Opossum_Testis_2dpb_4492	Opossum	2dpb	Testis	ERR2603782
Opossum_Cerebellum_21dpb_4691	Opossum	21dpb	Cerebellum	ERR2603789
Opossum_Cerebellum_21dpb_4695	Opossum	21dpb	Cerebellum	ERR2603790
Opossum_Cerebellum_21dpb_4697	Opossum	21dpb	Cerebellum	ERR2603791
Opossum_Kidney_21dpb_4761	Opossum	21dpb	Kidney	ERR2603794
Opossum_Liver_21dpb_4681	Opossum	21dpb	Liver	ERR2603796
Opossum_Liver_21dpb_4765	Opossum	21dpb	Liver	ERR2603799
Opossum_Brain_28dpb_4688	Opossum	28dpb	Brain	ERR2603807
Opossum_Heart_28dpb_4662	Opossum	28dpb	Heart	ERR2603808
Opossum_Cerebellum_28dpb_4683	Opossum	28dpb	Cerebellum	ERR2603810
Opossum_Kidney_28dpb_4667	Opossum	28dpb	Kidney	ERR2603813
Opossum_Ovary_28dpb_4665	Opossum	28dpb	Ovary	ERR2603818
Opossum_Brain_4dpb_4543	Opossum	4dpb	Brain	ERR2603821
Opossum_Heart_4dpb_5198	Opossum	4dpb	Heart	ERR2603827
Opossum_Cerebellum_4dpb_5174	Opossum	4dpb	Cerebellum	ERR2603830
Opossum_Cerebellum_4dpb_5176	Opossum	4dpb	Cerebellum	ERR2603831
Opossum_Liver_4dpb_5201	Opossum	4dpb	Liver	ERR2603836
Opossum_Testis_4dpb_4542	Opossum	4dpb	Testis	ERR2603839
Opossum_Brain_42dpb_5885	Opossum	42dpb	Brain	ERR2603842
Opossum_Kidney_42dpb_4718	Opossum	42dpb	Kidney	ERR2603847
Opossum_Heart_6dpb_5142	Opossum	6dpb	Heart	ERR2603860
Opossum_Cerebellum_6dpb_5170	Opossum	6dpb	Cerebellum	ERR2603863
Opossum_Liver_6dpb_5135	Opossum	6dpb	Liver	ERR2603865
Opossum_Ovary_6dpb_5326	Opossum	6dpb	Ovary	ERR2603870
Opossum_Testis_6dpb_5327	Opossum	6dpb	Testis	ERR2603871
Opossum_Brain_60dpb_4647	Opossum	60dpb	Brain	ERR2603873
Opossum_Heart_60dpb_5871	Opossum	60dpb	Heart	ERR2603875
Opossum_Cerebellum_60dpb_4648	Opossum	60dpb	Cerebellum	ERR2603877
Opossum_Cerebellum_60dpb_5869	Opossum	60dpb	Cerebellum	ERR2603878
Opossum_Kidney_60dpb_4644	Opossum	60dpb	Kidney	ERR2603880
Opossum_Kidney_60dpb_4659	Opossum	60dpb	Kidney	ERR2603881
Opossum_Liver_60dpb_4660	Opossum	60dpb	Liver	ERR2603883
Opossum_Liver_60dpb_5851	Opossum	60dpb	Liver	ERR2603884
Opossum_Brain_90dpb_4620	Opossum	90dpb	Brain	ERR2603892
Opossum_Brain_90dpb_5864	Opossum	90dpb	Brain	ERR2603893
Opossum_Heart_90dpb_4612	Opossum	90dpb	Heart	ERR2603894
Opossum_Cerebellum_90dpb_4621	Opossum	90dpb	Cerebellum	ERR2603898
Opossum_Kidney_90dpb_4609	Opossum	90dpb	Kidney	ERR2603900
Opossum_Kidney_90dpb_5867	Opossum	90dpb	Kidney	ERR2603902
Opossum_Liver_90dpb_4637	Opossum	90dpb	Liver	ERR2603904
Opossum_Liver_90dpb_5868	Opossum	90dpb	Liver	ERR2603905
Opossum_Ovary_90dpb_4613	Opossum	90dpb	Ovary	ERR2603907
Opossum_Brain_13.5_5184	Opossum	13.5	Brain	ERR2603642
Opossum_Heart_13.5_5219	Opossum	13.5	Heart	ERR2603645
Opossum_Cerebellum_13.5_5295	Opossum	13.5	Cerebellum	ERR2603648
Opossum_Liver_13.5_5192	Opossum	13.5	Liver	ERR2603650
Opossum_Liver_13.5_5336	Opossum	13.5	Liver	ERR2603651
Opossum_Brain_0dpb_5293	Opossum	0dpb	Brain	ERR2603654
Opossum_Heart_0dpb_5139	Opossum	0dpb	Heart	ERR2603656
Opossum_Cerebellum_0dpb_4806	Opossum	0dpb	Cerebellum	ERR2603658
Opossum_Brain_10dpb_4813	Opossum	10dpb	Brain	ERR2603664
Opossum_Brain_10dpb_5587	Opossum	10dpb	Brain	ERR2603665
Opossum_Heart_10dpb_5048	Opossum	10dpb	Heart	ERR2603668
Opossum_Kidney_10dpb_5043	Opossum	10dpb	Kidney	ERR2603673
Opossum_Liver_10dpb_5044	Opossum	10dpb	Liver	ERR2603677
Opossum_Heart_120dpb_5855	Opossum	120dpb	Heart	ERR2603690
Opossum_Cerebellum_120dpb_4626	Opossum	120dpb	Cerebellum	ERR2603691
Opossum_Cerebellum_120dpb_5857	Opossum	120dpb	Cerebellum	ERR2603693
Opossum_Kidney_120dpb_4600	Opossum	120dpb	Kidney	ERR2603694
Opossum_Kidney_120dpb_4710	Opossum	120dpb	Kidney	ERR2603695
Opossum_Liver_120dpb_5856	Opossum	120dpb	Liver	ERR2603698
Opossum_Ovary_120dpb_5853	Opossum	120dpb	Ovary	ERR2603700
Opossum_Heart_14dpb_4766	Opossum	14dpb	Heart	ERR2603705
Opossum_Heart_14dpb_4772	Opossum	14dpb	Heart	ERR2603707
Opossum_Heart_14dpb_4775	Opossum	14dpb	Heart	ERR2603708
Opossum_Cerebellum_14dpb_4699	Opossum	14dpb	Cerebellum	ERR2603709
Opossum_Kidney_14dpb_4770	Opossum	14dpb	Kidney	ERR2603713
Opossum_Kidney_14dpb_4776	Opossum	14dpb	Kidney	ERR2603715
Opossum_Testis_14dpb_5877	Opossum	14dpb	Testis	ERR2603723
Opossum_Brain_150dpb_4623	Opossum	150dpb	Brain	ERR2603725
Opossum_Brain_150dpb_5858	Opossum	150dpb	Brain	ERR2603726
Opossum_Heart_150dpb_4209	Opossum	150dpb	Heart	ERR2603727
Opossum_Heart_150dpb_5861	Opossum	150dpb	Heart	ERR2603729
Opossum_Kidney_150dpb_4214	Opossum	150dpb	Kidney	ERR2603733
Opossum_Liver_150dpb_4215	Opossum	150dpb	Liver	ERR2603736
Opossum_Brain_180dpb_3951	Opossum	180dpb	Brain	ERR2603742
Opossum_Brain_14mpb_5972	Opossum	14mpb	Brain	ERR2603744
Opossum_Heart_180dpb_3990	Opossum	180dpb	Heart	ERR2603748
Opossum_Heart_180dpb_3996	Opossum	180dpb	Heart	ERR2603749
Opossum_Cerebellum_4mpb_5975	Opossum	4mpb	Cerebellum	ERR2603750
Opossum_Kidney_180dpb_3998	Opossum	180dpb	Kidney	ERR2603755
Opossum_Liver_180dpb_3955	Opossum	180dpb	Liver	ERR2603756
Opossum_Brain_2dpb_5178	Opossum	2dpb	Brain	ERR2603764
Opossum_Brain_2dpb_5289	Opossum	2dpb	Brain	ERR2603766
Opossum_Heart_2dpb_5210	Opossum	2dpb	Heart	ERR2603768
Opossum_Heart_2dpb_5339	Opossum	2dpb	Heart	ERR2603771
Opossum_Cerebellum_2dpb_5179	Opossum	2dpb	Cerebellum	ERR2603772
Opossum_Liver_2dpb_5338	Opossum	2dpb	Liver	ERR2603779
Opossum_Liver_2dpb_5340	Opossum	2dpb	Liver	ERR2603780
Opossum_Brain_21dpb_4692	Opossum	21dpb	Brain	ERR2603784
Opossum_Brain_21dpb_4696	Opossum	21dpb	Brain	ERR2603786
Opossum_Heart_21dpb_4760	Opossum	21dpb	Heart	ERR2603788
Opossum_Kidney_21dpb_4680	Opossum	21dpb	Kidney	ERR2603792
Opossum_Kidney_21dpb_4764	Opossum	21dpb	Kidney	ERR2603795
Opossum_Liver_21dpb_4759	Opossum	21dpb	Liver	ERR2603797
Opossum_Brain_28dpb_4686	Opossum	28dpb	Brain	ERR2603806
Opossum_Cerebellum_28dpb_4685	Opossum	28dpb	Cerebellum	ERR2603811
Opossum_Kidney_28dpb_5879	Opossum	28dpb	Kidney	ERR2603814
Opossum_Liver_28dpb_4664	Opossum	28dpb	Liver	ERR2603816
Opossum_Testis_28dpb_4677	Opossum	28dpb	Testis	ERR2603819
Opossum_Testis_28dpb_4678	Opossum	28dpb	Testis	ERR2603820
Opossum_Brain_4dpb_5173	Opossum	4dpb	Brain	ERR2603823
Opossum_Heart_4dpb_5200	Opossum	4dpb	Heart	ERR2603828
Opossum_Cerebellum_4dpb_4544	Opossum	4dpb	Cerebellum	ERR2603829
Opossum_Cerebellum_4dpb_5177	Opossum	4dpb	Cerebellum	ERR2603832
Opossum_Liver_4dpb_5133	Opossum	4dpb	Liver	ERR2603834
Opossum_Liver_4dpb_5199	Opossum	4dpb	Liver	ERR2603835
Opossum_Heart_42dpb_5882	Opossum	42dpb	Heart	ERR2603844
Opossum_Cerebellum_42dpb_5886	Opossum	42dpb	Cerebellum	ERR2603845
Opossum_Cerebellum_42dpb_5888	Opossum	42dpb	Cerebellum	ERR2603846
Opossum_Ovary_42dpb_5881	Opossum	42dpb	Ovary	ERR2603851
Opossum_Brain_6dpb_5167	Opossum	6dpb	Brain	ERR2603854
Opossum_Brain_6dpb_5169	Opossum	6dpb	Brain	ERR2603855
Opossum_Brain_6dpb_5285	Opossum	6dpb	Brain	ERR2603857
Opossum_Heart_6dpb_5137	Opossum	6dpb	Heart	ERR2603859
Opossum_Liver_6dpb_5209	Opossum	6dpb	Liver	ERR2603868
Opossum_Ovary_6dpb_4951	Opossum	6dpb	Ovary	ERR2603869
Opossum_Testis_6dpb_5328	Opossum	6dpb	Testis	ERR2603872
Opossum_Heart_60dpb_4643	Opossum	60dpb	Heart	ERR2603874
Opossum_Kidney_60dpb_4729	Opossum	60dpb	Kidney	ERR2603882
Opossum_Liver_60dpb_5875	Opossum	60dpb	Liver	ERR2603886
Opossum_Ovary_60dpb_4658	Opossum	60dpb	Ovary	ERR2603887
Opossum_Testis_60dpb_4661	Opossum	60dpb	Testis	ERR2603889
Opossum_Brain_90dpb_4607	Opossum	90dpb	Brain	ERR2603891
Opossum_Cerebellum_90dpb_5865	Opossum	90dpb	Cerebellum	ERR2603899
Opossum_Liver_90dpb_4610	Opossum	90dpb	Liver	ERR2603903
Opossum_Ovary_90dpb_4606	Opossum	90dpb	Ovary	ERR2603906
