# Supplementary material for: Genetic and functional analysis of unproductive splicing using LeafCutter2
Source: bioRxiv. 2025 Apr 8:2025.04.06.646893. Preprint. [Version 1] doi: 10.1101/2025.04.06.646893 (PMC12026817; doi:10.1101/2025.04.06.646893)
Supplement: Supplement 2 [file media-2.txt]

Common name	Scientific name	Assembly name	FastaLink	Primary annotations	Primary annotations link	Additional annotation(s)	Additional annotations link(s)
Chicken	Gallus gallus	galGal6	https://hgdownload.soe.ucsc.edu/goldenPath/galGal6/bigZips/galGal6.fa.gz	Ensembl 101: Aug 2020	https://hgdownload.soe.ucsc.edu/goldenPath/galGal6/bigZips/genes/galGal6.ensGene.gtf.gz	ncbiRefSeq.2020-04-01	https://hgdownload.soe.ucsc.edu/goldenPath/galGal6/bigZips/genes/galGal6.ncbiRefSeq.gtf.gz
Human	Homo sapiens	hg38	https://hgdownload.soe.ucsc.edu/goldenPath/hg38/bigZips/hg38.fa.gz	Gencode v46, primary regions, comprehensive annotation	https://ftp.ebi.ac.uk/pub/databases/gencode/Gencode_human/release_46/gencode.v46.primary_assembly.annotation.gtf.gz	Ensembl 110: Jul 2023, ncbiRefSeq.2022-10-28	https://hgdownload.soe.ucsc.edu/goldenPath/hg38/bigZips/genes/hg38.ensGene.gtf.gz, https://hgdownload.soe.ucsc.edu/goldenPath/hg38/bigZips/genes/hg38.ncbiRefSeq.gtf.gz
Macaque	Macaca mulatta	rheMac10	https://hgdownload.soe.ucsc.edu/goldenPath/rheMac10/bigZips/rheMac10.fa.gz	Ensembl 101: Aug 2020	https://hgdownload.soe.ucsc.edu/goldenPath/rheMac10/bigZips/genes/rheMac10.ensGene.gtf.gz	ncbiRefSeq	https://hgdownload.soe.ucsc.edu/goldenPath/rheMac10/bigZips/genes/rheMac10.ncbiRefSeq.gtf.gz
Mouse	Mus musculus	mm39	https://hgdownload.soe.ucsc.edu/goldenPath/mm39/bigZips/mm39.fa.gz	Gencode v46, primary regions, comprehensive annotation	https://ftp.ebi.ac.uk/pub/databases/gencode/Gencode_mouse/release_M35/gencode.vM35.primary_assembly.annotation.gtf.gz	Ensembl 110: Jul 2023, ncbiRefSeq.2024-02-14	https://hgdownload.soe.ucsc.edu/goldenPath/mm39/bigZips/genes/mm39.knownGene.gtf.gz, https://hgdownload.soe.ucsc.edu/goldenPath/mm39/bigZips/genes/mm39.ncbiRefSeq.gtf.gz
Opossum	Monodelphis domestica	monDom5	https://hgdownload.soe.ucsc.edu/goldenPath/monDom5/bigZips/monDom5.fa.gz	Enembl 97: July 2019	https://hgdownload.soe.ucsc.edu/goldenPath/monDom5/bigZips/genes/monDom5.ensGene.gtf.gz
Rabbit	Oryctolagus cuniculus	oryCun2	https://hgdownload.soe.ucsc.edu/goldenPath/oryCun2/bigZips/oryCun2.fa.gz	Ensembl 101: Aug 2020	https://hgdownload.soe.ucsc.edu/goldenPath/oryCun2/bigZips/genes/oryCun2.ensGene.gtf.gz	ncbiRefSeq.2020-03-30	https://hgdownload.soe.ucsc.edu/goldenPath/oryCun2/bigZips/genes/oryCun2.ncbiRefSeq.gtf.gz
Rat	Rattus norvegicus	rn7	https://hgdownload.soe.ucsc.edu/goldenPath/rn7/bigZips/rn7.fa.gz	ncbiRefSeq	https://hgdownload.soe.ucsc.edu/goldenPath/rn7/bigZips/genes/ncbiRefSeq.gtf.gz
