# Supplementary material for: Genetic and functional analysis of unproductive splicing using LeafCutter2
Source: bioRxiv. 2025 Apr 8:2025.04.06.646893. Preprint. [Version 1] doi: 10.1101/2025.04.06.646893 (PMC12026817; doi:10.1101/2025.04.06.646893)
Supplement: Supplement 4 [file media-4.txt]

gene_name	external_gene_name	ProductivityWhenExonIncluded	strand	Frame_of_upstream_exon	Frame_of_cassette_exon	Frame_of_downstream_exon	Coordinates_of_upstream_exon	Coordinates_of_cassette_exon	Coordinates_of_downstream_exon	dN.dS_of_upstream_exon	dN.dS_of_cassette_exon	dN.dS_of_downstream_exon	MeanPhyloP_of_upstream_exon	MeanPhyloP_of_cassette_exon	MeanPhyloP_of_downstream_exon	IsDifferentiallySpliced_in_at_least_one_contrast_in_human_and_anyNonMacaque
ENSG00000107566.14	ERLIN1	Unproductive	-	2	2	1	chr10:100164004-100164095	chr10:100158984-100159055	chr10:100156145-100156234	0.7125256673511293	6.105263157894737	0.12532981530343007	4.527889	2.3371248	4.2997174	FALSE
ENSG00000213341.11	CHUK	Unproductive	-	1	1	0	chr10:100193298-100193431	chr10:100192459-100192693	chr10:100190869-100190968	1.9344262295081969	5.797570850202429	8.06711409395973	2.5478299	1.6862214	2.4853582	TRUE
ENSG00000095485.18	CWF19L1	Productive	-	2	2	0	chr10:100260966-100261044	chr10:100260218-100260319	chr10:100256262-100256476	8.170731707317072	0.6226685796269728	0.8105022831050228	3.6586046	4.0711765	3.9094052	TRUE
ENSG00000166169.17	POLL	Productive	-	0	0	0	chr10:101585862-101586007	chr10:101585316-101585478	chr10:101584878-101584919	2.301136363636364	5.798882681564246	8.864321608040202	2.0544047	0.59077305	3.0362537	FALSE
ENSG00000198408.14	OGA	Productive	-	2	2	0	chr10:101807730-101807901	chr10:101806045-101806143	chr10:101803747-101804019	0.3861878453038674	0.10229885057471264	0.07958251793868232	5.6811094	5.6287575	5.7890344	FALSE
ENSG00000120049.20	KCNIP2	Productive	-	2	2	0	chr10:101843496-101843568	chr10:101831072-101831167	chr10:101829075-101829199	0.3194805194805195	6.7407407407407405	2.5849056603773586	3.7471123	4.733416	2.7981372	FALSE
ENSG00000120029.13	ARMH3	Productive	-	0	0	2	chr10:101995297-101995355	chr10:101993538-101993603	chr10:101991969-101992038	8.305084745762711	5.115384615384615	0.02439024390243902	4.369343	4.7088637	4.289254	FALSE
ENSG00000138107.13	ACTR1A	Productive	-	2	2	0	chr10:102482001-102482175	chr10:102481837-102481898	chr10:102481132-102481172	11.61111111111111	0.12727272727272726	0.1015252621544328	5.2334633	4.3499036	5.2321143	FALSE
ENSG00000148795.7	CYP17A1	Productive	-	0	0	2	chr10:102834785-102835014	chr10:102834036-102834122	chr10:102832993-102833208	4.858676207513417	2.4592760180995477	4.018337408312958	2.53594	1.6337701	2.0701870000000002	FALSE
ENSG00000076685.19	NT5C2	Unproductive	-	1	1	1	chr10:103101045-103101102	chr10:103100752-103100943	chr10:103099926-103100019	0.18269230769230768	3.163588390501319	0.8125	5.84118	2.9164429	4.5800004	TRUE
ENSG00000076685.19	NT5C2	Productive	-	1	1	1	chr10:103105706-103105801	chr10:103105358-103105381	chr10:103101235-103101326	0.08865248226950355	0.9821428571428572	0.12486187845303869	5.5849457	1.3292917	5.470396	TRUE
ENSG00000076685.19	NT5C2	Unproductive	-	2	2	1	chr10:103139406-103139479	chr10:103111745-103111805	chr10:103106589-103106706	0.17610619469026548	7.379310344827586	0.0065040650406504	5.7573566	3.7921803	6.185014	TRUE
ENSG00000107957.17	SH3PXD2A	Productive	-	2	2	2	chr10:103627089-103627202	chr10:103622470-103622553	chr10:103617197-103617314	15.238805970149254	0.3391304347826087	0.21565836298932384	5.0304494	5.940036	4.8075614	TRUE
ENSG00000107957.17	SH3PXD2A	Productive	-	2	2	1	chr10:103693028-103693056	chr10:103668608-103668652	chr10:103660985-103661114	11.117021276595745	0.8194444444444444	1.2352941176470589	5.127954	3.302556	2.5349996	FALSE
ENSG00000107960.12	STN1	Productive	-	2	2	0	chr10:103917462-103917594	chr10:103910527-103910622	chr10:103905091-103905156	2.596938775510204	0.9810996563573884	2.8329466357308584	2.4861362	3.0197394	3.1449172	FALSE
ENSG00000108018.17	SORCS1	Productive	-	1	1	2	chr10:106579369-106579474	chr10:106579091-106579251	chr10:106577548-106577555	0.05714285714285714	4.952	7.203389830508475	2.3144999	4.052745	5.014925	FALSE
ENSG00000108039.18	XPNPEP1	Productive	-	1	1	1	chr10:109877790-109877867	chr10:109875528-109875599	chr10:109873367-109873427	0.10086455331412104	0.22734026745913816	0.19004524886877827	5.0331483	4.268542	5.119615	FALSE
ENSG00000108039.18	XPNPEP1	Productive	-	2	2	2	chr10:109888049-109888192	chr10:109886246-109886341	chr10:109884067-109884148	0.28109028960817717	0.8786764705882353	0.5207451312447079	4.125061	4.312021	3.9885907	FALSE
ENSG00000108039.18	XPNPEP1	Productive	-	2	2	0	chr10:109907691-109907807	chr10:109893012-109893075	chr10:109891722-109891826	0.26435406698564595	16.62857142857143	0.4599033816425121	5.4240103	5.2839212	4.575761	TRUE
ENSG00000119953.14	SMNDC1	Unproductive	-	0	0	0	chr10:110303468-110303587	chr10:110300547-110300736	chr10:110298648-110298790	12.471698113207546	6.610169491525424	6.956834532374101	4.389895	3.337416	4.8543754	FALSE
ENSG00000214413.9	BBIP1	Productive	-	2	2	0	chr10:110918121-110918157	chr10:110901538-110901612	chr10:110900360-110900526	2.068421052631579	0.797153024911032	85.5	3.7737784	3.16164	0.577973	TRUE
ENSG00000023041.12	ZDHHC6	Productive	-	2	2	1	chr10:112442192-112442351	chr10:112440534-112440695	chr10:112438355-112438389	3.1607142857142856	4.8475336322869955	0.20478325859491775	5.322057	5.170161	5.5942254	FALSE
ENSG00000197893.14	NRAP	Productive	-	0	0	0	chr10:113645825-113645941	chr10:113642934-113643038	chr10:113641365-113641472	4.158653846153846	0.552099533437014	0.7382769901853872	3.775667	4.7768764	4.0348635	FALSE
ENSG00000169129.16	AFAP1L2	Productive	-	2	2	0	chr10:114323171-114323261	chr10:114319562-114319645	chr10:114315560-114315765	1.2028169014084509	9.47945205479452	2.2717391304347827	4.7678785	1.9608928	2.7876482	TRUE
ENSG00000169129.16	AFAP1L2	Productive	-	2	2	0	chr10:114404440-114404455	chr10:114398851-114398904	chr10:114340603-114340731	0.4287305122494432	1.3478260869565215	7.5	2.725659	2.0675743	1.67575	FALSE
ENSG00000099204.22	ABLIM1	Productive	-	2	2	0	chr10:114465698-114465827	chr10:114453379-114453483	chr10:114451645-114451671	0.5508474576271186	0.6516129032258065	18.61111111111111	5.384037	5.888495	4.8091617	TRUE
ENSG00000099204.22	ABLIM1	Productive	-	0	0	2	chr10:114487958-114488016	chr10:114473879-114473956	chr10:114472977-114473132	0.3855042016806723	0.08428720083246619	0.33260869565217394	5.1980124	5.36841	4.5702376	TRUE
ENSG00000165868.16	HSPA12A	Productive	-	2	2	0	chr10:116683791-116683962	chr10:116681791-116681877	chr10:116681152-116681256	0.10926573426573429	12.69767441860465	0.5206422018348624	5.20959	5.4027705	4.6391687	TRUE
ENSG00000187164.20	SHTN1	Productive	-	0	0	0	chr10:117005022-117005079	chr10:116979256-116979308	chr10:116968652-116968712	0.2279635258358663	1.7407407407407407	3.4	3.6610982	3.0250943	2.2546034	TRUE
ENSG00000151923.18	TIAL1	Unproductive	-	0	0	1	chr10:119577080-119577203	chr10:119576847-119576905	chr10:119576611-119576750	23.863636363636363	5.571428571428571	0.3149171270718232	5.057843	1.479034	5.44392	TRUE
ENSG00000151923.18	TIAL1	Unproductive	-	1	1	2	chr10:119581922-119582009	chr10:119580471-119580538	chr10:119579935-119580010	0.05154639175257732	1.6785714285714286	0.1479028697571744	6.084039	6.724264	6.1800566	TRUE
ENSG00000066468.24	FGFR2	Productive	-	2	2	0	chr10:121593709-121593817	chr10:121565438-121565704	chr10:121564502-121564579	0.8660377358490566	1.4839572192513368	5.5588235294117645	3.7666674	4.4470334	3.2939906	FALSE
ENSG00000107669.19	ATE1	Productive	-	0	0	2	chr10:121902391-121902620	chr10:121899866-121899994	chr10:121870006-121870038	0.168141592920354	3.0543478260869565	8.815181518151816	3.5801816	5.724985	2.6215262	FALSE
ENSG00000107669.19	ATE1	Productive	-	2	2	0	chr10:121924266-121924327	chr10:121922349-121922411	chr10:121913844-121913893	0.2757352941176471	17	0.10601719197707736	3.2329998	3.6459203	3.5405967	FALSE
ENSG00000054116.12	TRAPPC3	Productive	-	0	0	0	chr1:36149337-36149378	chr1:36139720-36140166	chr1:36137796-36137978	0.07297139521307647	1.982089552238806	2.772727272727273	5.807612	2.7390065	3.9686666	FALSE
ENSG00000188690.16	UROS	Productive	-	2	2	2	chr10:125807413-125807487	chr10:125798065-125798145	chr10:125796103-125796188	1.5251989389920424	2.587301587301587	0.9753846153846154	1.4914768	1.8801605	1.9296932	TRUE
ENSG00000188690.16	UROS	Productive	-	0	0	0	chr10:125816437-125816499	chr10:125816177-125816260	chr10:125815034-125815130	0.8515037593984962	1.888111888111888	0.5334728033472803	2.3272064	2.2493455	2.4744444	FALSE
ENSG00000188916.9	INSYN2A	Productive	-	1	1	0	chr10:127175212-127176395	chr10:127153852-127153923	chr10:127137837-127138020	0.604632587859425	0.0158311345646438	3.940340909090909	4.8036246	5.043444	2.2879283	FALSE
ENSG00000108001.16	EBF3	Productive	-	2	2	2	chr10:129840245-129840334	chr10:129839083-129839195	chr10:129837929-129837960	0.00925925925925925	3.189189189189189	1.1217391304347826	6.6448126	2.1797876	6.5416327	FALSE
ENSG00000116885.18	OSCP1	Productive	-	2	2	0	chr1:36450258-36450369	chr1:36444004-36444033	chr1:36438756-36438910	0.32765298218435324	4.444444444444445	3.0409356725146197	5.0551095	5.162667	4.7156167	TRUE
ENSG00000151651.16	ADAM8	Productive	-	0	0	0	chr10:133267352-133267417	chr10:133263688-133263765	chr10:133263156-133263233	4.81	8.414634146341463	7.676470588235294	0.112807676	0.13208976	-0.29357576	FALSE
ENSG00000130640.15	TUBGCP2	Productive	-	0	0	0	chr10:133283078-133283221	chr10:133282223-133282342	chr10:133281273-133281436	1.1344632768361582	2.957333333333333	0.31756756756756754	3.8037987	1.6649333	5.235111	TRUE
ENSG00000142082.15	SIRT3	Productive	-	0	0	2	chr11:230452-230552	chr11:224078-224239	chr11:218778-219041	5.704365079365079	7.759825327510917	9.729508196721312	2.2678788	3.8238637	3.3833961	TRUE
ENSG00000185187.14	SIGIRR	Productive	-	1	1	0	chr11:409868-409874	chr11:408695-408893	chr11:408073-408206	5.088709677419355	7.316091954022989	2.875	0.77225375	0.32919097	1.4331429	FALSE
ENSG00000177225.17	GATD1	Productive	-	2	2	0	chr11:774008-774026	chr11:773522-773629	chr11:772427-772521	11.291666666666666	1.3241525423728813	0.06358381502890173	3.091758	3.3656023	3.518421	FALSE
ENSG00000177830.18	CHID1	Productive	-	1	1	0	chr11:899340-899401	chr11:893427-893519	chr11:884068-884169	2.6707317073170733	1.026525198938992	10.9	2.4374118	0.95927954	1.103742	TRUE
ENSG00000078902.16	TOLLIP	Productive	-	0	0	0	chr11:1295645-1295731	chr11:1290227-1290409	chr11:1288624-1288776	1.2342215988779803	0.07443820224719101	0.23185185185185184	4.292059	5.3231916	4.1968274	TRUE
ENSG00000205531.14	NAP1L4	Productive	-	0	0	0	chr11:2951259-2951315	chr11:2949227-2949264	chr11:2945608-2945646	0.1350210970464135	4.341463414634147	1.034334763948498	4.276436	3.7034214	2.5449302	TRUE
ENSG00000110619.18	CARS1	Productive	-	2	2	0	chr11:3057343-3057367	chr11:3047753-3048001	chr11:3042165-3042256	9.173553719008265	2.297266514806378	1.7878787878787878	3.5423586	2.9361367	0.45931998	FALSE
ENSG00000110713.18	NUP98	Productive	-	0	0	0	chr11:3691347-3691489	chr11:3685973-3686194	chr11:3683272-3683441	1.6528835690968444	7.074433656957929	7.769230769230769	3.5126648	4.194072	3.393874	FALSE
ENSG00000110713.18	NUP98	Productive	-	2	2	1	chr11:3700610-3700839	chr11:3699082-3699348	chr11:3695449-3695606	0.4520654715510522	8.914473684210526	1.366824644549763	3.900152	3.3183033	2.6743913	FALSE
ENSG00000110713.18	NUP98	Productive	-	2	2	2	chr11:3753316-3753408	chr11:3744509-3744649	chr11:3735191-3735324	0.1414597441685478	3.2779783393501805	0.7535641547861507	4.9439106	4.0322905	3.6499784	TRUE
ENSG00000167333.13	TRIM68	Productive	-	0	0	0	chr11:4605079-4605504	chr11:4603245-4603340	chr11:4602152-4602412	4.941573033707865	2.838951310861423	3.953762466001814	0.4083525	1.1026562	1.2916126000000001	TRUE
ENSG00000166313.20	APBB1	Productive	-	1	1	0	chr11:6402082-6402209	chr11:6401977-6401982	chr11:6401574-6401688	20.65714285714286	Inf	2.5492125984251968	4.444905	2.7364998	3.7239845	TRUE
ENSG00000132254.13	ARFIP2	Productive	-	1	1	0	chr11:6478738-6478959	chr11:6478579-6478652	chr11:6478135-6478198	0.04994054696789536	7.794871794871795	2.103954802259887	5.275234	1.5983784	4.930117	TRUE
ENSG00000166340.18	TPP1	Productive	-	2	2	0	chr11:6616661-6616859	chr11:6616315-6616503	chr11:6616005-6616074	1.7625570776255708	1.9924146649810368	1.1552380952380952	3.2848427	4.464249	4.095915	FALSE
ENSG00000166340.18	TPP1	Productive	-	2	2	1	chr11:6618776-6618915	chr11:6617301-6617776	chr11:6616975-6617153	6.493392070484582	2.5898089171974523	2.215434083601286	2.4690728	1.5589033	1.9937642	FALSE
ENSG00000166340.18	TPP1	Productive	-	1	1	1	chr11:6619196-6619267	chr11:6618776-6618915	chr11:6617746-6617776	0.9808917197452228	2.215434083601286	1.211340206185567	2.6803224	1.9937642	1.122611	FALSE
ENSG00000158042.9	MRPL17	Productive	-	0	0	0	chr11:6683123-6683296	chr11:6682747-6682815	chr11:6682149-6682402	2.4703143189755528	12.071428571428571	0.739424703891709	3.0536811	4.781392	3.523776	FALSE
ENSG00000130413.16	STK33	Productive	-	0	0	2	chr11:8435494-8435579	chr11:8413495-8413692	chr11:8392510-8392710	6.728888888888889	3.581218274111675	0.9130434782608696	0.48381594	0.8246868	2.4460466	FALSE
ENSG00000130413.16	STK33	Productive	-	0	0	0	chr11:8473163-8473276	chr11:8464709-8464822	chr11:8461849-8461909	17.19047619047619	1.106177606177606	4.435714285714286	3.5032134	3.3807018	1.5423158	FALSE
ENSG00000175348.11	TMEM9B	Productive	-	1	1	0	chr11:8964209-8964313	chr11:8962092-8962183	chr11:8956190-8956298	0.17158469945355193	8.136	7.225352112676056	5.129247	5.0127397	1.3414856	TRUE
ENSG00000175356.14	SCUBE2	Productive	-	2	2	2	chr11:9029884-9030045	chr11:9027364-9027561	chr11:9025702-9025854	0.09754433833560708	0.6368627450980392	0.3149891383055757	5.3458104	5.095136	5.0538454	FALSE
ENSG00000175356.14	SCUBE2	Productive	-	2	2	2	chr11:9055793-9055909	chr11:9053637-9053759	chr11:9053099-9053215	2.066666666666667	0.6737841043890866	2.6260387811634347	2.9130425	4.100919	4.686069	FALSE
ENSG00000184014.9	DENND5A	Productive	-	0	0	1	chr11:9144097-9144278	chr11:9143403-9143485	chr11:9142722-9142845	0.6013001083423619	0.16790490341753342	1.33048128342246	5.372799	5.3893013	5.013461	TRUE
ENSG00000184014.9	DENND5A	Productive	-	2	2	0	chr11:9264961-9265069	chr11:9207561-9207632	chr11:9206673-9206782	0.09152872444011684	1.5595238095238095	0.4044943820224719	6.165147	5.688625	2.8446426	FALSE
ENSG00000166471.11	TMEM41B	Productive	-	2	2	0	chr11:9287702-9287806	chr11:9286455-9286593	chr11:9283424-9283593	1.8944444444444444	8.216666666666667	0.8200692041522492	5.3975	6.0794168	5.6128955	TRUE
ENSG00000133812.18	SBF2	Productive	-	2	2	2	chr11:9829356-9829496	chr11:9828126-9828221	chr11:9816840-9817024	9.419354838709678	3.855670103092784	2.310606060606061	4.2323136	4.754469	4.335064	TRUE
ENSG00000133812.18	SBF2	Unproductive	-	2	2	2	chr11:9829356-9829496	chr11:9828596-9828632	chr11:9819229-9819303	3.1699346405228757	5.444444444444445	2.310606060606061	4.5251465	3.187027	4.335064	TRUE
ENSG00000133812.18	SBF2	Productive	-	0	0	0	chr11:9992990-9993103	chr11:9992415-9992543	chr11:9989493-9989595	13.559322033898304	0.2182296231375986	0.03482587064676617	4.3292327	5.829008	5.8139215	FALSE
ENSG00000133812.18	SBF2	Productive	-	0	0	1	chr11:10000914-10001022	chr11:9998266-9998379	chr11:9993921-9993998	6	0.23101604278074864	0.2782258064516129	2.7927308	5.528649	4.8684945	FALSE
ENSG00000110321.19	EIF4G2	Productive	-	1	1	0	chr11:10807255-10807295	chr11:10806820-10806885	chr11:10805907-10806047	5.677685950413223	0.9568345323741008	4.117647058823529	6.530341	6.957667	7.282878	FALSE
ENSG00000110321.19	EIF4G2	Productive	-	0	0	2	chr11:10802049-10802209	chr11:10801661-10801774	chr11:10800962-10801087	11.490196078431373	13.38888888888889	10.078947368421051	5.562539	5.2910624	4.926217	TRUE
ENSG00000050165.19	DKK3	Productive	-	0	0	0	chr11:12002300-12002437	chr11:11998696-11998779	chr11:11968443-11968487	1.060931899641577	2.6301369863013697	1.50814332247557	3.590067	1.851	2.1689856	TRUE
ENSG00000110693.19	SOX6	Productive	-	0	0	2	chr11:16097609-16097688	chr11:16095996-16096118	chr11:16055752-16055901	0.5413333333333333	2.875	0.05567010309278351	5.67948	3.3330407	7.27825	FALSE
ENSG00000166689.18	PLEKHA7	Productive	-	0	0	0	chr11:16813113-16813166	chr11:16807144-16807224	chr11:16803227-16803295	0.7693631669535284	3	0.0896551724137931	3.4725218	4.23863	5.6162405	FALSE
ENSG00000166689.18	PLEKHA7	Productive	-	0	0	0	chr11:16816178-16816264	chr11:16815175-16815294	chr11:16813113-16813166	0.0896551724137931	2.856697819314642	4.427586206896552	5.6162405	4.3208585	4.725161	FALSE
ENSG00000006071.16	ABCC8	Productive	-	0	0	1	chr11:17398339-17398441	chr11:17397684-17397797	chr11:17397193-17397313	0.5199568500539374	0.3280701754385965	0.1849948612538541	4.7272735	4.5822725	5.1736417	FALSE
ENSG00000129158.11	SERGEF	Productive	-	2	2	2	chr11:17988597-17988755	chr11:17959470-17959636	chr11:17878222-17878244	2.047619047619047	5.40952380952381	1.9857723577235773	2.3769128	1.5043116	2.756604	FALSE
ENSG00000166788.10	SAAL1	Productive	-	0	0	2	chr11:18086866-18087054	chr11:18083535-18083728	chr11:18081411-18081503	1.40552016985138	6.658333333333333	3.657446808510638	2.3247204	2.3692784	3.1400902	FALSE
ENSG00000151116.17	UEVLD	Productive	-	0	0	2	chr11:18536406-18536469	chr11:18534330-18534453	chr11:18532320-18532487	3.4313725490196076	0.6676970633693973	5.134831460674158	2.152155	3.1360807	1.3966875	FALSE
ENSG00000151116.17	UEVLD	Productive	-	2	2	0	chr11:18558228-18558330	chr11:18546880-18547050	chr11:18544623-18544796	0.9067713444553483	0.8820662768031189	8.631578947368421	3.6198967	3.4912748	2.7619421	FALSE
ENSG00000151116.17	UEVLD	Productive	-	2	2	0	chr11:18578724-18578736	chr11:18575347-18575412	chr11:18570214-18570377	0.48	0.625	0.40540540540540543	4.348463	3.894803	3.569923	FALSE
ENSG00000129170.10	CSRP3	Productive	-	0	0	0	chr11:19192337-19192448	chr11:19188136-19188304	chr11:19184952-19185045	0.08213096559378469	12.157232704402515	0.14570858283433133	5.6289997	4.5044265	5.1602325	FALSE
ENSG00000066382.17	MPPED2	Unproductive	-	2	2	1	chr11:30535994-30536175	chr11:30504736-30504833	chr11:30495296-30495521	12.96808510638298	2.8870967741935485	5.258620689655173	6.189323	3.7776735	6.2741323	TRUE
ENSG00000007372.25	PAX6	Productive	-	2	2	2	chr11:31793438-31793553	chr11:31790710-31790860	chr11:31790006-31790019	0	0.23444976076555024	0.23842592592592593	6.6086426	6.1825695	5.771008	TRUE
ENSG00000007372.25	PAX6	Productive	-	0	0	2	chr11:31802704-31802834	chr11:31801871-31801912	chr11:31801762-31801776	0.0202020202020202	1.7714285714285714	9.43	6.194801	7.4049997	4.749351	FALSE
ENSG00000184937.16	WT1	Productive	-	1	1	1	chr11:32417577-32417654	chr11:32416490-32416540	chr11:32399948-32400044	21.688524590163933	1.5416666666666667	0.0774818401937046	3.8253508	2.8052747	4.415256	TRUE
ENSG00000110429.14	FBXO3	Unproductive	-	2	2	1	chr11:33768851-33769014	chr11:33763206-33763286	chr11:33758487-33758601	0.419	2.6052631578947367	0.92914653784219	4.5546	0.9844321	3.509299	TRUE
ENSG00000110436.13	SLC1A2	Productive	-	0	0	1	chr11:35265527-35265758	chr11:35261670-35261740	chr11:35260894-35260965	3.238532110091743	4.988505747126437	1.7521793275217932	4.70882	3.4789436	5.182909	FALSE
ENSG00000110436.13	SLC1A2	Productive	-	1	1	1	chr11:35286757-35286951	chr11:35280867-35281001	chr11:35265527-35265758	1.7521793275217932	1.6972010178117047	0.14577114427860696	5.182909	5.457356	5.355775	FALSE
ENSG00000110436.13	SLC1A2	Productive	-	1	1	2	chr11:35301519-35301645	chr11:35292287-35292520	chr11:35286816-35286951	0.01432835820895522	0.5147705845380264	0.4030037546933667	5.4804115	5.799616	5.5807095	FALSE
ENSG00000149090.13	PAMR1	Productive	-	2	2	2	chr11:35468001-35468108	chr11:35451888-35451938	chr11:35441648-35441693	1.4710144927536233	6.571428571428571	1.3579638752052543	3.2343698	0.24378431	3.7996762	FALSE
ENSG00000110442.12	COMMD9	Productive	-	2	2	0	chr11:36278477-36278616	chr11:36277089-36277123	chr11:36276137-36276240	0.2693298969072165	4.676470588235294	18.178571428571427	4.6887884	2.9005718	3.41115	FALSE
ENSG00000175274.19	TP53I11	Productive	-	2	2	0	chr11:44937304-44937352	chr11:44936803-44936899	chr11:44935561-44935662	14.80281690140845	9.578125	2.292682926829268	5.0087156	4.1785154	3.9285717	FALSE
ENSG00000135365.17	PHF21A	Productive	-	0	0	0	chr11:45945840-45945869	chr11:45938157-45938312	chr11:45936494-45936569	2.348314606741573	0.06676669167291822	1.4	6.2758684	6.6140575	6.482799	TRUE
ENSG00000110497.15	AMBRA1	Productive	-	1	1	0	chr11:46417913-46417995	chr11:46410276-46410368	chr11:46408513-46408706	0.7179269328802039	0.4689119170984456	0.034610630407911	4.237778	3.417613	5.9660363	FALSE
ENSG00000110497.15	AMBRA1	Productive	-	1	1	0	chr11:46541945-46543398	chr11:46512727-46512813	chr11:46508191-46508370	1.0719895287958114	0.15009746588693956	2.9473423980222497	5.1296725	5.7313676	3.9439201	TRUE
ENSG00000175220.12	ARHGAP1	Productive	-	0	0	2	chr11:46688173-46688260	chr11:46682051-46682182	chr11:46681293-46681379	0.13432835820895522	25.414634146341463	0.22623828647925032	5.262207	5.150606	4.40342	FALSE
ENSG00000175216.15	CKAP5	Productive	-	0	0	1	chr11:46758923-46759043	chr11:46754888-46755067	chr11:46753489-46753497	0.2112676056338028	1.164807930607187	0.2962962962962963	4.9999995	5.2993665	5.3176947	FALSE
ENSG00000175216.15	CKAP5	Productive	-	1	1	0	chr11:46760612-46760673	chr11:46760352-46760375	chr11:46759269-46759442	6.511111111111111	0	1.3856502242152466	4.401201	7.136417	3.6508226	TRUE
ENSG00000149182.15	ARFGAP2	Productive	-	0	0	2	chr11:47173426-47173482	chr11:47172710-47172751	chr11:47172328-47172333	1.8571428571428572	3.8333333333333335	0.7142857142857143	2.9286668	2.261357	2.6751404	TRUE
ENSG00000134575.13	ACP2	Productive	-	0	0	0	chr11:47245682-47245834	chr11:47245305-47245572	chr11:47244735-47244867	2.3971014492753624	1.521492295214923	2.720156555772994	2.9719925	2.580526	4.2913594	FALSE
ENSG00000134575.13	ACP2	Productive	-	0	0	0	chr11:47248676-47248789	chr11:47248038-47248133	chr11:47247641-47247727	0.4766917293233083	16.846153846153847	2.067857142857143	3.1593218	3.4215832	1.5212542	TRUE
ENSG00000165916.9	PSMC3	Productive	-	0	0	2	chr11:47425867-47425946	chr11:47425121-47425246	chr11:47424607-47424711	4.009345794392523	0.02064409578860446	0.3904109589041096	5.7096663	5.898937	5.3543878	FALSE
ENSG00000109919.10	MTCH2	Productive	-	0	0	2	chr11:47638699-47638805	chr11:47635545-47635571	chr11:47634672-47634734	2.1328125	7.956521739130435	0.8974358974358975	1.7883176	2.0983703	3.6561682	TRUE
ENSG00000165923.17	AGBL2	Productive	-	2	2	2	chr11:47710377-47710511	chr11:47705864-47705917	chr11:47704543-47704728	2.7	2.96875	2.72	1.5360054	0.37340742	0.86772597	FALSE
ENSG00000109920.13	FNBP4	Unproductive	-	2	2	1	chr11:47731374-47731561	chr11:47725737-47725836	chr11:47724468-47724778	2.63727959697733	7.056603773584905	3.86737400530504	3.4961095	2.0411	3.352888	FALSE
ENSG00000109920.13	FNBP4	Unproductive	-	1	1	0	chr11:47732537-47732670	chr11:47732117-47732219	chr11:47731374-47731561	3.86737400530504	1.8386524822695036	14.327868852459016	3.352888	3.3610678	6.348739	TRUE
ENSG00000109920.13	FNBP4	Productive	-	0	0	2	chr11:47765270-47765362	chr11:47754528-47754664	chr11:47752916-47753102	2.2816635160680527	10.63855421686747	1.509433962264151	2.6470802	3.6956568	2.0183437	FALSE
ENSG00000149136.9	SSRP1	Productive	-	0	0	0	chr11:57330855-57330927	chr11:57330733-57330741	chr11:57330291-57330429	0.932475884244373	0.5652173913043478	15.878048780487806	4.3289857	4.1468887	5.042603	FALSE
ENSG00000149150.9	SLC43A1	Productive	-	0	0	2	chr11:57500779-57500855	chr11:57497753-57497845	chr11:57496031-57496164	1.2853628536285362	0.33253873659118	0.26194398682042835	3.6723359	4.9536448	4.413182	FALSE
ENSG00000043514.17	TRIT1	Productive	-	2	2	2	chr1:39847986-39848097	chr1:39847548-39847660	chr1:39847220-39847297	0.3916967509025271	7.380597014925373	5.963768115942029	3.9639106	4.3659472	3.2847593	FALSE
ENSG00000166889.14	PATL1	Unproductive	-	0	0	0	chr11:59657530-59657724	chr11:59657080-59657153	chr11:59656499-59656600	1.127717391304348	10.83783783783784	5.712074303405573	3.8104706	3.2608376	3.7171843	FALSE
ENSG00000110077.15	MS4A6A	Productive	-	0	0	0	chr11:60181581-60181666	chr11:60178260-60178316	chr11:60175506-60175611	9.015873015873016	1.4598930481283423	3.0555555555555554	0.16543396	0.5356316	0.07558141	FALSE
ENSG00000131238.18	PPT1	Productive	-	0	0	0	chr1:40078560-40078628	chr1:40076842-40076913	chr1:40074101-40074183	0.6030769230769231	5.786324786324786	1.0091463414634143	4.0577226	4.2603054	4.543667	TRUE
ENSG00000110446.12	SLC15A3	Productive	-	0	0	0	chr11:60942035-60942145	chr11:60941122-60941290	chr11:60939480-60939638	1.135706340378198	8.776978417266188	2.195767195767196	3.291585	3.405509	2.1320543	FALSE
ENSG00000131238.18	PPT1	Productive	-	1	1	0	chr1:40091329-40091373	chr1:40089410-40089512	chr1:40080397-40080487	0.34675615212527966	1.8295454545454544	12.807692307692308	4.926769	3.7776797	4.3899336	FALSE
ENSG00000011347.10	SYT7	Productive	-	1	1	0	chr11:61551384-61551463	chr11:61547177-61547308	chr11:61532989-61533124	1.5740318906605923	9.931506849315069	3.442528735632184	3.5981033	6.540174	4.5171127	FALSE
ENSG00000167994.13	RAB3IL1	Productive	-	0	0	0	chr11:61906466-61906684	chr11:61905393-61905536	chr11:61904754-61904882	6.401041666666667	4.2534246575342465	2.994350282485876	3.7453876	2.0470347	3.4457355	FALSE
ENSG00000089597.18	GANAB	Productive	-	1	1	1	chr11:62634821-62635000	chr11:62634310-62634375	chr11:62633445-62633514	1.5080213903743316	1.759433962264151	8.925438596491228	1.3817145	5.5981364	3.3436723	TRUE
ENSG00000089597.18	GANAB	Productive	-	0	0	1	chr11:62639627-62639731	chr11:62639359-62639467	chr11:62638983-62639110	8.7012987012987	17.313253012048193	2.392857142857143	2.6531172	3.3790185	2.9603143	FALSE
ENSG00000133316.16	WDR74	Productive	-	0	0	2	chr11:62833792-62833937	chr11:62833618-62833674	chr11:62832952-62833131	3.465564738292011	7.925	2.8318318318318316	0.9080889	3.5222456	2.9840343	FALSE
ENSG00000110076.21	NRXN2	Productive	-	2	2	2	chr11:64660332-64660535	chr11:64653696-64653722	chr11:64652035-64652154	0.6832641770401107	2.380952380952381	3.1382575757575757	4.58245	3.4008517	4.6933236	TRUE
ENSG00000198815.9	FOXJ3	Productive	-	0	0	0	chr1:42227883-42227966	chr1:42205762-42205863	chr1:42199102-42199230	10.58974358974359	0.5024390243902439	18.818181818181817	4.781512	5.6620784	4.571715	FALSE
ENSG00000174669.12	SLC29A2	Productive	-	0	0	0	chr11:66367464-66367548	chr11:66366431-66366564	chr11:66366126-66366231	1.4004106776180698	2.675438596491228	9.883333333333333	3.377528	1.0449104	1.754259	FALSE
ENSG00000221978.13	CCNL2	Unproductive	-	1	1	0	chr1:1393396-1393460	chr1:1392790-1392798	chr1:1390766-1390865	0.0711864406779661	0.8181818181818182	20.25	5.1248	5.965111	5.7524767	FALSE
ENSG00000172531.16	PPP1CA	Productive	-	2	2	2	chr11:67400689-67400919	chr11:67399561-67399665	chr11:67398940-67399163	0.16631130063965885	0.01587301587301587	3.740740740740741	5.500955	5.812533	5.741974	FALSE
ENSG00000110721.12	CHKA	Productive	-	0	0	1	chr11:68097019-68097130	chr11:68081404-68081457	chr11:68074717-68074830	0.1090589270008795	1.302325581395349	0.39769707705934454	5.351272	3.7088702	4.028277	TRUE
ENSG00000162105.21	SHANK2	Productive	-	2	2	2	chr11:70501923-70501931	chr11:70500570-70500590	chr11:70492335-70492465	0.791380999020568	0.1935483870967742	Inf	3.1917405	3.6287143	4.9715557	FALSE
ENSG00000137501.18	SYTL2	Productive	-	0	0	0	chr11:85714413-85714448	chr11:85711113-85711232	chr11:85709467-85709500	0.4805825242718446	2.5172413793103448	0.3783783783783784	4.626765	4.2263584	5.07275	FALSE
ENSG00000073921.18	PICALM	Productive	-	0	0	1	chr11:85981129-85981228	chr11:85978070-85978093	chr11:85976623-85976682	0.3941368078175896	0.6363636363636364	0.3113087674714104	5.2675834	6.3681245	5.52265	FALSE
ENSG00000073921.18	PICALM	Productive	-	2	2	2	chr11:85996826-85996929	chr11:85990250-85990399	chr11:85983866-85983973	0.786697247706422	8.640287769784173	2.23943661971831	4.598565	6.04596	3.8768945	TRUE
ENSG00000082175.16	PGR	Productive	-	2	2	2	chr11:101091760-101091876	chr11:101062447-101062752	chr11:101051424-101051568	5.488986784140969	2.662891986062718	0.07724867724867725	5.1454625	3.5735526	5.4917436	FALSE
ENSG00000048028.12	USP28	Productive	-	0	0	2	chr11:113808298-113808437	chr11:113806489-113806584	chr11:113804868-113805046	0.32391048292108365	0.2461799660441426	1.7609561752988048	4.1065865	5.4401565	2.0734143	FALSE
ENSG00000182985.19	CADM1	Productive	-	1	1	2	chr11:115209574-115209657	chr11:115198406-115198438	chr11:115178644-115178775	0.7931904161412359	10.416666666666666	0.7495219885277247	4.6733027	5.262969	4.329405	TRUE
ENSG00000109917.11	ZPR1	Productive	-	1	1	0	chr11:116787820-116787989	chr11:116787482-116787643	chr11:116787031-116787059	5.25	2.1890243902439024	2.680511182108626	4.337793	4.1061544	1.583094	FALSE
ENSG00000160584.17	SIK3	Productive	-	1	1	0	chr11:116870331-116870401	chr11:116867946-116868089	chr11:116863668-116863818	0.2725546058879392	1.0903614457831323	0.13805309734513274	5.61257	4.304305	5.6268315	FALSE
ENSG00000118096.10	IFT46	Productive	-	0	0	2	chr11:118559785-118559864	chr11:118557738-118557890	chr11:118556906-118557045	16.123076923076923	4.3415841584158414	1.8407643312101911	1.9207785	0.85669285	1.8932126	TRUE
ENSG00000137700.19	SLC37A4	Productive	-	0	0	0	chr11:119025967-119026080	chr11:119025692-119025757	chr11:119025191-119025329	0.2282958199356913	1.2044025157232705	5.139175257731959	4.7654247	3.0962272	3.938395	TRUE
ENSG00000149428.21	HYOU1	Productive	-	2	2	0	chr11:119046562-119046631	chr11:119046417-119046467	chr11:119045683-119045831	1.8375	0.4865269461077844	2.002444987775061	0.117288575	1.2345686	2.6569428	TRUE
ENSG00000149428.21	HYOU1	Productive	-	0	0	2	chr11:119049556-119049635	chr11:119049018-119049203	chr11:119048714-119048886	4.892070484581498	4.144549763033176	1.390557939914163	2.2506936	1.2846236	3.6503124	FALSE
ENSG00000182934.12	SRPRA	Productive	-	0	0	0	chr11:126268688-126268804	chr11:126268003-126268086	chr11:126267549-126267712	0.41947029348604153	18.941176470588236	0.40031645569620256	4.452701	5.0236073	5.04135	TRUE
ENSG00000149571.12	KIRREL3	Productive	-	2	2	0	chr11:126436811-126437009	chr11:126435268-126435303	chr11:126431312-126431526	2.817415730337079	101	51.121212121212125	3.3700836	4.134473	5.5054126	TRUE
ENSG00000134954.14	ETS1	Productive	-	2	2	2	chr11:128484823-128485071	chr11:128480191-128480451	chr11:128463509-128463627	0.1736842105263158	1.7549668874172186	2.6370106761565837	5.946805	5.4497547	5.093607	TRUE
ENSG00000134909.19	ARHGAP32	Productive	-	1	1	0	chr11:129124803-129124894	chr11:129123888-129123929	chr11:129123446-129123530	0.2211382113821138	2.061224489795918	0.7655172413793103	5.0883527	3.4542377	3.725554	FALSE
ENSG00000170325.16	PRDM10	Productive	-	0	0	0	chr11:129931016-129931258	chr11:129929410-129929421	chr11:129924882-129925229	0.5256175663311985	0.3181818181818182	2.351543942992874	5.049328	4.4651666	2.3512263	TRUE
ENSG00000183715.15	OPCML	Productive	-	2	2	1	chr11:132436086-132436237	chr11:132435159-132435185	chr11:132420193-132420293	23.714285714285715	3.869565217391304	0.3979057591623037	3.4304752	3.2543335	4.5112104	TRUE
ENSG00000151500.15	THYN1	Productive	-	0	0	0	chr11:134249167-134249262	chr11:134248809-134248959	chr11:134248464-134248484	1.04	2.9442508710801394	1.9697885196374625	3.913095	3.6061459	4.332989	TRUE
ENSG00000185627.19	PSMD13	Productive	+	0	0	0	chr11:244041-244079	chr11:238998-239076	chr11:237050-237144	0.8294243070362474	31.60869565217391	0.16417910447761194	4.3273153	4.7072277	6.041693	FALSE
ENSG00000185627.19	PSMD13	Productive	+	0	0	0	chr11:251820-251936	chr11:251546-251626	chr11:250803-250865	0.992248062015504	1.1726384364820848	6.597633136094674	4.7701907	4.589161	5.3366923	FALSE
ENSG00000177685.17	CRACR2B	Productive	+	0	0	0	chr11:831224-831295	chr11:830866-831032	chr11:830621-830713	2.6747967479674797	2.285412262156448	2.786764705882353	0.847914	0.39543116	0.8117222	FALSE
ENSG00000177697.19	CD151	Productive	+	0	0	0	chr11:837250-837354	chr11:836769-836843	chr11:836251-836442	2.0686274509803924	20.21875	2.9400630914826498	3.3002605	3.3009734	3.012162	FALSE
ENSG00000214063.12	TSPAN4	Productive	+	0	0	0	chr11:864437-864511	chr11:862550-862741	chr11:850029-850367	3.2254901960784315	2.032594524119948	0.9812889812889812	2.214118	2.8286254	1.45876	TRUE
ENSG00000214063.12	TSPAN4	Productive	+	0	0	0	chr11:865694-865753	chr11:865513-865614	chr11:864437-864511	0.9812889812889812	2.350194552529183	1.2790697674418603	1.45876	2.8370888	3.0542166	TRUE
ENSG00000174672.16	BRSK2	Productive	+	2	1	1	chr11:1449776-1449836	chr11:1447798-1447863	chr11:1445757-1445907	0.9921259842519684	4.72972972972973	0.8225806451612904	4.1042385	5.010137	4.173328	TRUE
ENSG00000130595.20	TNNT3	Productive	+	2	2	2	chr11:1929810-1929828	chr11:1925099-1925116	chr11:1923555-1923572	6.344827586206897	Inf	0.23333333333333336	1.1563888	1.2444444	0.6057369	FALSE
ENSG00000064201.16	TSPAN32	Productive	+	1	0	0	chr11:2313654-2313708	chr11:2308736-2308810	chr11:2304107-2304204	7.839285714285714	3.1171875	2.3596491228070176	-0.011704083	-0.17173335	0.53330916	FALSE
ENSG00000148985.20	PGAP2	Productive	+	2	0	0	chr11:3823883-3824135	chr11:3811250-3811424	chr11:3808294-3808315	36	5.42	1.646909398814564	1.4326364	3.2879143	3.7056363	TRUE
ENSG00000167323.13	STIM1	Productive	+	1	2	2	chr11:4086477-4086543	chr11:4084673-4084765	chr11:4083263-4083498	2.6059190031152646	2.267326732673267	1.4818840579710144	3.8960931	4.1987743	4.1975527	TRUE
ENSG00000167323.13	STIM1	Productive	+	2	1	1	chr11:4091282-4091798	chr11:4088702-4088738	chr11:4086477-4086543	1.4818840579710144	4.181818181818182	2.586184210526316	4.1975527	3.2227027	2.976174	TRUE
ENSG00000132286.12	TIMM10B	Productive	+	0	0	0	chr11:6482045-6482221	chr11:6481757-6481852	chr11:6481517-6481555	3.2962962962962963	0.4080645161290323	1.724470134874759	1.7869232	4.105771	2.7019832	FALSE
ENSG00000166333.14	ILK	Productive	+	0	0	0	chr11:6608394-6608489	chr11:6608046-6608211	chr11:6604296-6604360	0.00411522633744856	3.5224913494809686	0.1813361611876988	5.879815	5.5247774	5.0447707	TRUE
ENSG00000166333.14	ILK	Productive	+	0	2	2	chr11:6608884-6608967	chr11:6608694-6608790	chr11:6608394-6608489	0.1813361611876988	11.08695652173913	0.36174636174636177	5.0447707	4.175061	4.8698807	TRUE
ENSG00000166333.14	ILK	Productive	+	2	0	0	chr11:6609299-6609408	chr11:6609071-6609156	chr11:6608884-6608967	0.36174636174636177	16.954545454545453	5.024096385542169	4.8698807	4.776325	4.8293276	TRUE
ENSG00000166387.14	PPFIBP2	Productive	+	0	0	0	chr11:7620935-7621027	chr11:7617112-7617294	chr11:7610291-7610422	0.29319686935580974	4.334375	0.49043478260869566	4.5158105	3.3152568	3.8327315	FALSE
ENSG00000166387.14	PPFIBP2	Productive	+	0	2	2	chr11:7641479-7641620	chr11:7641033-7641065	chr11:7639732-7639870	4.417004048582996	27.666666666666668	1.6194379391100702	1.5675253	5.158667	3.188845	TRUE
ENSG00000166441.13	RPL27A	Productive	+	2	0	0	chr11:8685678-8685806	chr11:8684718-8684892	chr11:8684006-8684081	0.085	0.7550306211723534	1.5876288659793814	5.8224864	4.801343	5.4851785	FALSE
ENSG00000166452.12	AKIP1	Productive	+	0	0	0	chr11:8914826-8914930	chr11:8912453-8912533	chr11:8911465-8911671	5.56144578313253	8.18421052631579	3.365	0.92500967	1.9277161	0.75916195	FALSE
ENSG00000166452.12	AKIP1	Productive	+	0	0	0	chr11:8919337-8919480	chr11:8917287-8917367	chr11:8914826-8914930	3.365	9.671875	1.0457604306864066	0.75916195	0.19817284	2.3163333	FALSE
ENSG00000205339.10	IPO7	Productive	+	0	2	2	chr11:9408486-9408639	chr11:9403290-9403371	chr11:9384764-9384847	0.7928286852589641	19.897435897435894	0.48104693140794225	5.3665953	5.2040367	5.2314744	FALSE
ENSG00000166478.10	ZNF143	Productive	+	0	2	2	chr11:9473941-9474024	chr11:9472677-9472769	chr11:9471309-9471420	0.5112426035502958	0.19302949061662197	0.4734982332155477	5.3735	5.119419	4.6934643	FALSE
ENSG00000166478.10	ZNF143	Unproductive	+	2	2	2	chr11:9473941-9474024	chr11:9473777-9473849	chr11:9472677-9472769	0.19302949061662197	12.285714285714286	0.4734982332155477	5.119419	2.1227124	4.6934643	FALSE
ENSG00000166478.10	ZNF143	Productive	+	2	2	2	chr11:9478390-9478446	chr11:9474550-9474633	chr11:9473941-9474024	0.4734982332155477	0.1346153846153846	0.5409090909090909	4.6934643	4.9873214	5.064754	FALSE
ENSG00000133789.15	SWAP70	Productive	+	0	0	0	chr11:9724658-9724885	chr11:9713466-9713639	chr11:9694146-9694286	0.17567567567567569	1.7925033467202145	0.902046783625731	5.363908	4.4975286	4.0590744	FALSE
ENSG00000133805.16	AMPD3	Productive	+	0	0	0	chr11:10482063-10482225	chr11:10478526-10478730	chr11:10461520-10461740	0.27627627627627627	14.775956284153006	0.7736006683375104	4.7043805	3.352673	3.428031	FALSE
ENSG00000079277.22	MKNK1	Productive	-	0	0	0	chr1:46561478-46561642	chr1:46560234-46560277	chr1:46558762-46558800	2.0588235294117645	0.44545454545454544	14.410714285714286	4.4664354	4.2263184	4.8059335	FALSE
ENSG00000170242.19	USP47	Productive	+	0	0	0	chr11:11880177-11880380	chr11:11873800-11873859	chr11:11842186-11842224	5.4186046511627906	3.8585858585858586	0.4331896551724138	2.8314357	6.1719503	4.6647058	FALSE
ENSG00000133816.19	MICAL2	Productive	+	0	0	0	chr11:12256785-12256971	chr11:12255643-12255750	chr11:12249184-12249246	1.4292035398230087	7.7795275590551185	1.814968814968815	0.28222224	3.7459905	3.373519	FALSE
ENSG00000187079.20	TEAD1	Productive	+	0	0	0	chr11:12879708-12879842	chr11:12878889-12878900	chr11:12864838-12864900	0.631578947368421	0.2777777777777778	127.5	8.237588	6.0024166	5.8805256	FALSE
ENSG00000187079.20	TEAD1	Productive	+	2	0	0	chr11:12924912-12925052	chr11:12901940-12902113	chr11:12883001-12883125	0.14523809523809525	0.11825922421948912	0.12556053811659193	5.4544954	6.0604725	6.167475	FALSE
ENSG00000110696.10	C11orf58	Productive	+	0	2	2	chr11:16752785-16752894	chr11:16748097-16748157	chr11:16744601-16744684	1.7735849056603774	5.625	3.8620689655172415	4.187262	5.129508	5.0812173	FALSE
ENSG00000070081.18	NUCB2	Productive	+	2	0	0	chr11:17330127-17330297	chr11:17315386-17315475	chr11:17312028-17312120	0.22987012987012984	0.27048260381593714	0.7179675994108984	6.206354	4.7754216	3.9357953	FALSE
ENSG00000110768.12	GTF2H1	Productive	+	0	1	1	chr11:18338109-18338274	chr11:18335754-18335946	chr11:18333075-18333228	23.78	0.4423645320197045	1.1471428571428572	5.665688	5.6786795	5.117494	FALSE
ENSG00000166796.12	LDHC	Productive	+	0	2	2	chr11:18434740-18434913	chr11:18429737-18429910	chr11:18415184-18415301	1.0751043115438108	1.1951417004048583	0.5680297397769517	3.9515343	3.6794603	4.2905626	FALSE
ENSG00000166796.12	LDHC	Productive	+	2	0	0	chr11:18450963-18451127	chr11:18446210-18446333	chr11:18438528-18438645	4.558052434456929	9.54421768707483	2.6706484641638224	3.1086442	3.670274	2.6952	FALSE
ENSG00000177054.14	ZDHHC13	Productive	+	0	1	1	chr11:19146181-19146303	chr11:19142978-19143123	chr11:19117250-19117276	3.32	1.8472222222222223	0.19324577861163228	1.7404443	2.4270546	5.4777966	FALSE
ENSG00000166833.23	NAV2	Productive	+	2	1	1	chr11:19892434-19892594	chr11:19884294-19884362	chr11:19879869-19880127	2.601113172541744	4.441666666666666	1.2583732057416268	3.64622	5.059826	3.2691617	FALSE
ENSG00000166833.23	NAV2	Productive	+	1	1	1	chr11:20054080-20054240	chr11:20051289-20051333	chr11:20048728-20049195	1.264396805380412	11.1	0.32521395655036206	3.9940898	6.445733	4.7495956	FALSE
ENSG00000166833.23	NAV2	Productive	+	2	0	0	chr11:20083007-20083179	chr11:20082592-20082600	chr11:20080064-20080209	3.652037617554859	Inf	0.1641954969796815	5.2229247	5.990889	4.7449827	FALSE
ENSG00000185238.13	PRMT3	Productive	+	1	0	0	chr11:20392897-20392999	chr11:20392211-20392260	chr11:20389744-20389826	0.762532981530343	7.392857142857143	6.942857142857143	2.789217	3.9655802000000002	3.5114367	FALSE
ENSG00000171714.13	ANO5	Productive	+	0	0	0	chr11:22221097-22221210	chr11:22218246-22218287	chr11:22211264-22211314	1.2	6.74468085106383	7.6	1.3249019	2.9190717	3.5425525	FALSE
ENSG00000187048.14	CYP4A11	Productive	-	1	1	0	chr1:46935523-46935647	chr1:46935000-46935154	chr1:46934453-46934559	5.310714285714286	6.297872340425532	3.7229299363057327	2.096972	1.0790452	2.4810157	FALSE
ENSG00000110422.12	HIPK3	Productive	+	1	1	1	chr11:33348522-33348818	chr11:33348166-33348228	chr11:33347852-33348013	2.18561872909699	5.181818181818182	3.628571428571429	4.4917774	2.4429202	3.3270774	TRUE
ENSG00000135373.13	EHF	Productive	+	2	2	2	chr11:34656908-34656931	chr11:34651737-34651805	chr11:34651542-34651610	11.476190476190476	0.5516304347826086	1.3768115942028984	3.4510145	2.675406	3.005375	FALSE
ENSG00000110435.13	PDHX	Productive	+	0	2	2	chr11:34947506-34947606	chr11:34931404-34931484	chr11:34916656-34916815	1.7370892018779345	28.35	0.38115942028985506	0.90836877	3.2816415	4.849208	TRUE
ENSG00000026508.21	CD44	Productive	+	0	0	0	chr11:35214852-35214861	chr11:35211246-35211449	chr11:35209965-35210054	2.702127659574468	7.863849765258216	0.631578947368421	0.9551777	0.70596075	0.36969998	FALSE
ENSG00000166352.18	IFTAP	Productive	+	2	2	2	chr11:36648016-36648155	chr11:36636051-36636117	chr11:36633284-36633438	4.663716814159292	7.325581395348837	3.1974358974358976	0.5979548	1.5857016	0.5991214	FALSE
ENSG00000052841.16	TTC17	Productive	+	0	2	2	chr11:43443325-43443584	chr11:43436164-43436334	chr11:43414590-43414776	5.3203125	7.608108108108108	8.267326732673267	3.6622622	2.0974913	4.063054	FALSE
ENSG00000149084.13	HSD17B12	Productive	+	0	2	2	chr11:43815437-43815501	chr11:43798320-43798427	chr11:43754046-43754121	6.247191011235955	7.237179487179487	8.071428571428571	2.8949478	2.8214812	2.7630925	TRUE
ENSG00000166199.13	ALKBH3	Productive	+	0	0	0	chr11:43901516-43901725	chr11:43892041-43892129	chr11:43889762-43889828	1.0280701754385966	0.668903803131991	0.4601092896174863	2.2734776	3.9942582	3.9232717	TRUE
ENSG00000149091.15	DGKZ	Productive	+	0	0	0	chr11:46371313-46371384	chr11:46369941-46370009	chr11:46369494-46369550	0.5404040404040404	0.2745709828393136	0.10437710437710436	4.7764206	5.141739	6.339847	FALSE
ENSG00000175224.17	ATG13	Productive	+	1	0	0	chr11:46664849-46664959	chr11:46663997-46664095	chr11:46659392-46659485	17.688524590163933	0.9212598425196852	2.0783783783783782	4.324862	4.41497	3.9994326	FALSE
ENSG00000110514.20	MADD	Productive	+	2	2	2	chr11:47289391-47289493	chr11:47288968-47289027	chr11:47286433-47286534	0.3620885357548241	91	15.96774193548387	4.947255	6.707466	5.076873	TRUE
ENSG00000110514.20	MADD	Productive	+	2	2	2	chr11:47293883-47293983	chr11:47292543-47292596	chr11:47290610-47290816	0.912398921832884	1.412280701754386	0.8690476190476191	3.793884	7.008093	4.4096136	TRUE
ENSG00000110514.20	MADD	Productive	+	0	2	2	chr11:47309281-47309401	chr11:47308980-47309042	chr11:47308591-47308699	1.966942148760331	6.409638554216867	15.592592592592592	3.235771	6.4186820000000004	6.2566533	TRUE
ENSG00000110514.20	MADD	Productive	+	1	0	0	chr11:47315220-47315327	chr11:47311732-47311842	chr11:47309507-47309612	0.17333333333333334	10.474747474747474	3.120754716981132	5.1496606	4.7344956	5.424565	FALSE
ENSG00000110514.20	MADD	Productive	+	2	0	0	chr11:47328658-47328681	chr11:47326738-47326807	chr11:47324471-47324577	0.13676731793960922	2.044943820224719	1.5666666666666669	6.0470376	7.7250705	8.279334	FALSE
ENSG00000165915.14	SLC39A13	Productive	+	2	0	0	chr11:47413597-47413697	chr11:47413400-47413507	chr11:47412346-47412467	0.923202614379085	5.121951219512195	0.17597087378640777	3.0291965	1.2983611	4.3272777	TRUE
ENSG00000213619.11	NDUFS3	Productive	+	0	2	2	chr11:47580525-47580622	chr11:47579269-47579334	chr11:47579092-47579158	1.1085271317829457	6.49	0.5481927710843374	0.9371045	1.0819091	4.642174	FALSE
ENSG00000149131.17	SERPING1	Productive	+	2	2	2	chr11:57606408-57606547	chr11:57606010-57606213	chr11:57602035-57602169	6.212643678160919	3.2968036529680367	7.795580110497237	1.388637	1.174245	1.3586786	TRUE
ENSG00000156599.11	ZDHHC5	Productive	+	0	2	2	chr11:57688508-57688665	chr11:57682422-57682543	chr11:57673091-57673194	0.9117647058823528	33	0.8392156862745098	4.8660865	4.700729	5.650525	TRUE
ENSG00000156599.11	ZDHHC5	Productive	+	2	0	0	chr11:57692611-57692670	chr11:57690031-57690437	chr11:57688508-57688665	0.8392156862745098	1.4658523042754026	0.18705035971223025	5.650525	3.559022	5.2517	FALSE
ENSG00000213593.11	TMX2	Productive	+	2	2	2	chr11:57738354-57738430	chr11:57737913-57738026	chr11:57737608-57737668	0.114713216957606	0.260707635009311	0.1251700680272109	5.6237707	4.9327717	5.2299743	TRUE
ENSG00000198561.16	CTNND1	Productive	+	0	2	2	chr11:57806915-57806983	chr11:57806461-57806478	chr11:57805882-57806035	1.0547588005215125	1.7586206896551724	0.7023255813953488	3.889883	5.898333	3.4747539	TRUE
ENSG00000198561.16	CTNND1	Productive	+	0	2	2	chr11:57815394-57815533	chr11:57814311-57814373	chr11:57811399-57811486	0.3250414593698176	0.7836538461538461	5.236714975845411	2.9728408	3.4448571	2.5179217	FALSE
ENSG00000198561.16	CTNND1	Productive	+	2	0	0	chr11:57816297-57816308	chr11:57815915-57816001	chr11:57815394-57815500	11.886075949367088	2.560747663551402	0.09523809523809525	3.0728226	2.555333	4.5585833	TRUE
ENSG00000166900.17	STX3	Productive	+	0	0	0	chr11:59797283-59797366	chr11:59795372-59795482	chr11:59793479-59793514	0.5257731958762887	0.9304229195088676	1.073446327683616	6.408278	3.3984053	2.713988	FALSE
ENSG00000167985.8	SDHAF2	Productive	+	0	2	2	chr11:61445941-61446071	chr11:61438004-61438113	chr11:61437625-61437848	2.038666666666667	11.125925925925928	0.6108165429480382	2.8349998	4.9514365	3.522206	TRUE
ENSG00000149503.13	INCENP	Productive	+	0	0	0	chr11:62144982-62145091	chr11:62141500-62141511	chr11:62140913-62141044	2.0682656826568264	16.5	0.5741410488245932	2.893371	1.9324168	2.2507	FALSE
ENSG00000072518.23	MARK2	Productive	+	1	1	1	chr11:63908260-63908304	chr11:63906088-63906114	chr11:63904786-63905043	2.7580213903743314	1.1458333333333333	2.7466666666666666	3.8825617	5.0344815	3.1629553	FALSE
ENSG00000149809.17	TM7SF2	Productive	+	2	2	2	chr11:65115893-65115967	chr11:65115476-65115598	chr11:65115314-65115394	4.559701492537314	5.058139534883721	0.6324626865671642	2.313963	4.8431053	3.5179334	TRUE
ENSG00000133884.11	DPF2	Productive	+	0	2	2	chr11:65345666-65345803	chr11:65344580-65344621	chr11:65343991-65344069	6.89873417721519	1.343137254901961	0.8060075093867334	3.8213546	5.5310235	4.4444637	FALSE
ENSG00000172977.13	KAT5	Productive	+	2	0	0	chr11:65713593-65713667	chr11:65713348-65713503	chr11:65712922-65713058	1.215167548500882	0.7046511627906977	1.6804123711340206	5.104438	3.3648267	3.5216134	TRUE
ENSG00000078618.23	NRDC	Productive	-	0	0	0	chr1:51792046-51792098	chr1:51791578-51791661	chr1:51790900-51790990	0.740495867768595	2.8839285714285716	0.05291005291005291	3.9535604	4.989429	6.0498495	TRUE
ENSG00000087365.16	SF3B2	Productive	+	0	0	0	chr11:66056838-66056955	chr11:66055535-66055585	chr11:66055076-66055315	3.252577319587629	6.588235294117647	1.1785714285714286	2.945221	2.5276275	2.810008	FALSE
ENSG00000174516.15	PELI3	Productive	+	0	1	1	chr11:66471242-66471362	chr11:66468833-66468904	chr11:66468129-66468280	3.2670025188916876	5.421052631578948	2.4023809523809523	2.9020658	2.7104445	3.6386447	FALSE
ENSG00000174483.20	BBS1	Productive	+	2	0	0	chr11:66515540-66515586	chr11:66514406-66514678	chr11:66511205-66511239	0.11065573770491804	5.497816593886463	0.7445887445887446	3.965057	3.6255276	4.2054467	FALSE
ENSG00000239306.5	RBM14	Productive	+	0	2	2	chr11:66626461-66626483	chr11:66624214-66624324	chr11:66616721-66617057	3.431226765799257	4.850746268656716	4.4	3.4824986	5.043379	3.995913	FALSE
ENSG00000248643.5	RBM14-RBM4	Unproductive	+	0	2	2	chr11:66643450-66644132	chr11:66639700-66640123	chr11:66616721-66617057	3.431226765799257	4.104294478527607	3.079804560260586	3.4824986	4.5431933	3.3516734	FALSE
ENSG00000173653.8	RCE1	Productive	+	2	2	2	chr11:66845860-66846095	chr11:66845500-66845562	chr11:66845166-66845237	1.0567375886524824	0.29304029304029305	0.9955634427684116	3.7980695	5.550111	3.255682	FALSE
ENSG00000110075.15	PPP6R3	Productive	+	2	1	1	chr11:68609904-68610023	chr11:68609611-68609628	chr11:68603342-68603492	1.0337738619676946	96	3.3102493074792245	4.65655	5.336778	2.8331254	TRUE
ENSG00000131620.18	ANO1	Productive	+	0	2	2	chr11:70111707-70111762	chr11:70111126-70111191	chr11:70108353-70108404	0.0916955017301038	1.5223214285714286	0.1737704918032787	4.1596346	3.2668033	3.8983212	FALSE
ENSG00000131620.18	ANO1	Productive	+	0	0	0	chr11:70153057-70153128	chr11:70152450-70152461	chr11:70149721-70149792	0.07727272727272727	Inf	0.495253164556962	5.6138196	3.3923333	3.7195973	FALSE
ENSG00000131620.18	ANO1	Productive	+	0	0	0	chr11:70156947-70157021	chr11:70155911-70155988	chr11:70153057-70153128	0.495253164556962	3.730593607305936	0.5195195195195195	3.7195973	3.214051	3.4761999	FALSE
ENSG00000131626.19	PPFIA1	Productive	+	1	1	1	chr11:70354301-70354452	chr11:70350994-70351023	chr11:70348189-70348420	0.5975449364313897	1.0847457627118644	1.344017094017094	3.6340775	5.8156667	3.6018095	TRUE
ENSG00000085733.16	CTTN	Productive	+	2	2	2	chr11:70422940-70422995	chr11:70421470-70421580	chr11:70420400-70420510	0.08482563619227144	1.8588588588588588	0.09683794466403162	5.2949915	3.6889458	5.182322	TRUE
ENSG00000121310.17	ECHDC2	Productive	-	2	2	2	chr1:52907868-52907954	chr1:52906519-52906611	chr1:52905034-52905090	33.26315789473684	11.616666666666667	2.231034482758621	4.118298	3.937645	3.214391	FALSE
ENSG00000137693.14	YAP1	Productive	+	1	0	0	chr11:102205893-102206086	chr11:102186018-102186131	chr11:102162456-102162571	0.43782837127845886	2.7675675675675677	1.6036269430051813	4.1186724	6.486807	4.418546	FALSE
ENSG00000137693.14	YAP1	Productive	+	0	0	0	chr11:102223622-102223752	chr11:102209517-102209564	chr11:102205893-102206086	1.6036269430051813	19.866666666666667	0.3256552819698173	4.418546	4.9832706	4.8692746	FALSE
ENSG00000187240.17	DYNC2H1	Productive	+	2	0	0	chr11:103243693-103243791	chr11:103241527-103241547	chr11:103236430-103236539	0.14521452145214522	3.3846153846153846	0.24335812964930925	5.382345	2.6190476	4.8089294	FALSE
ENSG00000187240.17	DYNC2H1	Productive	+	0	0	0	chr11:103435943-103436032	chr11:103399663-103399872	chr11:103358243-103358359	8.120689655172415	9.977011494252874	0.22820919175911253	4.894222	4.1718187	3.4913554	FALSE
ENSG00000149577.17	SIDT2	Productive	+	2	2	2	chr11:117188708-117188826	chr11:117187892-117187954	chr11:117187628-117187699	0.8564356435643564	2.7868852459016393	2.73546511627907	1.0831112	3.2311745	4.1092095	FALSE
ENSG00000116209.12	TMEM59	Productive	-	0	0	0	chr1:54053000-54053188	chr1:54048650-54048682	chr1:54047267-54047372	0.08313253012048193	5.944444444444445	1.1901323706377858	4.8605185	1.0861515	2.8746035	FALSE
ENSG00000167257.11	RNF214	Productive	+	1	0	0	chr11:117283115-117283210	chr11:117282746-117282850	chr11:117282404-117282536	1.2958115183246073	11.171875	0.2764976958525346	3.337511	2.8933809	3.289323	FALSE
ENSG00000149582.16	TMEM25	Productive	+	2	2	2	chr11:118533420-118533540	chr11:118532917-118533207	chr11:118532246-118532461	3.451492537313433	1.5842868039664375	4.88	2.4242084	3.2496908	2.7169836	FALSE
ENSG00000095139.15	ARCN1	Productive	+	0	0	0	chr11:118583179-118583358	chr11:118581246-118581509	chr11:118572548-118572550	Inf	0.01367331855136733	0.35934819897084047	2.8370001	5.87383	5.9109225	FALSE
ENSG00000019144.20	PHLDB1	Productive	+	0	0	0	chr11:118635393-118635548	chr11:118634923-118635051	chr11:118632159-118632296	1.0106382978723405	2.0549450549450547	1.9005145797598628	3.6438258	5.003442	4.303949	TRUE
ENSG00000019144.20	PHLDB1	Productive	+	0	0	0	chr11:118643800-118643940	chr11:118642254-118642394	chr11:118639162-118639251	14.698795180722891	4.574074074074074	1.780645161290323	3.1065671	3.121865	2.380078	FALSE
ENSG00000019144.20	PHLDB1	Productive	+	2	0	0	chr11:118656683-118656823	chr11:118655860-118655892	chr11:118655605-118655690	0.03717948717948718	2.090909090909091	0.6903485254691689	5.6949997	1.8864546	5.444326	TRUE
ENSG00000176302.13	FOXR1	Productive	+	0	1	1	chr11:118980490-118980572	chr11:118979442-118979668	chr11:118978957-118979204	4.94392523364486	2.2771929824561403	0.35135135135135137	0.78663707	2.4406564	4.2681684	FALSE
ENSG00000256269.11	HMBS	Productive	+	0	0	0	chr11:119088635-119088707	chr11:119088255-119088308	chr11:119085034-119085066	1.255813953488372	3.4153846153846152	0.7645985401459854	0.8079999	3.1192036	3.6284113	FALSE
ENSG00000256269.11	HMBS	Productive	+	0	0	0	chr11:119092404-119092523	chr11:119092125-119092163	chr11:119091413-119091526	1.0133928571428572	0.4809160305343512	0.45284621920135937	4.9413505	4.786052	4.3643003	FALSE
ENSG00000157216.17	SSBP3	Productive	-	0	0	0	chr1:54281438-54281473	chr1:54258069-54258149	chr1:54257127-54257186	0.1174496644295302	0.5714285714285714	0.06020066889632107	5.1734333	6.237963	5.795472	FALSE
ENSG00000172273.13	HINFP	Unproductive	+	2	2	2	chr11:119132496-119132573	chr11:119132243-119132297	chr11:119131830-119131982	0.4299645390070922	7.191489361702128	8.717948717948717	5.1734314	0.89950913	4.995	FALSE
ENSG00000149547.15	EI24	Productive	+	0	1	1	chr11:125582346-125582420	chr11:125581211-125581322	chr11:125580093-125580204	0.1995841995841996	5.372549019607843	0.12538699690402477	5.1328125	5.292741	5.1188674	TRUE
ENSG00000084234.18	APLP2	Productive	+	2	2	2	chr11:130140398-130140483	chr11:130137256-130137291	chr11:130135563-130135715	0.7403267411865864	0.9047619047619048	1.9751381215469612	4.2324114	3.5695	3.832523	TRUE
ENSG00000182667.15	NTM	Productive	+	2	2	2	chr11:132330153-132330185	chr11:132317655-132317690	chr11:132314552-132314703	1.593423019431988	0.8461538461538461	3.125	4.365513	3.9843335	3.1339695	FALSE
ENSG00000111206.13	FOXM1	Productive	-	2	2	0	chr12:2866393-2866521	chr12:2865355-2865399	chr12:2864683-2864755	1.264516129032258	1.6101694915254237	0.1963993453355155	1.9413425	3.2583334	4.9763646	FALSE
ENSG00000111224.14	PARP11	Productive	-	2	2	0	chr12:3829890-3829972	chr12:3828910-3829030	chr12:3826158-3826233	0.502970297029703	1.400662251655629	0.5205992509363296	4.0907893	3.893405	4.6902046	FALSE
ENSG00000111642.16	CHD4	Productive	-	0	0	0	chr12:6573074-6573101	chr12:6570869-6571032	chr12:6570676-6570693	0.05	4.578014184397163	0.0048780487804878	4.0630555	4.9838843	6.1385	FALSE
ENSG00000010295.20	IFFO1	Productive	-	0	0	0	chr12:6549756-6549896	chr12:6549476-6549484	chr12:6548668-6548825	4.258741258741258	Inf	0.2552521008403361	3.3132656	1.8464445	5.467986	TRUE
ENSG00000111653.20	ING4	Productive	-	1	1	2	chr12:6652662-6652767	chr12:6652271-6652418	chr12:6651346-6651385	8.666666666666666	0.1931330472103004	0.6143552311435523	5.559525	5.7172637	4.0826507	FALSE
ENSG00000126746.19	ZNF384	Productive	-	1	1	1	chr12:6673216-6673440	chr12:6672350-6672532	chr12:6670760-6670838	0.12305295950155765	2.4212218649517685	1.034271725826193	5.2292027	5.785049	6.233405	FALSE
ENSG00000126746.19	ZNF384	Productive	-	2	2	0	chr12:6678946-6679183	chr12:6678663-6678710	chr12:6678127-6678460	2.44831223628692	6.7272727272727275	9.578231292517009	3.7693295	2.2194998	4.426601	FALSE
ENSG00000111665.12	CDCA3	Productive	-	0	0	2	chr12:6849565-6849858	chr12:6849323-6849429	chr12:6849043-6849198	2.45625	7.227272727272728	2.8028169014084505	1.618609	1.8985513	0.9460441	FALSE
ENSG00000139178.12	C1RL	Productive	-	0	0	0	chr12:7109110-7109180	chr12:7108251-7108479	chr12:7101898-7102087	3.4262295081967213	2.470249520153551	3.683229813664597	0.9593157	1.3814585	0.53167605	FALSE
ENSG00000162601.12	MYSM1	Productive	-	1	1	1	chr1:58690340-58690417	chr1:58690226-58690249	chr1:58689038-58689116	4.719298245614035	2.127659574468085	3.0875	3.7856832	1.8361667	2.4641283	FALSE
ENSG00000197614.11	MFAP5	Productive	-	2	2	0	chr12:8654437-8654481	chr12:8651662-8651691	chr12:8650502-8650589	0.4583333333333333	2.392857142857143	13.076923076923077	1.8766818	0.69710004	1.4825556	FALSE
ENSG00000172243.18	CLEC7A	Productive	-	2	2	2	chr12:10127747-10127845	chr12:10126571-10126708	chr12:10125297-10125448	3.858447488584475	8.728155339805825	3.6864406779661016	0.8496776	0.83622456	0.55631316	FALSE
ENSG00000060138.13	YBX3	Productive	-	0	0	0	chr12:10713211-10713333	chr12:10709908-10710114	chr12:10704051-10704148	2.130841121495327	2.301449275362319	0.5063965884861408	2.531602	2.7007394	3.8179674	TRUE
ENSG00000070018.9	LRP6	Productive	-	2	2	0	chr12:12266681-12266735	chr12:12244262-12244655	chr12:12203203-12203400	11.299065420560748	3.8159722222222223	2.803921568627451	4.827273	4.511929	2.073709	FALSE
ENSG00000111266.9	DUSP16	Productive	-	2	2	0	chr12:12519862-12520000	chr12:12500519-12500682	chr12:12487123-12487187	0.2239819004524887	1.18562874251497	5.913705583756345	5.1058307	4.5383353	4.0077844	FALSE
ENSG00000111341.10	MGP	Productive	-	1	1	2	chr12:14884213-14884245	chr12:14882972-14883047	chr12:14882139-14882280	7.412017167381975	0.8184281842818428	1.2839506172839503	1.7348098	1.7163156	2.7010303	FALSE
ENSG00000111731.13	C2CD5	Productive	-	0	0	0	chr12:22459492-22459542	chr12:22458484-22458585	chr12:22456971-22457161	4.031175059952038	5	2.935483870967742	4.3818693	6.795196	3.7019804	TRUE
ENSG00000111731.13	C2CD5	Productive	-	1	1	0	chr12:22506711-22506819	chr12:22502739-22502804	chr12:22493223-22493337	0.09090909090909093	10	0.05355648535564853	5.6697564	6.9199395	5.1807795	FALSE
ENSG00000111731.13	C2CD5	Productive	-	0	0	0	chr12:22513294-22513324	chr12:22512647-22512679	chr12:22506711-22506819	0.05355648535564853	3.1	0.04022988505747126	5.1807795	4.0983334	5.070871	TRUE
ENSG00000060982.15	BCAT1	Productive	-	0	0	0	chr12:24894275-24894475	chr12:24881301-24881411	chr12:24878530-24878649	0.4629822732012513	0.5766331658291457	0.8330893118594437	3.6568167	3.4918826	3.2066817	FALSE
ENSG00000064102.15	INTS13	Productive	-	1	1	2	chr12:26916002-26916180	chr12:26914408-26914578	chr12:26914046-26914128	0.2	0.694949494949495	0.02871621621621621	5.2125664	5.665128	5.8254976	TRUE
ENSG00000064102.15	INTS13	Productive	-	2	2	0	chr12:26922616-26922700	chr12:26917644-26917733	chr12:26917352-26917441	0.04662576687116564	5.291428571428572	0.14826021180030258	5.172811	3.4985335	5.4230475	FALSE
ENSG00000064115.11	TM7SF3	Productive	-	2	2	0	chr12:26990450-26990546	chr12:26982773-26982859	chr12:26980566-26980646	3.3850931677018634	6.356521739130435	0.8893387314439946	2.7306666	3.968195	3.2063196	TRUE
ENSG00000064115.11	TM7SF3	Productive	-	2	2	0	chr12:26980566-26980608	chr12:26979784-26979936	chr12:26976260-26976357	1.2902654867256638	0.978330658105939	1.0299145299145298	2.8213983	2.9176996	2.337535	TRUE
ENSG00000087502.19	ERGIC2	Productive	-	1	1	1	chr12:29357623-29357724	chr12:29356382-29356477	chr12:29350013-29350068	0.2984749455337691	0.5204081632653061	0.26993865030674846	4.9553037	4.395969	3.9020882	TRUE
ENSG00000110888.19	CAPRIN2	Productive	-	0	0	2	chr12:30723259-30723314	chr12:30719079-30719225	chr12:30716508-30716676	1.5943562610229276	3.941747572815534	0.8996138996138996	2.650775	2.0916054	2.2985177	FALSE
ENSG00000110888.19	CAPRIN2	Productive	-	2	2	0	chr12:30734968-30735014	chr12:30733629-30733711	chr12:30731343-30731510	2.3357314148681056	6.2444444444444445	0.36764705882352944	2.107524	3.8531203	2.8912127	FALSE
ENSG00000170456.16	DENND5B	Productive	-	2	2	0	chr12:31590706-31590832	chr12:31499606-31499671	chr12:31495810-31495919	0.35685752330226367	3.65625	3.3806818181818183	4.9917088	4.0098944	2.3460789	FALSE
ENSG00000116641.18	DOCK7	Productive	-	0	0	0	chr1:62544947-62545039	chr1:62543656-62543745	chr1:62542637-62542703	0.3484848484848485	0.5034965034965035	3.1650485436893203	5.4287014	7.0650444	5.2442255	TRUE
ENSG00000139116.19	KIF21A	Productive	-	1	1	1	chr12:39319906-39320013	chr12:39315932-39315970	chr12:39311417-39311553	0.6108048511576626	43	0.9796511627906976	3.8711605	5.4931536	3.021787	FALSE
ENSG00000139116.19	KIF21A	Productive	-	2	2	0	chr12:39330746-39330911	chr12:39330242-39330262	chr12:39326264-39326324	0.8563218390804598	Inf	0.0903010033444816	3.3014264	4.415857	4.992723	FALSE
ENSG00000139116.19	KIF21A	Productive	-	1	1	1	chr12:39351777-39351980	chr12:39346466-39346504	chr12:39342034-39342124	3.84180790960452	1.7272727272727273	0.731547619047619	2.3217034	4.03141	3.722147	TRUE
ENSG00000151233.11	GXYLT1	Productive	-	1	1	0	chr12:42144426-42144646	chr12:42129759-42129851	chr12:42119000-42119171	0.5035238841033672	3.3564356435643563	1.9043927648578811	3.7583377	5.1858706	1.040552	FALSE
ENSG00000015153.15	YAF2	Unproductive	-	1	1	1	chr12:42237599-42237724	chr12:42210355-42210680	chr12:42161699-42161765	0.5770750988142292	11.018987341772153	4.683453237410072	5.016836	1.980049	3.7972302	FALSE
ENSG00000151239.14	TWF1	Productive	-	0	0	0	chr12:43799398-43799502	chr12:43798565-43798585	chr12:43797708-43797833	10.08849557522124	2.3043478260869565	0.6496732026143791	4.478024	1.8241904	3.7750666	TRUE
ENSG00000151239.14	TWF1	Productive	-	2	2	0	chr12:43806221-43806245	chr12:43804495-43804572	chr12:43802286-43802464	0.9802631578947368	2.5384615384615383	19	4.2101	3.472038	3.59684	FALSE
ENSG00000184613.11	NELL2	Productive	-	2	2	2	chr12:44607169-44607264	chr12:44532581-44532721	chr12:44523291-44523484	0.18955613577023497	0.3153252480705623	0.4158125915080527	4.932629	5.2809434	4.392031	FALSE
ENSG00000134294.14	SLC38A2	Productive	-	1	1	1	chr12:46370776-46370857	chr12:46370512-46370627	chr12:46367267-46367340	0.5067873303167421	39.05882352941177	7.688524590163935	4.3379326	5.999655	3.659183	FALSE
ENSG00000061273.18	HDAC7	Productive	-	0	0	2	chr12:47796207-47796298	chr12:47795906-47796016	chr12:47795587-47795767	1.6679738562091504	5.5	1.1791530944625408	1.7243204	2.123018	1.8712717	FALSE
ENSG00000139219.19	COL2A1	Productive	-	2	2	0	chr12:48004237-48004321	chr12:47999919-48000125	chr12:47998415-47998431	0.9705882352941176	4.237822349570201	14.75	2.652353	3.6573863	2.5415645	FALSE
ENSG00000079387.15	SENP1	Unproductive	-	2	2	0	chr12:48096343-48096427	chr12:48089163-48089293	chr12:48088801-48088960	1.3896103896103895	2.9661016949152543	2.2934782608695654	2.0887125	2.9221299	1.5235765	FALSE
ENSG00000139620.13	KANSL2	Unproductive	-	2	2	0	chr12:48667693-48667789	chr12:48662560-48662654	chr12:48660366-48660619	9.200980392156865	1.1986970684039089	0.5687732342007435	4.5000787	1.756737	4.036732	FALSE
ENSG00000129315.12	CCNT1	Productive	-	2	2	2	chr12:48698138-48698183	chr12:48695999-48696162	chr12:48695759-48695829	7.0256410256410255	20.19298245614035	0	5.0230002	6.1544333	6.4493694	FALSE
ENSG00000174233.12	ADCY6	Productive	-	0	0	0	chr12:48774402-48774518	chr12:48773940-48774098	chr12:48773469-48773647	2.2205882352941178	7.573248407643312	0.672538860103627	3.70124	1.9588491	3.1976924	TRUE
ENSG00000134287.10	ARF3	Productive	-	2	2	0	chr12:48940948-48941095	chr12:48939997-48940107	chr12:48939732-48939779	0.00235294117647058	0.3376251788268956	2.7238372093023258	5.3716664	5.9973683	5.245757	TRUE
ENSG00000181929.13	PRKAG1	Productive	-	0	0	0	chr12:49003757-49003922	chr12:49003558-49003595	chr12:49003144-49003290	3.4644808743169397	1.8714285714285712	11.347058823529412	4.19898	4.8568954	3.5570538	TRUE
ENSG00000181929.13	PRKAG1	Productive	-	0	0	0	chr12:49013062-49013076	chr12:49005743-49005852	chr12:49005462-49005543	9.89156626506024	11.50561797752809	Inf	5.326586	4.4111085	1.5525334	TRUE
ENSG00000167548.18	KMT2D	Productive	-	1	1	0	chr12:49024578-49024708	chr12:49024053-49024100	chr12:49022590-49022875	2.427128427128427	0.26666666666666666	4.900473933649289	5.713287	3.6640835	5.155374	TRUE
ENSG00000161791.14	FMNL3	Productive	-	1	1	1	chr12:49661966-49662049	chr12:49658442-49658594	chr12:49657082-49657190	5.285714285714286	1.717032967032967	0.2265943012211669	4.432761	3.2663789	5.021798	FALSE
ENSG00000161800.13	RACGAP1	Productive	-	0	0	0	chr12:50016631-50016715	chr12:50006434-50006636	chr12:50005358-50005392	0.7125	11.326315789473684	9.724137931034482	5.332828	4.2616305	2.6759768	FALSE
ENSG00000139624.14	CERS5	Productive	-	0	0	0	chr12:50135732-50135838	chr12:50134546-50134702	chr12:50130681-50130694	0.125	0.6519036519036518	0.4441147378832838	4.4455714	4.3365674	4.050346	FALSE
ENSG00000139624.14	CERS5	Productive	-	0	0	1	chr12:50142053-50142110	chr12:50138567-50138617	chr12:50135941-50136069	0.5945399393326593	1.2030651340996168	0.45038167938931295	4.396597	4.6960196	4.1279826	FALSE
ENSG00000050405.14	LIMA1	Unproductive	-	0	0	2	chr12:50204552-50204700	chr12:50201303-50201324	chr12:50200777-50200884	2.4985163204747773	42.4	8.14179104477612	2.1022778	1.7986366	2.1366441	FALSE
ENSG00000135457.11	TFCP2	Productive	-	0	0	2	chr12:51110877-51110983	chr12:51109121-51109273	chr12:51107236-51107346	2.4177215189873418	0.0755287009063444	169	5.259026	5.219692	5.020411	FALSE
ENSG00000184271.18	POU6F1	Productive	-	0	0	2	chr12:51197770-51198023	chr12:51196799-51196927	chr12:51195970-51196173	3.8461538461538463	0.8643356643356643	2.2471751412429377	3.4301324	3.8167984	2.0610983	FALSE
ENSG00000152763.17	DNAI4	Productive	-	0	0	2	chr1:66833585-66833706	chr1:66827812-66827910	chr1:66826820-66827046	2.3446261682242993	0.41615853658536583	1.5693548387096774	3.2193303	3.8285456	2.5665982	FALSE
ENSG00000172819.17	RARG	Productive	-	0	0	0	chr12:53219950-53220100	chr12:53215646-53215794	chr12:53215293-53215434	0.219	1.8467153284671536	1.484304932735426	5.640641	4.9681478	1.9248742	FALSE
ENSG00000094914.14	AAAS	Productive	-	0	0	2	chr12:53308052-53308133	chr12:53307845-53307929	chr12:53307489-53307713	2.057142857142857	14.4	2.6411290322580645	1.66536	3.0360236	2.205451	TRUE
ENSG00000094914.14	AAAS	Productive	-	1	1	0	chr12:53315094-53315140	chr12:53314751-53314849	chr12:53314298-53314441	6.940860215053763	1.0113207547169811	0.468944099378882	4.1436114	4.271212	3.464255	TRUE
ENSG00000094914.14	AAAS	Productive	-	0	0	1	chr12:53315727-53315782	chr12:53315335-53315426	chr12:53315094-53315140	0.468944099378882	6.223076923076923	0.5352480417754569	3.464255	2.9573264	3.030911	FALSE
ENSG00000170653.19	ATF7	Productive	-	2	2	0	chr12:53600953-53601000	chr12:53552541-53552637	chr12:53543240-53543448	6.71875	7.432835820895522	13.857142857142858	3.2984164	6.0751753	4.504354	FALSE
ENSG00000012822.16	CALCOCO1	Productive	-	2	2	0	chr12:53713100-53713203	chr12:53712775-53712846	chr12:53711944-53712121	4.37888198757764	1.5661764705882353	0.4024024024024024	2.170438	1.959611	2.7265384	FALSE
ENSG00000012822.16	CALCOCO1	Productive	-	0	0	1	chr12:53719739-53719829	chr12:53716260-53716415	chr12:53715793-53716047	2.0139751552795033	3.4415094339622643	0.6047197640117994	2.43631	1.2705512	2.2331207	FALSE
ENSG00000161642.18	ZNF385A	Productive	-	2	2	0	chr12:54373973-54374135	chr12:54371473-54371715	chr12:54371024-54371096	11.25301204819277	3.227659574468085	1.115942028985507	2.977877	2.3681812	2.5700064	FALSE
ENSG00000161642.18	ZNF385A	Productive	-	0	0	0	chr12:54384428-54384460	chr12:54375844-54375954	chr12:54373973-54374135	1.115942028985507	24.44186046511628	1.4057971014492754	2.5700064	4.9153237	3.271939	FALSE
ENSG00000135447.17	PPP1R1A	Productive	-	0	0	2	chr12:54583211-54583248	chr12:54582732-54582795	chr12:54580944-54581050	2.5125	4.453125	1.75	1.0093926	2.6010938	2.831948	FALSE
ENSG00000135424.19	ITGA7	Productive	-	0	0	0	chr12:55687971-55688096	chr12:55686202-55686314	chr12:55685058-55685288	7.138888888888889	1.4483627204030227	4.9953917050691246	2.423801	2.8393452	3.2189288	FALSE
ENSG00000135424.19	ITGA7	Productive	-	2	2	0	chr12:55700899-55701094	chr12:55700262-55700393	chr12:55699870-55699989	2.4749163879598663	1.6795252225519288	3.759519038076153	3.4700248	3.5955307	3.5827038	FALSE
ENSG00000205323.9	SARNP	Unproductive	-	0	0	0	chr12:55817666-55817701	chr12:55815887-55815939	chr12:55803629-55803728	10.507692307692308	1.546875	0.3333333333333333	4.31395	2.4939432	3.418278	TRUE
ENSG00000139613.12	SMARCC2	Productive	-	2	2	2	chr12:56164648-56164731	chr12:56164303-56164368	chr12:56163689-56163765	2.0982142857142856	3.682926829268293	4.945945945945946	2.8194284	3.469015	2.790298	TRUE
ENSG00000139613.12	SMARCC2	Productive	-	0	0	1	chr12:56173696-56173849	chr12:56172937-56173029	chr12:56172585-56172704	0.6477541371158393	3.5576923076923075	0.48856900931414055	4.2118	2.9280753	5.123175	TRUE
ENSG00000062485.19	CS	Productive	-	2	2	0	chr12:56286595-56286645	chr12:56285916-56286023	chr12:56283817-56283857	0.08934707903780069	4.777142857142858	0.8807692307692307	5.273854	4.4300833	3.4552355	FALSE
ENSG00000135423.13	GLS2	Productive	-	0	0	0	chr12:56475624-56475682	chr12:56475044-56475110	chr12:56474846-56474896	0.5272727272727272	4.848739495798319	0.6143958868894601	5.2761574	5.311015	4.758525	FALSE
ENSG00000135423.13	GLS2	Productive	-	0	0	0	chr12:56479780-56479901	chr12:56479052-56479181	chr12:56478183-56478262	3.482233502538071	15.887323943661972	1.3708029197080291	5.2653375	3.8742385	3.2185163	FALSE
ENSG00000110958.16	PTGES3	Productive	-	0	0	0	chr12:56670275-56670364	chr12:56666204-56666266	chr12:56664776-56664800	0.3333333333333333	70.33333333333333	0.16	5.3616004	5.5954924	5.8109226	FALSE
ENSG00000116729.14	WLS	Productive	-	0	0	0	chr1:68232194-68232280	chr1:68193955-68194227	chr1:68159123-68159247	0.6527909176915799	7.794936708860759	1.2862903225806452	3.670096	4.3257146	4.3849306	FALSE
ENSG00000179912.21	R3HDM2	Productive	-	0	0	2	chr12:57280358-57280530	chr12:57272453-57272554	chr12:57269752-57269994	1.3290371493555724	2.9871244635193133	1.662079510703364	3.8930945	4.9226866	3.2328727	TRUE
ENSG00000179912.21	R3HDM2	Productive	-	0	0	1	chr12:57295399-57295507	chr12:57292572-57292649	chr12:57289009-57289040	2.3333333333333335	0.07747747747747748	0.31593038821954483	3.432375	5.5234995	5.088505	FALSE
ENSG00000179912.21	R3HDM2	Productive	-	0	0	0	chr12:57310264-57310428	chr12:57305640-57305663	chr12:57303176-57303217	4.982456140350878	1.0454545454545454	4.385416666666667	4.2326903	1.0773333	2.9451878	TRUE
ENSG00000175203.17	DCTN2	Productive	-	0	0	0	chr12:57533953-57534046	chr12:57533238-57533303	chr12:57532994-57533022	8.6	0.9364161849710982	0.9162995594713657	3.556483	3.566803	2.9058084	FALSE
ENSG00000175203.17	DCTN2	Productive	-	0	0	0	chr12:57546028-57546096	chr12:57541364-57541372	chr12:57538519-57538524	0.3333333333333333	Inf	0.11560693641618495	5.751667	6.361555	4.862188	FALSE
ENSG00000135454.14	B4GALNT1	Productive	-	2	2	0	chr12:57630152-57630332	chr12:57629048-57629146	chr12:57628713-57628903	0.5202492211838006	3.919047619047619	0.9142300194931774	3.9133039	1.7154646	2.7902212	TRUE
ENSG00000135454.14	B4GALNT1	Productive	-	0	0	0	chr12:57631915-57632132	chr12:57631200-57631364	chr12:57631069-57631086	1.320754716981132	3.816143497757848	4.476056338028169	2.5693889	1.6580364	0.7787477	FALSE
ENSG00000037897.17	METTL1	Productive	-	0	0	1	chr12:57771094-57771257	chr12:57769772-57769956	chr12:57769565-57769678	0.18329466357308585	8.00578034682081	7.384	5.0789742	4.336589	3.1874754	FALSE
ENSG00000198673.11	TAFA2	Unproductive	-	0	0	2	chr12:61753622-61753746	chr12:61720687-61720924	chr12:61710406-61710417	1.951219512195122	7.991869918699187	0.5483383685800605	3.9870834	2.7219408	5.2464075	FALSE
ENSG00000135677.11	GNS	Productive	-	0	0	1	chr12:64737004-64737107	chr12:64728956-64729057	chr12:64723006-64723113	9.898305084745765	42.875	11.816901408450704	3.713815	4.5844116	4.9428077	FALSE
ENSG00000155957.19	TMBIM4	Productive	-	0	0	2	chr12:66145841-66145958	chr12:66138724-66138769	chr12:66137960-66138166	1.400956937799043	4.954545454545454	1.9066666666666667	4.1219378	2.861239	4.018848	TRUE
ENSG00000155974.14	GRIP1	Productive	-	0	0	2	chr12:66377174-66377285	chr12:66377017-66377061	chr12:66371819-66371927	0.4672330097087379	7.894736842105263	0.4153061224489796	4.4234037	4.9380007	4.6482415	FALSE
ENSG00000155974.14	GRIP1	Productive	-	0	0	1	chr12:66462924-66463093	chr12:66456187-66456342	chr12:66455409-66455564	1.2460732984293197	3.1798107255520507	0.1976861167002012	4.810648	3.5637114	4.4087296	FALSE
ENSG00000111554.15	MDM1	Productive	-	2	2	0	chr12:68302620-68302872	chr12:68296923-68296982	chr12:68295254-68295366	2.4054054054054053	1.8888888888888888	3.5831960461285006	3.4756987	1.5282168	1.5449445	FALSE
ENSG00000111554.15	MDM1	Productive	-	0	0	1	chr12:68321347-68321446	chr12:68316581-68316610	chr12:68316078-68316253	5.686915887850467	7.636363636363637	1.069351230425056	3.3538694	3.7215002	2.6755798	TRUE
ENSG00000111554.15	MDM1	Productive	-	0	0	2	chr12:68326657-68327021	chr12:68325441-68325575	chr12:68323073-68323240	2.934497816593886	5.798913043478261	17.019011406844108	1.8742738	2.3571706	1.2333753	FALSE
ENSG00000166006.14	KCNC2	Productive	-	2	2	0	chr12:75050390-75051317	chr12:75048153-75048317	chr12:75042313-75042374	2.8625	3.341726618705036	3.4605067064083457	4.737339	4.1503215	5.2425327	TRUE
ENSG00000180881.21	CAPS2	Productive	-	1	1	1	chr12:75299837-75299911	chr12:75298871-75298966	chr12:75298687-75298780	1.2787286063569685	9.529411764705882	1	2.7460103	3.4511979	3.1794665	FALSE
ENSG00000180881.21	CAPS2	Productive	-	0	0	1	chr12:75323177-75323222	chr12:75322974-75323087	chr12:75321400-75321576	2.8646748681898067	5.5	1.37	1.2549605	0.67814034	2.915391	FALSE
ENSG00000187109.15	NAP1L1	Productive	-	0	0	0	chr12:76060138-76060279	chr12:76059798-76059878	chr12:76056125-76056161	0.6926315789473684	0.5205223880597015	42.2962962962963	4.699865	4.354593	5.717915	TRUE
ENSG00000187109.15	NAP1L1	Productive	-	2	2	0	chr12:76074203-76074219	chr12:76068909-76068994	chr12:76067371-76067473	0.2774674115456238	1.0233463035019454	0.3055555555555556	6.0271173	4.8403025	5.2848825	FALSE
ENSG00000091039.17	OSBPL8	Productive	-	2	2	0	chr12:76487510-76487551	chr12:76459859-76459895	chr12:76450893-76450988	1.3137254901960784	2.4358974358974357	2.4558823529411766	2.8277085	3.4958377	1.948762	FALSE
ENSG00000058272.19	PPP1R12A	Productive	-	0	0	0	chr12:79781815-79781862	chr12:79779321-79779351	chr12:79778550-79778600	0.07357859531772576	13	0.09839816933638444	5.7452154	4.405645	5.104396	FALSE
ENSG00000058272.19	PPP1R12A	Productive	-	0	0	0	chr12:79788648-79788752	chr12:79786374-79786478	chr12:79781815-79781862	0.09839816933638444	6	1.7472527472527473	5.104396	5.101219	3.4363713	FALSE
ENSG00000058272.19	PPP1R12A	Productive	-	1	1	1	chr12:79807226-79807330	chr12:79805592-79805768	chr12:79798494-79798584	0.025	2.3535031847133756	1.035051546391753	5.7098684	4.664096	3.327	TRUE
ENSG00000058272.19	PPP1R12A	Productive	-	0	0	0	chr12:79817394-79817443	chr12:79810395-79810511	chr12:79809795-79810010	0.3395348837209302	5.085714285714285	2.7714285714285714	4.8399487	5.5898457	3.2019203	FALSE
ENSG00000111052.8	LIN7A	Unproductive	-	0	0	0	chr12:80848251-80848322	chr12:80848099-80848175	chr12:80845730-80845939	0.01656412683388547	5.257142857142857	0.106312292358804	5.9425144	4.613636	5.3385696	TRUE
ENSG00000139220.17	PPFIA2	Productive	-	2	2	0	chr12:81294835-81295035	chr12:81284241-81284303	chr12:81283010-81283039	0.13821138211382114	0.15417558886509636	0.00221533008418254	5.826834	6.101238	5.929836	FALSE
ENSG00000139220.17	PPFIA2	Productive	-	1	1	2	chr12:81325777-81325870	chr12:81312160-81312168	chr12:81299301-81299382	0.00961538461538461	Inf	0.05916305916305916	5.6546955	3.8245556	3.439553	FALSE
ENSG00000139220.17	PPFIA2	Productive	-	0	0	0	chr12:81445556-81445720	chr12:81439972-81440046	chr12:81405787-81405903	2.6677852348993287	8.048780487804878	0.03241895261845386	3.9280427	4.37156	5.679649	FALSE
ENSG00000198707.17	CEP290	Productive	-	0	0	0	chr12:88062692-88062778	chr12:88060830-88060994	chr12:88059898-88060020	4.7729468599033815	3.981012658227848	0.7587822014051522	3.2323656	4.0450544	3.1098506	FALSE
ENSG00000198707.17	CEP290	Productive	-	0	0	2	chr12:88117033-88117145	chr12:88115478-88115570	chr12:88115098-88115182	0.693089430894309	10.296296296296296	5	2.9182706	1.6185805	1.0048938	FALSE
ENSG00000198707.17	CEP290	Productive	-	0	0	0	chr12:88131165-88131218	chr12:88130545-88130565	chr12:88130268-88130420	2.764018691588785	Inf	2.282828282828283	3.4465423	3.5439522	4.0463147	FALSE
ENSG00000049130.16	KITLG	Productive	-	2	2	0	chr12:88516334-88516490	chr12:88515534-88515617	chr12:88507028-88507137	2.29553264604811	3.389830508474576	11.718954248366012	2.282409	4.189286	2.0003822000000002	FALSE
ENSG00000139318.8	DUSP6	Productive	-	2	2	0	chr12:89351640-89352039	chr12:89350588-89351025	chr12:89349254-89349561	3.437974683544304	2.7161572052401746	2.5982532751091703	5.372685	5.204822	4.4372325	FALSE
ENSG00000139323.14	POC1B	Productive	-	0	0	0	chr12:89466770-89466922	chr12:89459638-89459718	chr12:89425161-89425379	2.5622188905547225	2.0775193798449614	7.4411764705882355	1.155653	1.8835183	2.8477452	TRUE
ENSG00000070961.17	ATP2B1	Productive	-	1	1	0	chr12:89599117-89599299	chr12:89598590-89598743	chr12:89591283-89591295	0.0925925925925926	2.651063829787234	0.876629889669007	7.30923	6.7607145	5.12805	TRUE
ENSG00000070961.17	ATP2B1	Productive	-	0	0	0	chr12:89603043-89603254	chr12:89601326-89601433	chr12:89599117-89599299	0.876629889669007	0.32890855457227136	0.14285714285714285	5.12805	5.343575	5.400519	FALSE
ENSG00000177889.10	UBE2N	Productive	-	2	2	0	chr12:93411053-93411299	chr12:93410734-93410874	chr12:93410039-93410079	1.3888888888888888	0.07122507122507123	0.8129032258064516	5.393561	6.0448084	6.300142	FALSE
ENSG00000184752.14	NDUFA12	Productive	-	1	1	1	chr12:95002739-95002821	chr12:94994170-94994257	chr12:94971440-94971620	0.7839562443026435	4.7384615384615385	2.5952380952380953	4.0847235	4.678409	3.8216987	TRUE
ENSG00000136014.12	USP44	Productive	-	2	2	0	chr12:95532829-95534256	chr12:95528807-95529002	chr12:95524680-95524788	0.4699205448354143	10.23391812865497	2.510981697171381	4.4870095	4.5843267	3.4434462	FALSE
ENSG00000111144.10	LTA4H	Productive	-	1	1	0	chr12:96006314-96006409	chr12:96003838-96003920	chr12:96002960-96003064	0.1990654205607477	9.5625	1.1370967741935485	4.8180566	4.130253	3.0992186	TRUE
ENSG00000116791.14	CRYZ	Productive	-	0	0	0	chr1:74710098-74710247	chr1:74707103-74707204	chr1:74706899-74706994	1.0611888111888113	1.4689265536723164	5.3031674208144794	3.170406	2.624725	3.3063803	FALSE
ENSG00000166130.15	IKBIP	Productive	-	0	0	0	chr12:98644523-98644701	chr12:98634296-98634413	chr12:98613585-98614340	3.225062656641604	6.152777777777778	1.4972577696526508	2.3790464	2.2871184	1.414296	FALSE
ENSG00000185046.21	ANKS1B	Productive	-	0	0	0	chr12:98832029-98832136	chr12:98829174-98829353	chr12:98807844-98807915	0.1527777777777778	3.869047619047619	0.2028811524609844	4.5195	6.0698495	5.334741	FALSE
ENSG00000111647.13	BLTP3B	Productive	-	2	2	2	chr12:100086275-100086358	chr12:100084476-100084658	chr12:100083016-100083134	9.8	1.1552393272962485	0.5273833671399595	3.152504	3.51047	4.6381545	FALSE
ENSG00000111647.13	BLTP3B	Unproductive	-	1	1	0	chr12:100142592-100142635	chr12:100128580-100128725	chr12:100108386-100108548	0.15651644336175397	14.0561797752809	0.12612612612612611	5.508552	2.8083696	3.3094773	FALSE
ENSG00000116791.14	CRYZ	Productive	-	1	1	0	chr1:74723118-74723134	chr1:74719209-74719372	chr1:74714579-74714630	8.892857142857142	7.337164750957855	4.882352941176471	3.631769	3.2700367	3.0601177	FALSE
ENSG00000120805.14	ARL1	Productive	-	2	2	0	chr12:101407642-101407645	chr12:101405844-101405981	chr12:101402865-101402946	0.0115236875800256	0.06261859582542695	Inf	5.7894998	5.572406	1.92275	FALSE
ENSG00000120860.11	WASHC3	Productive	-	0	0	0	chr12:102044105-102044212	chr12:102039868-102039975	chr12:102025974-102026038	5.756756756756757	2.3231441048034935	2.047619047619047	3.7712310000000002	3.427111	1.9635462	TRUE
ENSG00000171759.10	PAH	Productive	-	0	0	1	chr12:102851687-102851756	chr12:102846895-102846951	chr12:102844336-102844431	0.7771739130434783	1.3022598870056497	8.390625	5.086271	4.780649	5.0878716	FALSE
ENSG00000075856.12	SART3	Productive	-	2	2	0	chr12:108538065-108538203	chr12:108537488-108537595	chr12:108536708-108536785	3.0112359550561796	7.18796992481203	7.004854368932039	3.8973079	5.1093707	4.111338	FALSE
ENSG00000166111.10	SVOP	Productive	-	0	0	2	chr12:108978578-108978663	chr12:108977398-108977496	chr12:108972405-108972476	0.16020236087689713	0.03888419273034658	0.10329341317365268	5.420944	5.651151	5.801895	FALSE
ENSG00000189046.11	ALKBH2	Productive	-	1	1	0	chr12:109092507-109092786	chr12:109090009-109090207	chr12:109088206-109088512	1.5645737621235325	9.619718309859154	6.0550660792951545	3.3011172	3.2326481	1.2351106	TRUE
ENSG00000110906.13	KCTD10	Productive	-	0	0	2	chr12:109460636-109460805	chr12:109457992-109458078	chr12:109457630-109457682	0.04635761589403973	0.25415676959619954	1.6571834992887624	5.575811	4.473437	4.992094	FALSE
ENSG00000139436.22	GIT2	Productive	-	0	0	0	chr12:109947256-109947504	chr12:109945260-109945349	chr12:109939165-109939247	5.712121212121212	7.991379310344827	0.7262479871175523	3.2139153	5.585889	4.5727067	TRUE
ENSG00000139436.22	GIT2	Productive	-	1	1	2	chr12:109967458-109967503	chr12:109967314-109967319	chr12:109965526-109965577	0.18627450980392157	Inf	0.2736842105263158	5.0747685	2.821	5.886218	FALSE
ENSG00000196510.14	ANAPC7	Productive	-	1	1	0	chr12:110381752-110381858	chr12:110377393-110377617	chr12:110376066-110376216	14.852941176470589	10.671794871794871	7.0979020979020975	5.339748	5.3073287	5.1621394	TRUE
ENSG00000111231.9	GPN3	Productive	-	0	0	2	chr12:110457510-110457634	chr12:110455586-110455930	chr12:110453743-110453871	0.193631669535284	2.276778063410454	1.8232044198895028	5.196907	3.0554347	5.541048	FALSE
ENSG00000111237.19	VPS29	Productive	-	0	0	0	chr12:110502049-110502051	chr12:110499535-110499546	chr12:110496012-110496203	0.04625292740046839	0.6923076923076923	Inf	5.9257607	5.8800006	3.413	TRUE
ENSG00000204842.18	ATXN2	Productive	-	2	2	0	chr12:111456029-111456112	chr12:111453677-111453845	chr12:111452812-111452840	1.4736842105263157	15.86	0.35714285714285715	5.413552	6.021012	5.307393	TRUE
ENSG00000204842.18	ATXN2	Productive	-	2	2	1	chr12:111470108-111470240	chr12:111464662-111464715	chr12:111457214-111457359	2.6053811659192827	0.39759036144578314	0.38602520045819017	5.2007465	4.9371114	5.0490155	TRUE
ENSG00000204842.18	ATXN2	Productive	-	2	2	0	chr12:111513357-111513539	chr12:111510385-111510444	chr12:111509891-111509998	0.7516198704103672	0.7704918032786885	0.7630691399662732	3.3083432	4.185267	4.261699	FALSE
ENSG00000204842.18	ATXN2	Productive	-	0	0	1	chr12:111518249-111518427	chr12:111516154-111516363	chr12:111513357-111513539	0.7630691399662732	0.6597110754414125	0.9243986254295532	4.261699	7.152233	4.5144467	FALSE
ENSG00000198270.13	TMEM116	Productive	-	0	0	0	chr12:111937160-111937189	chr12:111936692-111936830	chr12:111933886-111934030	2.5794871794871796	10.17	1.1150442477876106	2.3587728	1.6305755	2.9403	FALSE
ENSG00000198270.13	TMEM116	Productive	-	0	0	0	chr12:111991758-111991889	chr12:111943265-111943369	chr12:111938161-111938210	4.724489795918367	1.80188679245283	5.331606217616581	1.1844399	2.1707144	2.2528107	FALSE
ENSG00000198270.13	TMEM116	Productive	-	0	0	0	chr12:112005257-112005270	chr12:112003800-112003863	chr12:111991744-111991889	5.478048780487805	0.5212264150943396	Inf	2.1678083	1.7668906	2.4997141	TRUE
ENSG00000111300.10	NAA25	Unproductive	-	0	0	1	chr12:112053558-112053657	chr12:112049483-112049611	chr12:112048292-112048443	0.07424381301558204	6.575	1.3212290502793296	5.926908	3.8642867	5.9908595	FALSE
ENSG00000135111.16	TBX3	Productive	-	0	0	1	chr12:114680879-114681146	chr12:114679913-114679972	chr12:114679505-114679651	2.168141592920354	15.7	2.535310734463277	5.712687	1.8469833	5.8408504	FALSE
ENSG00000088992.18	TESC	Productive	-	0	0	0	chr12:117046559-117046666	chr12:117041947-117041994	chr12:117039133-117039210	6.323943661971831	0.2	22	3.9267824	3.99875	3.383195	FALSE
ENSG00000176834.14	VSIG10	Productive	-	2	2	2	chr12:118095533-118095814	chr12:118082127-118082429	chr12:118079399-118079606	6.112121212121212	4.3423271500843175	4.85625	1.8356011	1.3990561	1.3925744	FALSE
ENSG00000122966.18	CIT	Productive	-	0	0	0	chr12:119772770-119772910	chr12:119770785-119770910	chr12:119767087-119767182	0.7361769352290679	0.3589041095890411	0.40478026214340784	4.286979	5.6368413	4.3347516	FALSE
ENSG00000089157.16	RPLP0	Productive	-	0	0	1	chr12:120199118-120199205	chr12:120198854-120199000	chr12:120198704-120198739	0.09821428571428573	13.23076923076923	0.11746522411128284	5.4853883	5.908483	5.5856023	FALSE
ENSG00000089159.17	PXN	Productive	-	0	0	1	chr12:120221623-120221758	chr12:120216273-120216581	chr12:120215560-120215661	2.586497890295359	3.5623700623700625	0.36542056074766355	0.70241165	1.7705599	4.292044	TRUE
ENSG00000135097.7	MSI1	Productive	-	2	2	2	chr12:120353299-120353379	chr12:120351344-120351400	chr12:120347446-120347514	0.735981308411215	2.036144578313253	1.0057803468208093	4.1287975	5.9901924	4.9026785	FALSE
ENSG00000111786.10	SRSF9	Unproductive	-	2	2	1	chr12:120465627-120465787	chr12:120464733-120464822	chr12:120463950-120464122	1.216255442670537	2.9782608695652173	1.5926773455377574	4.169098	2.0164444	3.7313976	TRUE
ENSG00000167272.11	POP5	Productive	-	2	2	1	chr12:120581115-120581257	chr12:120579774-120579923	chr12:120579514-120579597	5.451612903225806	12.524193548387096	1.346749226006192	3.288095	3.64282	2.6305315	FALSE
ENSG00000157837.16	SPPL3	Productive	-	2	2	1	chr12:120810809-120810886	chr12:120791469-120791557	chr12:120784474-120784593	8.695652173913e-4	20.366666666666667	0	6.1687083	4.8919888	5.963525	FALSE
ENSG00000110931.19	CAMKK2	Productive	-	1	1	0	chr12:121245140-121245240	chr12:121244573-121244615	chr12:121240797-121240869	2.229665071770335	2.5510204081632653	0.20131086142322097	2.5720685	1.845884	3.855198	TRUE
ENSG00000110931.19	CAMKK2	Productive	-	0	0	1	chr12:121249787-121249874	chr12:121248606-121248734	chr12:121245140-121245240	0.20131086142322097	0.31583552055993	1.0676855895196506	3.855198	5.248194	3.6147385	TRUE
ENSG00000089053.13	ANAPC5	Unproductive	-	0	0	0	chr12:121330583-121330672	chr12:121328773-121328846	chr12:121328316-121328458	0.21006944444444445	3.8205128205128207	0.655367231638418	4.943567	0.9357703	4.087622	FALSE
ENSG00000089094.20	KDM2B	Productive	-	0	0	0	chr12:121444012-121444272	chr12:121443680-121443793	chr12:121442992-121443030	0.6287878787878788	3.4408602150537635	1.0736771600803752	2.5733845	1.6244385	3.278793	TRUE
ENSG00000089094.20	KDM2B	Productive	-	1	1	0	chr12:121578802-121578946	chr12:121575781-121575859	chr12:121574547-121574593	0.22527472527472528	25.73076923076923	4.328888888888889	4.775936	4.4221015	3.312545	FALSE
ENSG00000184047.21	DIABLO	Productive	-	0	0	1	chr12:122224512-122224644	chr12:122218266-122218397	chr12:122216759-122216869	4.691891891891892	0.4076850984067479	1.180094786729858	3.4691076	3.0740075	1.209436	TRUE
ENSG00000139719.12	VPS33A	Productive	-	0	0	2	chr12:122239878-122239945	chr12:122238587-122238724	chr12:122235786-122235923	0.758298755186722	0.3340410474168436	0.17584369449378331	4.3457537	4.6426883	5.6140738	FALSE
ENSG00000130779.22	CLIP1	Productive	-	0	0	2	chr12:122278154-122278203	chr12:122276439-122276444	chr12:122274038-122274162	2.6812339331619537	5	0.7292817679558011	4.191208	3.5796669	1.71652	TRUE
ENSG00000130779.22	CLIP1	Productive	-	0	0	1	chr12:122352726-122352786	chr12:122347375-122347479	chr12:122340981-122341697	1.643107067879636	1.830188679245283	0.04488330341113106	2.81011	7.488286	5.3695903	TRUE
ENSG00000130779.22	CLIP1	Productive	-	0	0	1	chr12:122360959-122361181	chr12:122355115-122355312	chr12:122354453-122354556	6.588652482269503	6.812260536398467	0.9952095808383232	4.477048	5.362081	4.8840714	TRUE
ENSG00000033030.16	ZCCHC8	Productive	-	1	1	0	chr12:122489386-122489463	chr12:122483279-122483563	chr12:122482635-122482695	0.5014749262536873	7.153310104529616	1.0618556701030928	4.5165257	4.0169787	2.3961153	TRUE
ENSG00000150967.19	ABCB9	Productive	-	0	0	0	chr12:122946025-122946153	chr12:122944391-122944519	chr12:122940946-122940995	6.109589041095891	4.599236641221374	4.216129032258064	3.80594	3.4974809	3.4331548	TRUE
ENSG00000090975.14	PITPNM2	Productive	-	2	2	2	chr12:122990545-122990709	chr12:122989787-122989948	chr12:122988724-122988872	0.2602510460251046	2.7475083056478407	9.890547263681592	5.4218993	0.16834567	3.9276607	FALSE
ENSG00000090975.14	PITPNM2	Productive	-	2	2	2	chr12:122992499-122992669	chr12:122991755-122991898	chr12:122990545-122990709	9.890547263681592	5.1827242524916945	1.994572591587517	3.9276607	3.8682709	4.76307	FALSE
ENSG00000051825.15	MPHOSPH9	Productive	-	0	0	1	chr12:123227463-123227616	chr12:123223038-123223127	chr12:123221372-123221895	5.454268292682927	0.5467196819085487	3.3701298701298703	1.0965552	3.178156	2.4908113	FALSE
ENSG00000188026.13	RILPL1	Productive	-	0	0	1	chr12:123484180-123484272	chr12:123475663-123475750	chr12:123472677-123472682	1	25.516129032258064	0.9438596491228072	7.074	5.2692275	3.1758928	TRUE
ENSG00000111361.13	EIF2B1	Productive	-	0	0	1	chr12:123626425-123626493	chr12:123624787-123624862	chr12:123622636-123622761	0.09930715935334872	5.927927927927928	0.4	5.5348887	5.168316	4.471652	TRUE
ENSG00000196498.15	NCOR2	Productive	-	0	0	0	chr12:124466173-124466286	chr12:124457106-124457162	chr12:124449815-124449867	0.00271739130434782	0.3159041394335512	0.13122171945701358	3.5686033	4.9708953	5.4462457	FALSE
ENSG00000196458.11	ZNF605	Productive	-	2	2	0	chr12:132933035-132933155	chr12:132932713-132932805	chr12:132925373-132927162	2.604082223508975	5.2727272727272725	1.910025706940874	0.5586592	0.21451613	1.2628429	FALSE
ENSG00000120645.12	IQSEC3	Productive	+	1	0	0	chr12:138267-139354	chr12:125633-125912	chr12:99146-99214	0.12359550561797752	2.824675324675325	2.247813411078717	2.6610868	3.350007	2.7761755	FALSE
ENSG00000060237.19	WNK1	Productive	+	2	0	0	chr12:880721-880814	chr12:879573-880031	chr12:878212-878361	8.052631578947368	6.502846299810247	0.9022346368715084	1.7615601	2.923634	2.8502657	TRUE
ENSG00000060237.19	WNK1	Productive	+	0	2	2	chr12:907847-908034	chr12:904453-904494	chr12:900597-900670	0.3662921348314606	4.25	1.3484107579462103	4.806662	7.978453	4.505771	FALSE
ENSG00000082805.21	ERC1	Productive	+	0	0	0	chr12:1115866-1116033	chr12:1112215-1112298	chr12:1110192-1110347	0.11072664359861592	1.1009174311926606	0.20419161676646708	5.5530896	5.3813334	5.0394526	TRUE
ENSG00000082805.21	ERC1	Productive	+	0	1	1	chr12:1236769-1236834	chr12:1204501-1204512	chr12:1189859-1190052	0.5307830245068739	20.25	5.6455696202531644	4.6083913	3.9648333	5.9727726	TRUE
ENSG00000082805.21	ERC1	Unproductive	+	0	1	1	chr12:1444562-1444774	chr12:1410389-1410453	chr12:1408149-1408247	0.492831541218638	3.5	0.7026627218934911	5.0308585	5.760877	4.0279346	TRUE
ENSG00000151067.23	CACNA1C	Productive	+	1	2	2	chr12:2549943-2550033	chr12:2547450-2547524	chr12:2512812-2512984	0.1120976692563818	4.881818181818182	0.5236541598694943	5.6280465	3.8376136	5.1279783	FALSE
ENSG00000151067.23	CACNA1C	Productive	+	0	0	0	chr12:2651640-2651768	chr12:2634297-2634380	chr12:2633629-2633712	0.1782178217821782	0.15384615384615383	0.18306636155606407	6.848322	6.963488	5.970806	FALSE
ENSG00000197905.10	TEAD4	Productive	+	0	0	0	chr12:3018545-3018588	chr12:3017398-3017526	chr12:3012170-3012232	0.11030741410488246	1.064558629776021	0.7427184466019418	4.8839684	3.8895116	3.7657952	FALSE
ENSG00000111652.10	COPS7A	Productive	+	0	2	2	chr12:6728223-6728311	chr12:6727926-6728001	chr12:6724657-6724818	5.768041237113402	1.173913043478261	0.30567081604426005	3.6024938	2.6520264	4.0698204	FALSE
ENSG00000111652.10	COPS7A	Productive	+	1	0	0	chr12:6731000-6731152	chr12:6730669-6730820	chr12:6730402-6730507	0.2675879396984925	5.68595041322314	2.334975369458128	5.061632	3.9900594	2.3298104	FALSE
ENSG00000111674.9	ENO2	Productive	+	2	2	2	chr12:6917581-6917714	chr12:6916671-6917107	chr12:6916417-6916512	0.2714987714987715	3.6522198731501057	0.5263157894736842	4.8705525	1.436762	5.1687984	FALSE
ENSG00000111674.9	ENO2	Productive	+	2	2	2	chr12:6922344-6922401	chr12:6922056-6922164	chr12:6921581-6921782	0.17263025737602009	14.475409836065571	12.121951219512194	5.159218	6.0990925	5.8059835	FALSE
ENSG00000111679.17	PTPN6	Productive	+	1	1	1	chr12:6951983-6952177	chr12:6951609-6951731	chr12:6951464-6951520	2.45679012345679	2.1744791666666665	0.2975839717147908	0.39294738	4.491903	5.1566205	FALSE
ENSG00000126749.17	EMG1	Productive	+	2	0	0	chr12:6975696-6975809	chr12:6975229-6975378	chr12:6975090-6975148	20.4	0.8417391304347827	1.3996212121212122	4.981068	3.711727	4.889404	FALSE
ENSG00000182326.17	C1S	Productive	+	0	0	0	chr12:7062890-7063067	chr12:7062475-7062682	chr12:7061913-7061917	0.6896551724137931	4.570707070707071	1.3866666666666667	1.6424	2.8580337	2.2375283	TRUE
ENSG00000139197.11	PEX5	Productive	+	1	0	0	chr12:7202612-7202704	chr12:7202241-7202351	chr12:7201751-7201841	0.7306273062730627	1.2685589519650655	2.2555555555555555	4.308846	4.9987655	3.2549891	FALSE
ENSG00000089818.18	NECAP1	Productive	+	0	1	1	chr12:8096042-8096090	chr12:8095601-8095703	chr12:8092881-8093055	1.801047120418848	5.115044247787611	0.6496350364963503	2.792743	2.8081942	3.7599795	FALSE
ENSG00000111752.11	PHC1	Productive	+	0	0	0	chr12:8920985-8921065	chr12:8919756-8919866	chr12:8917678-8917791	0.7726550079491256	4.660377358490566	0.7938931297709924	4.27486	5.5785227	3.6405685	FALSE
ENSG00000111752.11	PHC1	Productive	+	0	0	0	chr12:8922657-8922788	chr12:8921601-8921750	chr12:8920985-8921065	0.7938931297709924	0.3666323377960865	0.6611694152923538	3.6405685	3.910933	3.8988938	FALSE
ENSG00000165685.9	TMEM52B	Productive	+	0	1	1	chr12:10185330-10185368	chr12:10182550-10182593	chr12:10179591-10179628	1.25	2.626984126984127	0.5906040268456376	0.31192103	1.7156364	2.8964102	FALSE
ENSG00000165714.11	BORCS5	Productive	+	0	2	2	chr12:12435628-12435785	chr12:12361206-12361349	chr12:12357452-12357509	1.4338235294117647	0.3183707398171239	0.8152804642166345	3.8061037	5.15334	4.795057	FALSE
ENSG00000213782.7	DDX47	Productive	+	0	0	0	chr12:12824540-12824677	chr12:12823870-12824016	chr12:12823203-12823319	0.35514018691588783	0.09129213483146068	0.10458360232408004	5.3879137	5.526578	5.3244495	FALSE
ENSG00000151490.15	PTPRO	Productive	+	2	2	2	chr12:15503908-15504069	chr12:15501620-15502063	chr12:15499442-15499594	0.27579092159559837	3.7222672064777327	0.8151898734177215	4.58568	2.1402657	3.6214073	FALSE
ENSG00000151490.15	PTPRO	Productive	+	1	1	1	chr12:15565593-15565628	chr12:15560193-15560276	chr12:15557455-15557523	0.07369942196531792	0.13020833333333334	1.385321100917431	5.415928	6.427608	4.9697223	TRUE
ENSG00000023734.11	STRAP	Productive	+	2	2	2	chr12:15902917-15902978	chr12:15900947-15901012	chr12:15899904-15900053	2.330808080808081	6.188405797101449	2.6625	5.4812	3.0251362	3.4593709	FALSE
ENSG00000023697.13	DERA	Productive	+	2	2	2	chr12:16032542-16032551	chr12:15982308-15982436	chr12:15962813-15962947	3.1712707182320443	1.573929961089494	0.05555555555555555	4.4230223	4.7062016	5.8555	FALSE
ENSG00000008394.13	MGST1	Productive	+	0	1	1	chr12:16363795-16363814	chr12:16357605-16357699	chr12:16354253-16354378	6.419540229885057	0.8140417457305503	0.5888888888888889	2.3721747	2.3831894	4.0934496	TRUE
ENSG00000052126.17	PLEKHA5	Productive	+	2	0	0	chr12:19320562-19320624	chr12:19314814-19314894	chr12:19291644-19291697	1.556521739130435	0.5355648535564853	7.863636363636363	5.5816107	6.533938	3.7763333	FALSE
ENSG00000052126.17	PLEKHA5	Productive	+	0	1	1	chr12:19274516-19274983	chr12:19270188-19270205	chr12:19269770-19269885	1.5429447852760736	2.75	2.2760303687635575	5.5716124	2.7971668	2.8353672	TRUE
ENSG00000052126.17	PLEKHA5	Productive	+	2	0	0	chr12:19348399-19348519	chr12:19346994-19347182	chr12:19345842-19345888	2.039473684210526	3.798611111111111	0.3985294117647059	2.1275318	4.1800156	4.2866936	TRUE
ENSG00000139154.16	AEBP2	Productive	+	0	1	1	chr12:19518087-19518117	chr12:19514671-19514784	chr12:19512398-19512465	0.1936056838365897	0.4651685393258427	3.1666666666666665	5.0045137	5.270298	5.372968	FALSE
ENSG00000111711.10	GOLT1B	Productive	+	0	0	0	chr12:21508383-21508561	chr12:21506885-21506976	chr12:21501924-21501948	4.285714285714286	2.3514851485148514	1.089655172413793	4.29892	6.3337827	5.423771	TRUE
ENSG00000139163.16	ETNK1	Unproductive	+	1	2	2	chr12:22671272-22671355	chr12:22668598-22668700	chr12:22661063-22661205	0.4515181194906954	13.07843137254902	0.17535545023696683	4.1904683	3.1628442	5.270095	FALSE
ENSG00000111790.14	FGFR1OP2	Productive	+	2	0	0	chr12:26963342-26963455	chr12:26960515-26960628	chr12:26957601-26957743	0.3647175421209118	8.30232558139535	15.387096774193548	5.290685	2.1647632	4.860579	TRUE
ENSG00000029153.15	BMAL2	Productive	+	0	1	1	chr12:27380247-27380404	chr12:27370129-27370230	chr12:27368342-27368412	1.469298245614035	2.429824561403509	0.31296673455532925	1.171986	0.7575294	3.3796961	FALSE
ENSG00000110841.14	PPFIBP1	Productive	+	0	0	0	chr12:27656616-27656730	chr12:27655143-27655235	chr12:27654722-27654814	0.5258823529411765	1.1935483870967742	0.6321243523316062	4.149323	5.77086	2.662713	TRUE
ENSG00000110841.14	PPFIBP1	Productive	+	0	2	2	chr12:27660884-27660945	chr12:27658816-27658848	chr12:27656616-27656730	0.6321243523316062	2.0943396226415096	0.108153078202995	2.662713	5.72797	5.2919188	TRUE
ENSG00000110841.14	PPFIBP1	Productive	+	1	0	0	chr12:27676428-27676557	chr12:27674192-27674221	chr12:27673767-27673827	1.167420814479638	2.5	5.825342465753424	2.5719507	1.4879667	2.4435847	FALSE
ENSG00000110841.14	PPFIBP1	Productive	+	0	2	2	chr12:27679489-27679639	chr12:27677064-27677096	chr12:27676428-27676599	6.176795580110498	6.714285714285714	2.7787934186471666	2.863389	5.070273	2.8378541	TRUE
ENSG00000061794.13	MRPS35	Productive	+	0	1	1	chr12:27737539-27737608	chr12:27735447-27735556	chr12:27724047-27724186	6.142857142857143	7.040322580645161	3.7563025210084033	3.5657642	4.1196995	4.232043	TRUE
ENSG00000123106.11	CCDC91	Unproductive	+	0	2	2	chr12:28305649-28305806	chr12:28304626-28304711	chr12:28259364-28259442	0.8739255014326648	3.6218487394957983	5.92741935483871	2.5946586	1.582372	0.9963734	FALSE
ENSG00000123106.11	CCDC91	Productive	+	0	0	0	chr12:28450161-28450253	chr12:28391304-28391411	chr12:28362438-28362515	6.228070175438597	7.134615384615385	6.505263157894737	3.4346795	2.8071017	2.792484	TRUE
ENSG00000139160.13	ETFBKMT	Productive	+	0	2	2	chr12:31667647-31667990	chr12:31666087-31666217	chr12:31661954-31662267	3.8417618270799343	9.297297297297296	3.998771498771499	2.0920353	3.3208091	2.985558	FALSE
ENSG00000139132.16	FGD4	Productive	+	2	1	1	chr12:32581960-32582467	chr12:32576266-32576449	chr12:32564137-32564289	6.221052631578948	5.772388059701493	5.138794084186576	1.8703989	2.8252716	0.85184836	TRUE
ENSG00000087470.21	DNM1L	Productive	+	0	0	0	chr12:32713209-32713371	chr12:32710929-32711015	chr12:32708153-32708224	0.06293706293706294	0.16473988439306358	1.0252659574468086	3.240375	5.395518	5.291822	FALSE
ENSG00000087470.21	DNM1L	Productive	+	0	0	0	chr12:32740064-32740240	chr12:32737865-32737942	chr12:32737105-32737161	1.5310344827586206	6.795918367346939	0.9442691903259728	3.638263	3.9470134	3.4249606	TRUE
ENSG00000134283.18	PPHLN1	Productive	+	0	0	0	chr12:42355161-42355222	chr12:42351885-42352049	chr12:42335903-42335974	1.4458598726114649	3.0914285714285716	0.4988290398126464	2.4050276	3.1577392	2.8268542	FALSE
ENSG00000139173.10	TMEM117	Productive	+	1	2	2	chr12:44388026-44388035	chr12:44376595-44376724	chr12:44299580-44299739	0.10098176718092566	10.71311475409836	0	5.543712	4.9379077	7.5975	FALSE
ENSG00000177119.17	ANO6	Productive	+	0	2	2	chr12:45302014-45302093	chr12:45270462-45270524	chr12:45216322-45216391	0.9656160458452722	0.7781155015197568	17.41176470588235	1.0420144	1.1239525	0.8266875	FALSE
ENSG00000152556.17	PFKM	Productive	+	0	0	0	chr12:48137721-48137846	chr12:48135291-48135383	chr12:48134943-48135038	0.3997613365155131	0.09036658141517476	0.08659450457951708	3.3158019	4.802118	4.968587	FALSE
ENSG00000152556.17	PFKM	Productive	+	0	0	0	chr12:48143753-48143814	chr12:48142782-48142946	chr12:48141914-48142066	0.4875886524822695	0.45446660884648743	0.2782608695652174	3.8525095	4.8075943	4.309274	FALSE
ENSG00000167535.8	CACNB3	Productive	+	2	0	0	chr12:48825434-48825492	chr12:48825163-48825243	chr12:48824949-48824968	0.11956521739130437	90.875	0.0296127562642369	4.9606996	5.190321	6.298779	FALSE
ENSG00000066117.15	SMARCD1	Productive	+	0	0	0	chr12:50088521-50088637	chr12:50087363-50087485	chr12:50086756-50086878	0.00578034682080924	0.0273972602739726	3.955555555555556	6.1685777	5.9095693	5.8730087	FALSE
ENSG00000066117.15	SMARCD1	Productive	+	1	0	0	chr12:50098714-50098815	chr12:50096850-50096972	chr12:50094437-50094572	0.33976833976833976	0.05093046033300685	0.05295566502463054	5.90536	5.7507234	5.936971	FALSE
ENSG00000050426.16	LETMD1	Productive	+	1	0	0	chr12:51053778-51053860	chr12:51052092-51052207	chr12:51049034-51049185	1.9636363636363636	5.133333333333334	0.8745519713261649	1.7760066	2.849517	3.0090966	FALSE
ENSG00000050426.16	LETMD1	Productive	+	0	2	2	chr12:51059361-51059412	chr12:51058032-51058128	chr12:51056350-51056502	3.024390243902439	10.829787234042554	1.264516129032258	2.3005686	2.594835	2.6347885	FALSE
ENSG00000183283.16	DAZAP2	Productive	+	2	0	0	chr12:51242330-51242458	chr12:51240871-51241116	chr12:51240343-51240461	0.9114832535885168	17.96551724137931	4.114754098360656	3.8521514	3.6016586	4.9487286	TRUE
ENSG00000162669.16	HFM1	Productive	-	2	2	0	chr1:91401012-91401069	chr1:91396293-91396405	chr1:91394173-91394402	5.340845070422535	5.219047619047619	2.402061855670103	0.7692261	1.6510444	1.2336035	FALSE
ENSG00000196876.19	SCN8A	Productive	+	2	0	0	chr12:51786542-51786826	chr12:51780649-51780771	chr12:51774189-51774362	0.26859504132231404	0.13619402985074627	0.3333333333333333	5.5363803	6.578765	4.9902	FALSE
ENSG00000196876.19	SCN8A	Unproductive	+	2	0	0	chr12:51786542-51786826	chr12:51780202-51780271	chr12:51774189-51774362	0.26859504132231404	4.222222222222222	0.3333333333333333	5.5363803	5.1815004	4.9902	TRUE
ENSG00000063046.18	EIF4B	Productive	+	0	2	2	chr12:53027782-53027919	chr12:53022493-53022627	chr12:53021806-53021860	0.22188449848024316	2.3289036544850497	1.3344594594594594	5.4596725	4.0928890000000004	3.6553988	FALSE
ENSG00000123349.15	PFDN5	Productive	+	0	2	2	chr12:53296244-53296275	chr12:53295839-53295941	chr12:53295568-53295639	4.698795180722891	0.43655913978494626	56.6	3.895875	5.0554953	4.6830626	FALSE
ENSG00000139637.14	MYG1	Productive	+	1	0	0	chr12:53306198-53306320	chr12:53305908-53306060	chr12:53303034-53303193	1.205087440381558	1.2107481559536355	5.338095238095238	3.556244	4.2025623	2.9410975	FALSE
ENSG00000135409.11	AMHR2	Productive	+	2	1	1	chr12:53431177-53431192	chr12:53429831-53430282	chr12:53429453-53429625	0.8906666666666667	4.635561160151324	3.1176470588235294	2.3641043	1.4903628	1.3521875	FALSE
ENSG00000197111.16	PCBP2	Productive	+	0	0	0	chr12:53467221-53467293	chr12:53465932-53465973	chr12:53462481-53462567	7.182926829268292	0.5384615384615384	4.662162162162162	5.0198383	6.248238	5.2884655	TRUE
ENSG00000197111.16	PCBP2	Productive	+	0	2	2	chr12:53468777-53468832	chr12:53467805-53467843	chr12:53467221-53467293	4.662162162162162	0.4444444444444444	6.16	5.2884655	4.918615	5.2965	TRUE
ENSG00000139546.12	TARBP2	Productive	+	0	2	2	chr12:53503027-53503133	chr12:53502015-53502184	chr12:53501409-53501461	0.9885057471264368	5.815602836879433	2.8	2.1853962	6.159147	4.5204954	TRUE
ENSG00000139546.12	TARBP2	Productive	+	2	0	0	chr12:53505649-53505793	chr12:53505135-53505262	chr12:53504698-53504815	0.10576923076923075	16.987179487179485	0.8311688311688312	5.1864066	4.1438127	2.7236345	FALSE
ENSG00000135486.19	HNRNPA1	Productive	+	0	0	0	chr12:54281795-54281896	chr12:54281386-54281502	chr12:54280808-54280822	Inf	1.3954022988505748	0.4525993883792049	3.2029333	5.104514	4.549079	FALSE
ENSG00000135486.19	HNRNPA1	Productive	+	0	2	2	chr12:54283827-54283967	chr12:54282800-54283132	chr12:54282573-54282662	1.0861244019138756	2.01183970856102	1.203020134228188	2.6547222	1.7488889	3.8397875	FALSE
ENSG00000135486.19	HNRNPA1	Productive	+	0	2	2	chr12:54282800-54282874	chr12:54282573-54282665	chr12:54282394-54282486	1.1102564102564103	1.1455847255369929	0.46885245901639344	4.488785	2.6563118	3.1112268	FALSE
ENSG00000135486.19	HNRNPA1	Productive	+	2	2	2	chr12:54284258-54284288	chr12:54283812-54283967	chr12:54282800-54282874	0.46885245901639344	1.3343898573692552	0.196319018404908	3.1112268	3.8172176	3.5379999	TRUE
ENSG00000111481.10	COPZ1	Productive	+	0	0	0	chr12:54342206-54342287	chr12:54340547-54340615	chr12:54325164-54325181	1.2	0.15196078431372548	2.818965517241379	3.5459442	5.094651	5.015232	FALSE
ENSG00000123374.11	CDK2	Productive	+	0	1	1	chr12:55968049-55968169	chr12:55967857-55967934	chr12:55967009-55967124	3.203846153846154	0.09592326139088728	0.6952595936794582	5.5135164	4.953769	3.807463	FALSE
ENSG00000111540.16	RAB5B	Productive	+	0	0	0	chr12:55990682-55990804	chr12:55989947-55990098	chr12:55986961-55987123	10.805369127516778	1.3893376413570275	0.17783505154639176	4.824669	5.2782106	5.0280404	FALSE
ENSG00000092841.19	MYL6	Productive	+	0	2	2	chr12:56159975-56160148	chr12:56159587-56159730	chr12:56158402-56158711	4.125	0.6804657179818887	0.3395061728395062	0.76520324	4.335632	4.6291666	TRUE
ENSG00000092841.19	MYL6	Productive	+	1	2	2	chr12:56161387-56161415	chr12:56160626-56160670	chr12:56160243-56160320	3.6507936507936503	7.04	3.5172413793103448	5.2316794	3.8875554	4.5494137	TRUE
ENSG00000076067.14	RBMS2	Productive	+	0	1	1	chr12:56568975-56569033	chr12:56562417-56562583	chr12:56522024-56522089	6.36986301369863	3.092013888888889	65	3.046697	3.6293054	5.8624067	FALSE
ENSG00000166886.13	NAB2	Productive	+	0	2	2	chr12:57094612-57094721	chr12:57093407-57093598	chr12:57093063-57093195	1.3625730994152048	2.6233766233766236	5.836956521739131	2.312	3.728307	2.2739184	TRUE
ENSG00000067208.17	EVI5	Productive	-	0	0	0	chr1:92665939-92665992	chr1:92663420-92663452	chr1:92636202-92636336	0.5704387990762124	0	0.01934235976789168	4.5628076	7.6808176	5.1860924	FALSE
ENSG00000166986.15	MARS1	Productive	+	2	0	0	chr12:57489896-57489971	chr12:57489267-57489558	chr12:57489019-57489109	1.1258503401360545	3.9156193895870737	3.1569767441860463	2.6402528	1.9895205	2.8038423	FALSE
ENSG00000166986.15	MARS1	Productive	+	1	1	1	chr12:57498420-57498623	chr12:57498157-57498273	chr12:57490538-57490644	7.109090909090909	1.082116788321168	0.3875	1.4399908	4.4196157	4.6289315	FALSE
ENSG00000154511.12	DIPK1A	Productive	-	0	0	0	chr1:92850848-92850955	chr1:92847183-92847359	chr1:92843383-92844195	0.9479287202036566	4.6932153392330385	0.4153074027603514	4.710637	4.466435	4.9233885	FALSE
ENSG00000155980.13	KIF5A	Productive	+	0	0	0	chr12:57564108-57564212	chr12:57563439-57563693	chr12:57550272-57550400	0.5509641873278237	9.4392523364486	0.20099255583126552	4.1608677	3.2104278	4.9984474	FALSE
ENSG00000155980.13	KIF5A	Productive	+	0	1	1	chr12:57583101-57583179	chr12:57582602-57582629	chr12:57581936-57581952	3.4444444444444446	11.833333333333334	0.8357142857142857	3.483588	5.267857	3.32762	FALSE
ENSG00000135506.17	OS9	Productive	+	0	2	2	chr12:57720406-57720518	chr12:57720099-57720263	chr12:57718993-57719182	1.40962288686606	3.1	3.823045267489712	2.1851685	2.3831453	2.7300532	TRUE
ENSG00000135655.16	USP15	Productive	+	0	1	1	chr12:62355331-62355475	chr12:62349221-62349307	chr12:62325872-62325933	0.14356435643564355	1.7345971563981042	0.6142011834319526	5.240516	6.0212064	5.445455	TRUE
ENSG00000135655.16	USP15	Unproductive	+	1	0	0	chr12:62381490-62381663	chr12:62374390-62374535	chr12:62355331-62355475	0.6142011834319526	7.909090909090909	0.5753286147623863	5.445455	3.0138218	5.2717705	TRUE
ENSG00000061987.16	MON2	Unproductive	+	0	2	2	chr12:62493915-62494042	chr12:62487104-62487120	chr12:62484170-62484233	14.83720930232558	1.1538461538461535	0.01636661211129296	5.743593	3.0451765	5.856391	FALSE
ENSG00000061987.16	MON2	Productive	+	0	0	0	chr12:62566322-62566450	chr12:62566014-62566031	chr12:62565237-62565380	8.9375	Inf	24.295454545454547	5.688035	6.0733886	5.8045278	TRUE
ENSG00000135679.27	MDM2	Productive	+	0	1	1	chr12:68820325-68820374	chr12:68816812-68816945	chr12:68813554-68813628	1.070631970260223	10.514563106796116	4.3076923076923075	3.785853	4.3108582	2.46292	FALSE
ENSG00000111605.18	CPSF6	Productive	+	2	2	2	chr12:69258590-69259094	chr12:69258035-69258145	chr12:69257732-69257905	1.426	16.944444444444443	1.195037004788855	5.184534	2.565612	4.567395	FALSE
ENSG00000090382.7	LYZ	Productive	+	2	2	2	chr12:69353153-69353265	chr12:69352220-69352298	chr12:69350108-69350272	1.9969088098918084	2.0150375939849625	3.0165289256198347	2.332703	1.4647974	0.69798230000000006	FALSE
ENSG00000127337.7	YEATS4	Productive	+	0	0	0	chr12:69370706-69370798	chr12:69365633-69365884	chr12:69362788-69362907	2.102127659574468	1.654109589041096	0.8422018348623853	5.9882913	3.889754	5.726602	FALSE
ENSG00000127328.22	RAB3IP	Productive	+	0	1	1	chr12:69812778-69812877	chr12:69801609-69801721	chr12:69800209-69800337	4.682758620689655	12.17283950617284	0.25123762376237624	4.605907	4.997929	4.6436706	FALSE
ENSG00000111596.14	CNOT2	Productive	+	0	1	1	chr12:70329423-70329570	chr12:70319298-70319364	chr12:70310907-70311017	0.8373493975903614	5.386363636363637	0.5916666666666667	5.680288	5.8399553	5.4155746	TRUE
ENSG00000111596.14	CNOT2	Unproductive	+	0	0	0	chr12:70338443-70338563	chr12:70337756-70337820	chr12:70337483-70337513	0.5615384615384615	6	0.9171075837742504	5.134871	1.732477	5.8341403	FALSE
ENSG00000111596.14	CNOT2	Productive	+	2	0	0	chr12:70353829-70353856	chr12:70346180-70346324	chr12:70344128-70344228	2.701923076923077	6.105882352941176	0.08333333333333333	5.9754663	6.722766	6.7040715	TRUE
ENSG00000139292.13	LGR5	Productive	+	1	1	1	chr12:71566404-71566475	chr12:71561781-71561852	chr12:71559586-71559654	0.36398467432950193	5.242424242424242	0.633495145631068	4.370682	4.4717503	3.9184303	FALSE
ENSG00000121749.16	TBC1D15	Productive	+	1	0	0	chr12:71894686-71894883	chr12:71894325-71894375	chr12:71893222-71893324	0.7537688442211056	Inf	2.166037735849057	3.8640969	2.368	4.9498887	TRUE
ENSG00000180481.11	GLIPR1L2	Productive	+	0	0	0	chr12:75422904-75422930	chr12:75413598-75413701	chr12:75410434-75410679	4.703056768558952	3.4975124378109452	1.5333333333333334	1.1383495	1.6874712	1.2928518	FALSE
ENSG00000186908.15	ZDHHC17	Unproductive	+	1	0	0	chr12:76822406-76822531	chr12:76821058-76821167	chr12:76815857-76816019	0.04558823529411764	4.161290322580645	2.4265232974910393	6.167816	3.4241185	5.913135	TRUE
ENSG00000067798.16	NAV3	Productive	+	2	1	1	chr12:77998337-77998476	chr12:77994803-77994871	chr12:77968519-77968702	1.4941675503711558	2.7209302325581395	0.7599388379204893	4.2874675	5.8325796	5.2626066	FALSE
ENSG00000067798.16	NAV3	Productive	+	1	1	1	chr12:78128706-78128866	chr12:78127167-78127208	chr12:78121940-78122428	2.1538461538461537	1.4166666666666667	0.3669214732453092	4.876493	6.698952	4.757143	FALSE
ENSG00000139304.16	PTPRQ	Productive	+	2	2	2	chr12:80649588-80649669	chr12:80648897-80648923	chr12:80634945-80635073	6.711864406779661	15.75	0.573076923076923	4.8846436	5.8253335999999996	4.9951224	FALSE
ENSG00000136040.9	PLXNC1	Productive	+	2	0	0	chr12:94259610-94259734	chr12:94259337-94259375	chr12:94255193-94255296	0.9803149606299212	38.5	0.9341126461211476	5.021106	3.4823852	3.5883124	FALSE
ENSG00000028203.19	VEZT	Productive	+	0	0	0	chr12:95262906-95263081	chr12:95257150-95257239	chr12:95251967-95252071	1.2321428571428572	4.072115384615385	2.349557522123894	2.4230478	2.2571557	4.5192046	TRUE
ENSG00000111142.14	METAP2	Productive	+	0	2	2	chr12:95483215-95483280	chr12:95476074-95476178	chr12:95474180-95474330	1.6009852216748768	4.020661157024794	0.4666666666666667	2.324013	3.2940476	3.9278033	FALSE
ENSG00000111142.14	METAP2	Productive	+	2	2	2	chr12:95485879-95485981	chr12:95483215-95483280	chr12:95476071-95476178	3.908366533864542	0.4666666666666667	0.3353884093711467	3.3441386	3.9278033	4.9400387	FALSE
ENSG00000188596.11	CFAP54	Productive	+	0	2	2	chr12:96684648-96684735	chr12:96682142-96682336	chr12:96679600-96679752	7.718232044198895	3.4658385093167703	1.3492537313432835	2.4306273	1.783236	2.8062956	FALSE
ENSG00000120802.14	TMPO	Productive	+	2	0	0	chr12:98546359-98546447	chr12:98544951-98545061	chr12:98537475-98537572	1.2868217054263569	4.797752808988764	4.335766423357664	3.5091326	3.899811	3.9537416	TRUE
ENSG00000120868.15	APAF1	Productive	+	0	0	0	chr12:98706485-98706610	chr12:98703371-98703499	chr12:98699408-98699569	1.7853185595567866	12.357142857142858	0.7573221757322176	2.8235803	2.5549147	4.059302	FALSE
ENSG00000136021.19	SCYL2	Productive	+	0	0	0	chr12:100317803-100317925	chr12:100317681-100317692	chr12:100315558-100315734	0.15448188175460903	Inf	0.19079578139980824	5.4112654	7.0466666	5.538293	FALSE
ENSG00000012504.15	NR1H4	Productive	+	2	2	2	chr12:100534890-100535023	chr12:100532458-100532610	chr12:100510778-100511143	19.100371747211895	0.1212624584717608	0.613013698630137	3.6526506	5.7746344	3.907791	FALSE
ENSG00000151572.18	ANO4	Productive	+	0	2	2	chr12:100939315-100939451	chr12:100922226-100922330	chr12:100901786-100901840	5.2	4.769911504424779	2.772727272727273	3.246109	3.7654762	4.0283575	FALSE
ENSG00000196091.15	MYBPC1	Productive	+	2	2	2	chr12:101667732-101667899	chr12:101666744-101666797	chr12:101663426-101663560	0.4065656565656566	11.655172413793103	0.5838509316770186	4.999348	2.9657037	3.8583095	FALSE
ENSG00000117519.16	CNN3	Productive	-	0	0	1	chr1:94903122-94903188	chr1:94902121-94902258	chr1:94901669-94901785	4.967948717948718	0.11617312072892938	0.3798165137614679	4.7989225	5.334058	3.9795964	FALSE
ENSG00000196091.15	MYBPC1	Productive	+	0	2	2	chr12:101684382-101684395	chr12:101682604-101682662	chr12:101680343-101680529	7.251063829787234	2.925925925925926	3.3191489361702127	5.3298287	3.6406102	4.9407144	FALSE
ENSG00000185480.12	PARPBP	Productive	+	1	0	0	chr12:102195951-102195959	chr12:102195312-102195447	chr12:102182549-102182627	18.29268292682927	5.17741935483871	3	1.631266	1.0976763	1.2821112	FALSE
ENSG00000166598.16	HSP90B1	Productive	+	1	0	0	chr12:103947311-103947430	chr12:103946786-103946941	chr12:103946618-103946696	0.5415986949429038	0.3206262763784888	0.549800796812749	4.943747	4.9826407	1.9192415	FALSE
ENSG00000139372.15	TDG	Productive	+	0	2	2	chr12:103979831-103980072	chr12:103976918-103977060	chr12:103966038-103966060	1.5	2.5762711864406778	1.816190476190476	2.0936522	1.5192028	3.476554	FALSE
ENSG00000111727.12	HCFC2	Unproductive	+	2	0	0	chr12:104098343-104098480	chr12:104097648-104097691	chr12:104096360-104096433	1.597609561752988	10.375	13.25984251968504	1.195108	1.575182	2.9776306	FALSE
ENSG00000198431.18	TXNRD1	Productive	+	2	0	0	chr12:104313245-104313316	chr12:104311290-104311412	chr12:104288931-104289040	11.52	7.357142857142857	0.5114068441064639	0.8393636	3.0573738	4.6806107	FALSE
ENSG00000111785.21	RIC8B	Productive	+	0	0	0	chr12:106814696-106814966	chr12:106783997-106784044	chr12:106774746-106774829	3.5217391304347827	5.333333333333333	0.8887566924449732	2.4535718	3.0493336	4.2121296	FALSE
ENSG00000111785.21	RIC8B	Productive	+	2	1	1	chr12:106885904-106886015	chr12:106870823-106870942	chr12:106860268-106860412	0.25066904549509367	0.28419452887537994	3.4122448979591837	5.4892344	5.9241414	3.8393304	TRUE
ENSG00000110921.14	MVK	Productive	+	2	0	0	chr12:109586022-109586125	chr12:109581395-109581550	chr12:109579802-109579946	1.763779527559055	9.352422907488986	0.6122715404699739	1.436669	2.790077	4.321615	FALSE
ENSG00000076513.17	ANKRD13A	Productive	+	2	2	2	chr12:110036261-110036313	chr12:110033797-110033957	chr12:110030645-110030758	0.531628532974428	1.825	10.92	3.5196493	3.6731489	1.5457549	FALSE
ENSG00000174437.18	ATP2A2	Productive	+	0	2	2	chr12:110326390-110326475	chr12:110322992-110323072	chr12:110296599-110296737	1.4614264919941775	4.2734375	0.00313479623824451	5.946165	5.467704	6.0963254	FALSE
ENSG00000111271.15	ACAD10	Productive	+	1	2	2	chr12:111733923-111734047	chr12:111729806-111729956	chr12:111727962-111728143	2.234260614934114	1.8896103896103895	7.495454545454545	2.4947526	2.8207285	2.801328	TRUE
ENSG00000111275.13	ALDH2	Productive	+	0	0	0	chr12:111785267-111785346	chr12:111783158-111783298	chr12:111781918-111782022	1.8276643990929704	0.4868189806678383	8.285714285714286	4.1892760000000004	3.6965604	4.0539875	TRUE
ENSG00000089248.7	ERP29	Productive	+	0	2	2	chr12:112022150-112022652	chr12:112019756-112019894	chr12:112013466-112013609	2.694189602446483	17.302325581395348	3.4638255698711595	1.548389	3.9975252	2.8252625	TRUE
ENSG00000179295.19	PTPN11	Productive	+	0	0	0	chr12:112472944-112473040	chr12:112455950-112456063	chr12:112454564-112454680	0.17560553633217993	0.35021551724137934	0.17902350813743215	5.5238886	5.520263	4.804062	FALSE
ENSG00000089169.15	RPH3A	Productive	+	1	1	1	chr12:112865414-112865432	chr12:112847696-112847842	chr12:112836491-112836502	Inf	2.944927536231884	0.3541666666666667	2.9151666	4.058442	4.384	FALSE
ENSG00000151176.8	PLBD2	Productive	+	0	1	1	chr12:113385212-113385283	chr12:113384851-113384946	chr12:113384105-113384265	0.7520547945205479	1.1832669322709164	0.9550561797752808	3.9032671	3.8195312	3.6753473	FALSE
ENSG00000139767.10	SRRM4	Unproductive	+	1	1	1	chr12:119145381-119145406	chr12:119144539-119144554	chr12:119130678-119130834	1.7065390749601277	4.8	1.6195652173913044	1.9480957	7.02525	2.8740385	FALSE
ENSG00000135127.12	BICDL1	Productive	+	0	0	0	chr12:120080887-120081017	chr12:120074443-120074586	chr12:120072511-120072729	1.152193375111907	0.7236238532110092	0.45711678832116787	5.130137	4.355278	4.4934654	TRUE
ENSG00000157782.10	CABP1	Productive	+	0	0	0	chr12:120659878-120659908	chr12:120656093-120656272	chr12:120650638-120650682	16.692307692307693	7.810699588477366	0.19494584837545129	4.5207114	3.5744057	5.240258	FALSE
ENSG00000130787.14	HIP1R	Productive	+	0	1	1	chr12:122860679-122860784	chr12:122860423-122860523	chr12:122860148-122860210	0.5264116575591985	20.302325581395348	0.19897435897435897	4.795619	5.241119	5.3077455	TRUE
ENSG00000086598.11	TMED2	Productive	+	0	2	2	chr12:123590342-123590446	chr12:123587611-123587631	chr12:123586747-123586939	4.820936639118457	0.6551724137931034	1.957142857142857	6.1970735	5.2279997	6.4507713	TRUE
ENSG00000111358.14	GTF2H3	Productive	+	0	0	0	chr12:123645455-123645561	chr12:123639264-123639343	chr12:123633860-123633872	3.9130434782608696	14.743589743589745	1.5276381909547738	1.6970769	3.967825	3.9729254	FALSE
ENSG00000111358.14	GTF2H3	Productive	+	0	2	2	chr12:123650994-123651056	chr12:123647963-123648126	chr12:123645455-123645561	1.5276381909547738	1.7046070460704608	3.816666666666667	3.9729254	2.9838233	4.263968	FALSE
ENSG00000111358.14	GTF2H3	Productive	+	2	0	0	chr12:123659516-123659584	chr12:123654924-123654998	chr12:123652707-123652735	0.02137767220902612	0.05898491083676269	0.19236417033773864	2.4733102	5.7221727	4.676522	FALSE
ENSG00000168778.13	TCTN2	Productive	+	2	2	2	chr12:123695220-123695297	chr12:123694842-123694976	chr12:123692658-123692723	2.251101321585903	6.731843575418995	8.532467532467532	0.9011212	1.0975332	1.6748462	FALSE
ENSG00000132341.12	RAN	Productive	+	0	0	0	chr12:130872836-130872920	chr12:130872584-130872629	chr12:130872037-130872126	2.009259259259259	57.666666666666664	0.01219512195121951	1.1241555	1.9898478	5.1802	FALSE
ENSG00000111452.13	ADGRD1	Productive	+	2	2	2	chr12:130971458-130971580	chr12:130968977-130969072	chr12:130966463-130966546	0.5465116279069767	2.717047451669596	0.7539432176656151	3.555024	4.207625	2.832618	FALSE
ENSG00000061936.10	SFSWAP	Productive	+	0	1	1	chr12:131786463-131786588	chr12:131785073-131785228	chr12:131778065-131778330	1.005489021956088	4.369294605809128	0.2521150592216582	2.4707143	1.2208012	2.5268013	FALSE
ENSG00000112787.14	FBRSL1	Productive	+	1	2	2	chr12:132571307-132571524	chr12:132571068-132571136	chr12:132570335-132570540	2.7211538461538463	2.0451612903225804	1.547878787878788	3.5086458	5.775435	3.8550045	TRUE
ENSG00000134215.16	VAV3	Productive	-	2	2	0	chr1:107596212-107596341	chr1:107576392-107576475	chr1:107574047-107574198	11.763358778625957	0.7085561497326203	8.178571428571429	4.47677	5.6024647	3.6336923	TRUE
ENSG00000132950.19	ZMYM5	Productive	-	1	1	0	chr13:19851355-19851448	chr13:19838700-19838985	chr13:19837656-19837821	2.8550512445095166	7.231707317073171	1.6006600660066006	2.7280362	4.3902273	3.1431699	FALSE
ENSG00000132953.18	XPO4	Unproductive	-	2	2	0	chr13:20868596-20868701	chr13:20862969-20863139	chr13:20862717-20862858	54.35	6.736111111111111	6.341176470588235	5.498979	2.6744328	5.461481	FALSE
ENSG00000180776.17	ZDHHC20	Productive	-	2	2	0	chr13:21459054-21459171	chr13:21425652-21425678	chr13:21421061-21421164	6.163793103448276	16.6	1.9782608695652173	4.210019	1.5541853	3.1347036	FALSE
ENSG00000139505.13	MTMR6	Productive	-	0	0	0	chr13:25261668-25261802	chr13:25260574-25260687	chr13:25258560-25258692	0.05102040816326531	3.78125	0.3034539473684211	5.7072177	2.5253072	4.9212	TRUE
ENSG00000120694.20	HSPH1	Productive	-	0	0	2	chr13:31145563-31145768	chr13:31143792-31143923	chr13:31141122-31141259	0.5652709359605911	1.948356807511737	7.581589958158996	4.0090795	3.9869242	2.746199	TRUE
ENSG00000244754.9	N4BP2L2	Productive	-	2	2	0	chr13:32535769-32537027	chr13:32527408-32527532	chr13:32517921-32518003	0.6617647058823529	1.4403409090909092	8.919033232628399	3.896566	3.7949202	1.056444	TRUE
ENSG00000244754.9	N4BP2L2	Unproductive	-	1	1	1	chr13:32517857-32518003	chr13:32480590-32480637	chr13:32443697-32444126	4.446840148698885	Inf	1.7422037422037422	0.46256047	0.41852084	3.3832922	FALSE
ENSG00000133083.15	DCLK1	Productive	-	1	1	0	chr13:35793366-35793479	chr13:35788212-35788285	chr13:35774642-35774699	7.8	5.852941176470588	0.21571238348868177	6.963569	6.248635	4.9415183	TRUE
ENSG00000242715.8	CCDC169	Productive	-	0	0	0	chr13:36283592-36283606	chr13:36283469-36283509	chr13:36254045-36254143	1.5408388520971303	1.5390070921985817	Inf	1.9135554	2.0554876	2.1403334	FALSE
ENSG00000120693.16	SMAD9	Productive	-	2	2	2	chr13:36872658-36872915	chr13:36867273-36867383	chr13:36865537-36865758	10.798206278026903	14.144736842105264	3.884375	5.0862794	1.5527658	3.8380232	FALSE
ENSG00000120697.10	ALG5	Productive	-	0	0	0	chr13:36971977-36972036	chr13:36965575-36965726	chr13:36952591-36952599	0	2.697969543147208	1.8071748878923768	6.943111	5.310079	4.6625834	TRUE
ENSG00000120697.10	ALG5	Unproductive	-	0	0	0	chr13:36971977-36972036	chr13:36967672-36967807	chr13:36965575-36965726	2.697969543147208	2.2171945701357467	1.8071748878923768	5.310079	1.0829632	4.6625834	FALSE
ENSG00000102710.21	SUPT20H	Productive	-	2	2	0	chr13:37012192-37012297	chr13:37010552-37010655	chr13:37009709-37009809	0.5843373493975904	1.0260223048327135	1.4893617021276595	4.194307	4.9021254	3.5382264	TRUE
ENSG00000133110.15	POSTN	Productive	-	2	2	2	chr13:37569744-37569821	chr13:37569300-37569383	chr13:37564519-37564560	1.6050420168067228	6.544117647058823	1.268421052631579	1.5334524	4.132869	2.5046027	TRUE
ENSG00000133110.15	POSTN	Productive	-	2	2	0	chr13:37577753-37577798	chr13:37574572-37574652	chr13:37571369-37571458	3.4457142857142857	1.8898305084745763	0.7574626865671642	2.2090888	3.2770495	3.4507174	TRUE
ENSG00000120685.20	PROSER1	Productive	-	0	0	0	chr13:39037198-39037242	chr13:39034131-39034196	chr13:39031563-39031631	17.27027027027027	0.1951219512195122	0.4021739130434782	4.8493624	4.936788	4.3787994	TRUE
ENSG00000085433.17	WDR47	Productive	-	1	1	0	chr1:109023355-109023512	chr1:109017518-109017601	chr1:109013850-109013925	0.13237924865831843	0.09181969949916528	6.429378531073446	5.7194877	5.8086195	5.586101	FALSE
ENSG00000133112.17	TPT1	Productive	-	0	0	0	chr13:45341042-45341069	chr13:45340712-45340785	chr13:45339994-45340184	1.893081761006289	9.28888888888889	0.5671641791044776	4.2508273	4.038608	3.7972503	FALSE
ENSG00000080618.17	CPB2	Productive	-	0	0	0	chr13:46073873-46073977	chr13:46067307-46067417	chr13:46064648-46064741	10.943181818181818	4.457142857142857	6.272058823529412	3.3932762	2.066135	3.8247902	FALSE
ENSG00000136161.13	RCBTB2	Productive	-	1	1	0	chr13:48511770-48511877	chr13:48510629-48510771	chr13:48502724-48502914	0.26375908618899274	8.917241379310346	0.32746823069403713	5.137089	4.655686	4.3170924	FALSE
ENSG00000102547.19	CAB39L	Productive	-	0	0	0	chr13:49350744-49350875	chr13:49344179-49344238	chr13:49339677-49339742	1.9153439153439151	11.538461538461538	0.2065687121866897	4.885879	4.2946835	5.3074546	FALSE
ENSG00000123179.14	EBPL	Productive	-	2	2	0	chr13:49669777-49669846	chr13:49663057-49663195	chr13:49661156-49661208	3.030075187969925	4.9036697247706424	21.555555555555557	3.8037543	3.3414679	2.9242995	TRUE
ENSG00000123178.16	SPRYD7	Productive	-	2	2	0	chr13:49936130-49936235	chr13:49931018-49931134	chr13:49927919-49928085	11.529411764705882	0.0940254652301665	0.875751503006012	5.1117606	5.746384	4.302028	FALSE
ENSG00000123191.18	ATP7B	Productive	-	0	0	0	chr13:51949662-51949796	chr13:51946284-51946478	chr13:51944109-51944291	19.67	0.28549618320610687	8.333333333333334	3.8007267	4.6765437	4.237652	FALSE
ENSG00000136098.18	NEK3	Productive	-	2	2	0	chr13:52156075-52156191	chr13:52154080-52154173	chr13:52153895-52153992	1.154296875	9.333333333333334	3.5958188153310107	2.7201936	3.077638	2.4864192	TRUE
ENSG00000136114.17	THSD1	Productive	-	2	2	2	chr13:52397232-52398194	chr13:52386028-52386186	chr13:52377411-52378789	2.7102499094530965	1.3404710920770877	4.191842900302115	2.2972517	3.24156	2.15408	FALSE
ENSG00000139734.19	DIAPH3	Productive	-	0	0	0	chr13:60163587-60163766	chr13:60132957-60132989	chr13:60112010-60112186	13.30967741935484	10.5	3.452991452991453	2.722226	2.7834244	0.9667557	FALSE
ENSG00000276644.5	DACH1	Productive	-	2	2	1	chr13:71681795-71681910	chr13:71630556-71630717	chr13:71572840-71573012	0.08238387379491674	1.7692307692307692	20.902439024390244	6.0101905	5.5238333	6.0958285	FALSE
ENSG00000136111.14	TBC1D4	Productive	-	1	1	0	chr13:75326197-75326423	chr13:75324237-75324401	chr13:75312738-75312898	8.344186046511627	9.427184466019416	0.47239976757699015	4.166981	3.3901515	2.841868	FALSE
ENSG00000005810.20	MYCBP2	Productive	-	2	2	2	chr13:77121373-77121495	chr13:77118340-77118495	chr13:77097370-77099013	0.9827001356852104	0.9101123595505618	1.4072847682119205	4.7519603	7.056276	4.911049	TRUE
ENSG00000005810.20	MYCBP2	Productive	-	0	0	0	chr13:77139196-77139336	chr13:77129156-77129230	chr13:77126318-77126542	6.558333333333334	2.90625	0.08792497069167643	5.761133	5.964693	6.139057	FALSE
ENSG00000136160.17	EDNRB	Productive	-	1	1	0	chr13:77901058-77901207	chr13:77900521-77900654	chr13:77899859-77899967	0.23143164693218515	6.364077669902913	5.631111111111111	5.473028	4.6525073	4.6972404	FALSE
ENSG00000139746.16	RBM26	Productive	-	0	0	0	chr13:79354439-79354561	chr13:79353153-79353224	chr13:79344669-79344794	1.211031175059952	0.7633928571428571	2.5092024539877302	4.221603	4.257236	3.4452357	TRUE
ENSG00000134874.18	DZIP1	Productive	-	2	2	0	chr13:95611445-95611493	chr13:95609457-95609513	chr13:95606003-95606059	5.673267326732673	2.0440251572327046	2.212962962962963	0.8042281	1.0020351	1.3334286	FALSE
ENSG00000134874.18	DZIP1	Unproductive	-	2	2	0	chr13:95633234-95633321	chr13:95630714-95630813	chr13:95629989-95630113	1.780864197530864	0.7487520798668885	0.9320594479830148	2.3967516	2.3215702	3.3735	TRUE
ENSG00000102595.22	UGGT2	Productive	-	1	1	2	chr13:95996063-95996135	chr13:95989973-95990073	chr13:95986426-95986432	0.75	10.49397590361446	1.9041666666666663	4.0152855	2.8662972	1.9943151	FALSE
ENSG00000102572.15	STK24	Productive	-	0	0	0	chr13:98461774-98461897	chr13:98460372-98460440	chr13:98457168-98457304	0.4422673198040587	7.831168831168832	1.0730411686586985	3.4965837	3.8723335	3.4222012	FALSE
ENSG00000088387.22	DOCK9	Productive	-	2	2	0	chr13:98809352-98809465	chr13:98809123-98809128	chr13:98808640-98808675	0.4492753623188406	Inf	0.09823484267075978	5.9056945	6.6065	5.063676	FALSE
ENSG00000088387.22	DOCK9	Productive	-	0	0	0	chr13:98826830-98826887	chr13:98825872-98825940	chr13:98824398-98824504	0.19214346712211783	5.978021978021978	0.12316176470588236	4.4203734	1.2551595	5.108603	TRUE
ENSG00000102452.18	NALCN	Productive	-	0	0	0	chr13:101291990-101292094	chr13:101283933-101284019	chr13:101258443-101258574	0.15616797900262466	0.4219001610305958	0.0046260601387818	5.2498484	5.806632	5.7856283	FALSE
ENSG00000151287.17	TEX30	Productive	-	2	2	0	chr13:102768260-102768311	chr13:102767273-102767478	chr13:102766537-102766580	1.3614457831325302	1.9105011933174223	0.9437751004016064	2.9209547	3.4081166	2.9352689	FALSE
ENSG00000134884.15	ARGLU1	Unproductive	-	0	0	1	chr13:106559432-106559657	chr13:106557520-106557616	chr13:106557048-106557131	0.12804878048780488	3.2578125	0.01389511429852084	5.524154	6.370051	5.786332	FALSE
ENSG00000204442.4	NALF1	Unproductive	-	2	2	0	chr13:107210584-107210755	chr13:107172529-107172574	chr13:107170497-107170786	8.115463917525773	2.2222222222222223	0.47191011235955055	3.549252	3.059456	5.533767	FALSE
ENSG00000168679.18	SLC16A4	Productive	-	0	0	0	chr1:110389237-110389323	chr1:110382834-110382966	chr1:110381709-110381795	2.2739018087855296	7.405594405594406	2.036065573770492	2.172678	3.5728722	2.0956666	FALSE
ENSG00000088448.14	ANKRD10	Unproductive	-	1	1	0	chr13:110906033-110906124	chr13:110900530-110900694	chr13:110893028-110893263	2.1794554455445545	7.73404255319149	0.5069767441860465	3.2897754	5.912327	4.474956	TRUE
ENSG00000121741.17	ZMYM2	Unproductive	+	2	0	0	chr13:20031319-20031435	chr13:20027985-20028064	chr13:20027203-20027318	0.5009861932938856	3.9833333333333334	3.625984251968504	5.1109047	0.292925	4.517196	FALSE
ENSG00000150459.13	SAP18	Productive	+	0	1	1	chr13:21147186-21147319	chr13:21146805-21146927	chr13:21140886-21140995	7	1.7046632124352332	0.08885424785658613	4.9632816	5.378667	5.3670073	FALSE
ENSG00000132972.19	RNF17	Productive	+	0	0	0	chr13:24866144-24866203	chr13:24864873-24864998	chr13:24862713-24862793	1.7326388888888888	1.4614003590664273	19.352941176470587	2.9188764	2.1147618	1.5222167	FALSE
ENSG00000139496.18	NUP58	Productive	+	0	0	0	chr13:25338636-25338731	chr13:25336936-25337034	chr13:25331357-25331558	0.5902602854743912	1.5876288659793814	1.4858757062146892	5.35303	5.52698	4.6857605	FALSE
ENSG00000132964.13	CDK8	Productive	+	2	2	2	chr13:26396285-26396354	chr13:26393367-26393510	chr13:26385211-26385342	0.05433526011560694	5.981132075471698	0.02203856749311295	6.0176516	6.3655415	6.6479993	FALSE
ENSG00000132964.13	CDK8	Productive	+	1	0	0	chr13:26403956-26404081	chr13:26401466-26401624	chr13:26401269-26401347	0.05414551607445008	0.33639705882352944	0.22167487684729065	5.8628736	6.4090314	6.6539845	FALSE
ENSG00000186184.20	POLR1D	Productive	+	0	1	1	chr13:27665686-27665953	chr13:27648379-27648453	chr13:27621984-27622009	5.2	2.147482014388489	9.01010101010101	2.5218458	4.1298795	2.1183844	TRUE
ENSG00000152520.14	PAN3	Productive	+	2	0	0	chr13:28220231-28220378	chr13:28197185-28197346	chr13:28177865-28177935	0.43157894736842106	1.6789473684210523	3.934131736526946	5.113606	4.5409446	4.128182	TRUE
ENSG00000152520.14	PAN3	Unproductive	+	0	2	2	chr13:28256292-28256539	chr13:28239579-28239696	chr13:28220231-28220378	3.934131736526946	2.4594594594594597	0.3992204899777283	4.128182	3.3027885	4.9843993	FALSE
ENSG00000152520.14	PAN3	Unproductive	+	1	0	0	chr13:28277237-28277376	chr13:28274916-28275083	chr13:28271981-28272071	9.185714285714283	8	0.12062726176115804	5.6307254	1.7879286	6.1576214	FALSE
ENSG00000152520.14	PAN3	Unproductive	+	0	1	1	chr13:28280412-28280541	chr13:28278122-28278192	chr13:28277237-28277376	0.12062726176115804	18.125	1.364321608040201	6.1576214	0.8135916	5.966408	FALSE
ENSG00000132963.9	POMP	Productive	+	0	1	1	chr13:28664509-28664569	chr13:28662410-28662507	chr13:28659185-28659187	12	4.066666666666666	0.2012072434607646	3.6206665	3.4566739	4.096508	FALSE
ENSG00000132938.22	MTUS2	Productive	+	0	2	2	chr13:29480150-29480364	chr13:29439983-29440049	chr13:29428843-29428896	1.90625	3.3777777777777778	0.6648550724637681	3.5712774	3.3962088	2.2694745	TRUE
ENSG00000187676.8	B3GLCT	Unproductive	+	0	2	2	chr13:31284648-31284761	chr13:31283221-31283306	chr13:31276702-31276771	3.8297872340425534	4.783505154639175	7.044776119402985	3.7357142	0.5628023	3.2812366	FALSE
ENSG00000133105.8	RXFP2	Productive	+	1	1	1	chr13:31786383-31786454	chr13:31782676-31782747	chr13:31781671-31781742	9.417910447761194	1.7379679144385027	1.4052631578947368	1.8788749	2.6513057	1.7943891	FALSE
ENSG00000073910.23	FRY	Productive	+	0	0	0	chr13:32261616-32261816	chr13:32257964-32257972	chr13:32254224-32254394	0.2622761409589833	23	0.6799493991144845	4.8138423	5.6703334	4.4350147	TRUE
ENSG00000172915.20	NBEA	Unproductive	+	0	0	0	chr13:35098297-35098405	chr13:35095996-35096101	chr13:35070719-35070852	0.11813643926788686	13.5	9.054347826086955	5.038037	3.6553488	5.7464495	FALSE
ENSG00000172915.20	NBEA	Productive	+	1	2	2	chr13:35171272-35171452	chr13:35168987-35168995	chr13:35164356-35164509	0.05380476556495003	0.25	3.4037267080745344	5.6177273	4.7632217	5.4240994	FALSE
ENSG00000172915.20	NBEA	Productive	+	0	2	2	chr13:35195864-35196302	chr13:35183976-35184071	chr13:35182360-35182528	0.251875	14	5.465541490857946	5.3056445	4.219844	4.000007	FALSE
ENSG00000172915.20	NBEA	Productive	+	0	0	0	chr13:35646259-35646348	chr13:35628081-35628248	chr13:35606426-35606578	0.3747553816046967	0.07907845579078455	0.169971671388102	5.0745225	5.4065895	6.2153883	FALSE
ENSG00000172915.20	NBEA	Productive	+	0	0	0	chr13:35646259-35646348	chr13:35645869-35645931	chr13:35628081-35628248	0.07907845579078455	2.346938775510204	0.169971671388102	5.4065895	3.4033494	6.2153883	FALSE
ENSG00000120699.14	EXOSC8	Productive	+	2	0	0	chr13:37006975-37007071	chr13:37006115-37006160	chr13:37005920-37006025	0.2399497487437186	3.968253968253968	0.43945578231292515	5.1315193	4.135	4.998825	FALSE
ENSG00000188811.14	NHLRC3	Productive	+	0	2	2	chr13:39044090-39044181	chr13:39042105-39042305	chr13:39039564-39039711	2.762443438914027	1.6831483350151362	1.178391959798995	4.2299666	4.181254	3.4410872	TRUE
ENSG00000171385.11	KCND3	Productive	-	0	0	0	chr1:111780225-111780314	chr1:111778436-111778492	chr1:111777026-111777273	0.9210526315789472	0.4782608695652174	0.5345699831365935	4.3096414	5.2041574	4.6113777	TRUE
ENSG00000102743.16	SLC25A15	Productive	+	2	1	1	chr13:40807294-40807378	chr13:40805118-40805255	chr13:40799057-40799315	2.329764453961456	0.2847058823529412	0.45875706214689266	4.107259	4.3536086	3.8961644	FALSE
ENSG00000007341.19	ST7L	Productive	-	2	2	0	chr1:112555868-112556018	chr1:112550601-112550693	chr1:112541951-112542090	5.944186046511628	0.07509881422924901	0.0939068100358423	5.8862286	5.5249357	5.813033	FALSE
ENSG00000172766.19	NAA16	Unproductive	+	0	0	0	chr13:41367439-41367652	chr13:41362731-41362873	chr13:41362031-41362159	4.817757009345795	12.26086956521739	0.3873195229127432	4.933907	2.0165453	5.0716543	TRUE
ENSG00000102780.17	DGKH	Productive	+	0	2	2	chr13:42229099-42229151	chr13:42221264-42221394	chr13:42219686-42219794	3.6971830985915495	0.7908653846153846	1.7678571428571428	4.5230365	6.184015	6.148151	FALSE
ENSG00000136141.15	LRCH1	Productive	+	0	2	2	chr13:46723221-46723330	chr13:46715560-46715664	chr13:46712525-46712597	6.6440677966101696	6.962264150943396	0.608433734939759	2.2248905	4.0541997	4.209573	TRUE
ENSG00000136104.22	RNASEH2B	Productive	+	2	0	0	chr13:50956358-50956421	chr13:50953905-50953985	chr13:50949463-50949505	1.986206896551724	3.2519083969465647	3.924050632911392	2.2880464	3.4211361	4.377953	TRUE
ENSG00000253710.5	ALG11	Productive	+	0	1	1	chr13:52024006-52024937	chr13:52018913-52019143	chr13:52012419-52012462	3.6626506024096384	2.017873941674506	4.038891589693729	0.8673637	3.0963724	3.8312788	FALSE
ENSG00000118946.12	PCDH17	Productive	+	1	2	2	chr13:57724612-57724748	chr13:57709669-57709752	chr13:57666661-57666833	0.4627151051625239	3.779220779220779	3.478787878787879	6.486549	3.4439762	5.8234673	FALSE
ENSG00000136122.18	BORA	Productive	+	0	1	1	chr13:72734960-72735005	chr13:72731281-72731387	chr13:72728941-72729093	1.038563829787234	6.363636363636363	0.8255813953488372	3.800281	4.2643647	4.804131	FALSE
ENSG00000118939.19	UCHL3	Productive	+	0	0	0	chr13:75594915-75594990	chr13:75589938-75590129	chr13:75569460-75569507	0.5381679389312977	1.4891774891774892	0.49321266968325794	5.160917	3.4640934	4.381066	FALSE
ENSG00000136153.21	LMO7	Productive	+	0	1	1	chr13:75817161-75817278	chr13:75809154-75809183	chr13:75804320-75804541	1.697724039829303	8.333333333333334	5.927884615384615	3.6283877	3.975633	3.7786524	FALSE
ENSG00000136153.21	LMO7	Productive	+	1	2	2	chr13:75840085-75840110	chr13:75838140-75838196	chr13:75836397-75836457	5.351351351351352	0.4256198347107438	1.327433628318584	2.1467867	6.1870346	2.5105386	TRUE
ENSG00000136153.21	LMO7	Productive	+	1	1	1	chr13:75856506-75856608	chr13:75855260-75855368	chr13:75853092-75853388	1.9685452162516384	0.40570522979397783	0.9884615384615384	1.832421	5.914092	4.6168737	TRUE
ENSG00000136155.17	SCEL	Productive	+	1	1	1	chr13:77597545-77597589	chr13:77593514-77593573	chr13:77591395-77591460	9.324675324675324	2.650943396226415	3.05	0.99987876	0.8211	2.1488888	FALSE
ENSG00000139737.23	SLAIN1	Productive	+	1	2	2	chr13:77744283-77744432	chr13:77743016-77743165	chr13:77719532-77719671	1.012288786482335	2.7016806722689077	0.4357894736842105	3.789964	3.8545468	4.63694	TRUE
ENSG00000139737.23	SLAIN1	Productive	+	2	2	2	chr13:77753203-77753358	chr13:77746514-77746855	chr13:77744283-77744432	0.4357894736842105	1.296068796068796	11.261437908496733	4.63694	3.283845	3.4321022	FALSE
ENSG00000139793.21	MBNL2	Productive	+	0	0	0	chr13:97357482-97357635	chr13:97356796-97356849	chr13:97346804-97347067	0.6188271604938271	0.4	0.48046875	6.372034	7.512741	5.1266427	TRUE
ENSG00000139793.21	MBNL2	Productive	+	0	0	0	chr13:97391322-97391336	chr13:97366459-97366553	chr13:97357482-97357635	0.48046875	5.435897435897436	2	5.1266427	6.5991473	5.393667	FALSE
ENSG00000081019.14	RSBN1	Unproductive	-	0	0	2	chr1:113797363-113798036	chr1:113796186-113796303	chr1:113777671-113777808	0.12315270935960591	2.660130718954248	0.923024983119514	5.5869927	3.0526695	4.398233	FALSE
ENSG00000152767.17	FARP1	Productive	+	1	0	0	chr13:98439107-98439196	chr13:98438804-98438872	chr13:98435576-98435706	0.3972222222222222	0.09659090909090907	0.1533135509396637	4.489595	5.3624926	4.7626	FALSE
ENSG00000125246.16	CLYBL	Productive	+	0	0	0	chr13:99864818-99865072	chr13:99862991-99863092	chr13:99858861-99859049	3.3233830845771144	9.582089552238806	6.125581395348838	3.8881216	4.929823	1.8592433	TRUE
ENSG00000175198.17	PCCA	Productive	+	0	0	0	chr13:100111841-100111888	chr13:100102883-100102960	chr13:100089121-100089225	0.9066339066339066	2.2857142857142856	1.6031746031746033	0.68142855	1.3912437	4.6099167	FALSE
ENSG00000175198.17	PCCA	Productive	+	1	2	2	chr13:100527675-100527752	chr13:100515427-100515567	chr13:100449252-100449305	1.94392523364486	6.77859778597786	3.992957746478873	3.5645742	4.200454	4.93859	TRUE
ENSG00000134900.13	TPP2	Productive	+	0	0	0	chr13:102657056-102657207	chr13:102651359-102651397	chr13:102649408-102649486	0.2195121951219512	0.18137254901960784	0.3284223449969306	4.8239617	6.925488	4.896217	FALSE
ENSG00000197323.12	TRIM33	Productive	-	0	0	1	chr1:114399457-114399609	chr1:114397940-114397990	chr1:114397648-114397860	2.495890410958904	10.31578947368421	0.392156862745098	4.4791408	6.0949416	4.797418	FALSE
ENSG00000102606.20	ARHGEF7	Productive	+	0	0	0	chr13:111205289-111205373	chr13:111153905-111153991	chr13:111115527-111115691	0.8267477203647416	1.2091503267973855	7.063291139240507	3.6854424	2.5545287	4.932176	FALSE
ENSG00000102606.20	ARHGEF7	Productive	+	2	2	2	chr13:111300748-111300847	chr13:111292118-111292294	chr13:111288354-111288443	0.00958466453674121	1.3172268907563025	0.46740638002773927	5.0284443	5.4994407	4.1677003	TRUE
ENSG00000126217.22	MCF2L	Productive	+	1	2	2	chr13:113094514-113094635	chr13:113091121-113091195	chr13:113089610-113089728	1.2069795427196148	0.4540540540540541	0.993894993894994	1.8860841	4.3964133	2.6196394	TRUE
ENSG00000150403.18	TMCO3	Productive	+	0	0	0	chr13:113510238-113510424	chr13:113503496-113503588	chr13:113501752-113501880	0.1572112098427888	0.2940503432494279	0.31710646041856233	4.5869613	4.9176455	4.0521283	TRUE
ENSG00000169062.15	UPF3A	Productive	+	1	2	2	chr13:114286519-114286629	chr13:114286302-114286400	chr13:114282837-114282943	7.434782608695652	0.31446540880503143	0.5695825049701789	4.880523	5.0293636	4.257	FALSE
ENSG00000165795.25	NDRG2	Productive	-	0	0	1	chr14:21018763-21018814	chr14:21018457-21018471	chr14:21018204-21018239	0.7868852459016393	0.17829457364341086	0.32432432432432434	4.8184443	5.1278667	4.5796156	TRUE
ENSG00000165795.25	NDRG2	Productive	-	0	0	0	chr14:21023241-21023315	chr14:21022864-21022905	chr14:21022392-21022497	1.536873156342183	0.3928571428571429	6.533333333333333	2.9521887000000002	3.6974523	2.9737465	TRUE
ENSG00000092199.19	HNRNPC	Productive	-	2	2	0	chr14:21211810-21211903	chr14:21211406-21211563	chr14:21211287-21211306	3.1818181818181817	1.0642201834862386	2.0813953488372094	3.4643002	3.0754557	3.9186592	FALSE
ENSG00000009307.17	CSDE1	Productive	-	0	0	0	chr1:114732604-114732816	chr1:114730508-114730648	chr1:114730258-114730422	0.6499488229273286	0.2766217870257038	2.6254480286738353	5.390588	6.07239	5.377634	FALSE
ENSG00000100888.15	CHD8	Productive	-	0	0	2	chr14:21391833-21391946	chr14:21391463-21391642	chr14:21390947-21391063	2.7456896551724137	6.039106145251397	1.0790816326530612	2.7464783	3.143183	2.9228334	FALSE
ENSG00000100461.18	RBM23	Unproductive	-	0	0	0	chr14:22904261-22904326	chr14:22903995-22904190	chr14:22902187-22902382	10.47953216374269	5.324468085106383	2.1838565022421523	3.4378827	0.9754491	4.040833	FALSE
ENSG00000100461.18	RBM23	Productive	-	1	1	1	chr14:22906195-22906368	chr14:22905606-22905659	chr14:22905336-22905453	0.24397299903567984	1.467153284671533	2.171122994652406	4.059983	2.01387	1.1722126	FALSE
ENSG00000100461.18	RBM23	Productive	-	1	1	0	chr14:22909483-22909595	chr14:22908333-22908380	chr14:22906195-22906368	2.171122994652406	1.0138888888888888	0.9563106796116504	1.1722126	1.9603542	0.83719474	FALSE
ENSG00000092036.19	HAUS4	Productive	-	0	0	0	chr14:22952328-22952459	chr14:22951555-22951689	chr14:22950395-22950410	4.25	2.4871794871794872	3.452054794520548	1.4914999	1.6354741	1.9230075	TRUE
ENSG00000100804.19	PSMB5	Productive	-	2	2	0	chr14:23034684-23034881	chr14:23033368-23033674	chr14:23026089-23026375	0.6818181818181818	1.7693989071038252	1.4867256637168142	3.4045854	4.343987	2.2156665	TRUE
ENSG00000009307.17	CSDE1	Productive	-	0	0	2	chr1:114737963-114738072	chr1:114737471-114737563	chr1:114736758-114736855	5.9625	2.392857142857143	0.30596026490066225	5.3046527	5.787366	5.6585093	TRUE
ENSG00000100813.15	ACIN1	Productive	-	2	2	0	chr14:23090522-23090633	chr14:23089982-23090101	chr14:23081748-23081836	1.773972602739726	1.4166666666666667	0.3333333333333333	2.2232807	2.6944337	4.3674374	FALSE
ENSG00000100842.13	EFS	Productive	-	0	0	0	chr14:23365008-23365025	chr14:23360555-23360833	chr14:23360141-23360281	2.1805929919137466	7.017204301075269	9.5	1.180617	2.24957	1.9216666	FALSE
ENSG00000100911.16	PSME2	Productive	-	0	0	0	chr14:24146534-24146581	chr14:24146208-24146240	chr14:24145710-24145772	5.904761904761905	0.6928571428571428	1.0238095238095235	2.1795077	2.8151512	1.5849792	FALSE
ENSG00000129559.13	NEDD8	Unproductive	-	0	0	0	chr14:24232250-24232267	chr14:24231652-24231737	chr14:24218384-24218431	Inf	9.704545454545457	0	5.118625	0.60448843	4.643111	FALSE
ENSG00000092330.19	TINF2	Productive	-	0	0	0	chr14:24241675-24241776	chr14:24241204-24241311	chr14:24241020-24241116	2.3608247422680413	5.388888888888889	1.5658362989323844	1.4986084	1.7919723	1.0755589	FALSE
ENSG00000136305.12	CIDEB	Productive	-	2	2	0	chr14:24306374-24306461	chr14:24305947-24306137	chr14:24305670-24305765	2.2205882352941178	1.275	4.863636363636363	1.9279896	3.3352828	2.4867158	FALSE
ENSG00000100445.18	SDR39U1	Productive	-	0	0	0	chr14:24442178-24442260	chr14:24441674-24441795	chr14:24440783-24440926	4.449579831932773	11.46218487394958	0.8036437246963563	3.7884026	3.3507948	2.9311683	TRUE
ENSG00000139910.20	NOVA1	Productive	-	0	0	2	chr14:26479977-26480143	chr14:26472320-26472391	chr14:26448852-26448963	1.0067567567567568	1.5178571428571428	0.13010842368640535	6.4958215	5.847028	5.9959397	FALSE
ENSG00000184304.17	PRKD1	Productive	-	0	0	2	chr14:29663699-29663859	chr14:29656476-29656499	chr14:29638694-29638904	4.713541666666667	0.7297297297297297	0.7301038062283737	4.4666634	4.4515	4.129658	FALSE
ENSG00000196792.12	STRN3	Productive	-	2	2	0	chr14:30935163-30935304	chr14:30929201-30929311	chr14:30913524-30913657	1.2821428571428573	0.910144927536232	0.38729508196721313	5.4144034	5.1917295	5.3998733	FALSE
ENSG00000129493.15	HEATR5A	Productive	-	0	0	0	chr14:31304905-31305177	chr14:31302295-31302519	chr14:31295909-31296063	5.123404255319149	1.4717153284671534	0.473967684021544	3.2405548	3.0966933	3.6301355	FALSE
ENSG00000129493.15	HEATR5A	Productive	-	0	0	2	chr14:31343896-31344065	chr14:31340450-31340476	chr14:31337476-31337614	0.4547346514047867	2.466666666666667	0.35030864197530864	3.2871008	6.1495934	4.863441	FALSE
ENSG00000129515.20	SNX6	Unproductive	-	1	1	0	chr14:34605596-34605717	chr14:34604135-34604268	chr14:34603348-34603471	0.13498312710911137	8.990099009900991	0.08955223880597014	6.1150165	3.7357237	5.6193604	TRUE
ENSG00000129515.20	SNX6	Productive	-	0	0	0	chr14:34609638-34609742	chr14:34608030-34608140	chr14:34605682-34605717	0.04229607250755287	0.07168141592920355	18.73170731707317	5.624833	5.3275943	5.3995333	TRUE
ENSG00000198604.11	BAZ1A	Productive	-	2	2	2	chr14:34792775-34792921	chr14:34786126-34786221	chr14:34785777-34786001	16.341463414634145	33.166666666666664	0.39390088945362134	5.014538	5.229698	5.3495646	FALSE
ENSG00000092020.11	PPP2R3C	Productive	-	0	0	0	chr14:35095048-35095185	chr14:35091070-35091207	chr14:35087951-35088010	0.24935064935064935	0.04014336917562724	0.12378640776699028	5.59485	5.6268406	5.7042246	FALSE
ENSG00000174373.17	RALGAPA1	Productive	-	1	1	1	chr14:35549110-35549234	chr14:35542027-35542029	chr14:35539640-35539690	3.3627450980392157	Inf	0.6339031339031339	3.5124314	2.9956667	4.5476804	TRUE
ENSG00000174373.17	RALGAPA1	Productive	-	2	2	2	chr14:35689836-35690003	chr14:35688459-35688540	chr14:35686542-35686666	1.4890350877192982	4.919354838709677	4.058620689655172	4.508976	5.9490485	4.8921547	FALSE
ENSG00000174373.17	RALGAPA1	Productive	-	2	2	2	chr14:35721688-35721849	chr14:35700162-35700302	chr14:35688459-35690003	3.905169951442445	2.6942148760330578	0.9793014230271668	3.2545729	5.8986382	5.1574197	FALSE
ENSG00000151332.20	MBIP	Productive	-	0	0	2	chr14:36311573-36311725	chr14:36308092-36308189	chr14:36300785-36300823	0.6101694915254238	7.806451612903226	7.2824858757062145	2.7292824	4.5988774	3.754046	FALSE
ENSG00000151332.20	MBIP	Productive	-	0	0	0	chr14:36320460-36320588	chr14:36316693-36316812	chr14:36314691-36314915	3.5982532751091703	1.5681159420289854	2.872413793103448	2.2807422	3.4496417	1.0516047	TRUE
ENSG00000182400.15	TRAPPC6B	Productive	-	0	0	1	chr14:39158285-39158402	chr14:39154211-39154294	chr14:39151797-39151839	18.45	10.98148148148148	12.983050847457626	4.6607203	4.785453	4.8614316	TRUE
ENSG00000165506.15	DNAAF2	Productive	-	0	0	0	chr14:49633287-49635149	chr14:49628012-49628155	chr14:49625542-49626048	4.691025641025641	5.839024390243902	3.1401188422465016	1.113708	1.9259932	0.99011004	TRUE
ENSG00000100479.14	POLE2	Productive	-	1	1	2	chr14:49679725-49679800	chr14:49674350-49674427	chr14:49674123-49674216	0.7429048414023373	4.929203539823009	2.611111111111111	4.0244255	4.095077	3.681724	FALSE
ENSG00000100483.14	VCPKMT	Productive	-	0	0	0	chr14:50114285-50114404	chr14:50112615-50112719	chr14:50109699-50109713	3.2916666666666665	0.5970802919708029	4.034351145038168	1.7140666	3.5945525	4.2263336	TRUE
ENSG00000100485.12	SOS2	Productive	-	0	0	0	chr14:50180572-50180654	chr14:50174454-50174552	chr14:50161482-50161609	3.414473684210526	1.3205645161290325	0.8983364140480592	4.43825	5.2467575	4.1543617	FALSE
ENSG00000151748.15	SAV1	Productive	-	0	0	0	chr14:50665179-50665365	chr14:50644744-50645014	chr14:50635183-50635384	1.916354556803995	15	4.061320754716981	5.2628713	5.340424	3.3120801	FALSE
ENSG00000151748.15	SAV1	Productive	-	0	0	2	chr14:50644744-50645014	chr14:50640750-50640893	chr14:50635183-50635384	1.916354556803995	2.5815450643776825	11.830188679245284	5.2628713	5.1356106	5.340424	FALSE
ENSG00000100503.27	NIN	Productive	-	0	0	0	chr14:50735516-50735617	chr14:50730923-50730983	chr14:50729523-50729723	1.4030732860520094	2.263157894736842	1.3381502890173411	2.0708609	3.4183605	2.784461	FALSE
ENSG00000100503.27	NIN	Productive	-	0	0	0	chr14:50752518-50752733	chr14:50747992-50748105	chr14:50744243-50744365	0.6625850340136055	0.7820121951219512	1.7069943289224954	2.2995365	2.5111227	1.8886111	FALSE
ENSG00000087303.19	NID2	Productive	-	1	1	1	chr14:52028722-52028850	chr14:52027201-52027344	chr14:52020059-52020178	7.070707070707071	1.790528233151184	6.484536082474227	2.9248335	1.3375764	2.0130312	FALSE
ENSG00000073712.15	FERMT2	Productive	-	2	2	0	chr14:52864401-52864622	chr14:52861014-52861034	chr14:52860341-52860465	0.07407407407407407	21.8	3.2819148936170213	5.391624	6.2233815	5.163789	TRUE
ENSG00000073712.15	FERMT2	Productive	-	2	2	2	chr14:52893293-52893427	chr14:52881796-52881828	chr14:52881244-52881469	3.9030927835051545	15.11111111111111	1.8867469879518073	5.328433	5.7866364	4.1895704	TRUE
ENSG00000100523.17	DDHD1	Productive	-	2	2	0	chr14:53054438-53054629	chr14:53051844-53051927	chr14:53046768-53046949	0.5276967930029155	3.6666666666666665	12.345549738219896	4.5771093	2.724774	2.5979636	TRUE
ENSG00000100523.17	DDHD1	Productive	-	2	2	2	chr14:53103683-53103856	chr14:53096117-53096218	chr14:53093322-53093444	1.8966565349544071	1.4956140350877194	0.5127298444130127	5.4495287	6.042001	4.6113105	FALSE
ENSG00000100528.12	CNIH1	Productive	-	0	0	0	chr14:54436369-54436437	chr14:54436079-54436126	chr14:54432108-54432220	9.079545454545457	0.5777777777777777	0.0582010582010582	6.035292	6.7327294	6.262261	FALSE
ENSG00000197045.14	GMFB	Productive	-	0	0	0	chr14:54483671-54483767	chr14:54482153-54482202	chr14:54481409-54481458	0.090702947845805	0.5185185185185185	0.12251655629139072	5.0285997	4.00048	5.175443	FALSE
ENSG00000165588.19	OTX2	Productive	-	0	0	0	chr14:56805360-56805456	chr14:56804188-56804339	chr14:56802245-56802355	1.330494037478705	0.4389380530973451	9.507246376811594	5.290667	5.0393553	5.359794	FALSE
ENSG00000070367.17	EXOC5	Productive	-	0	0	1	chr14:57246711-57246858	chr14:57244165-57244359	chr14:57239595-57239659	11.369565217391305	0.12083936324167872	1.4079173838209982	5.9857235	5.9891744	5.152243	FALSE
ENSG00000100612.14	DHRS7	Productive	-	0	0	2	chr14:60153959-60154065	chr14:60152939-60153178	chr14:60150065-60150187	1.6447187928669411	3.130434782608696	7.315789473684211	3.0691383	3.739646	2.8940468	FALSE
ENSG00000142606.16	MMEL1	Productive	-	0	0	0	chr1:2592655-2592678	chr1:2591932-2592027	chr1:2591557-2591633	1.0170316301703164	5.527918781725888	0.11513157894736842	4.370987	2.6225002	3.4957917	FALSE
ENSG00000125952.21	MAX	Productive	-	0	0	0	chr14:65101546-65101572	chr14:65093708-65093815	chr14:65077913-65078036	0.2655172413793103	0.2543859649122807	3	6.351951	6.44325	4.0665927	TRUE
ENSG00000125952.21	MAX	Productive	-	2	2	0	chr14:65077913-65078036	chr14:65077344-65077428	chr14:65076476-65076663	2.234042553191489	0.9833333333333332	0.2655172413793103	5.2806387	3.5217056	6.351951	FALSE
ENSG00000125952.21	MAX	Productive	-	0	0	0	chr14:65102304-65102339	chr14:65101546-65101572	chr14:65093708-65093815	0.2543859649122807	3	1.3333333333333333	6.44325	4.0665927	4.866028	TRUE
ENSG00000100554.12	ATP6V1D	Productive	-	0	0	0	chr14:67359658-67359698	chr14:67352923-67353040	chr14:67350632-67350690	0.07233273056057866	17.6	0.14695340501792117	5.6471186	5.7627964	5.6947317	FALSE
ENSG00000100558.9	PLEK2	Productive	-	0	0	0	chr14:67392326-67392427	chr14:67390663-67390746	chr14:67388224-67388302	0.19803370786516855	0.19075829383886256	0.8394557823129252	4.066594	4.6258335	3.0270882	FALSE
ENSG00000100564.9	PIGH	Productive	-	0	0	0	chr14:67593743-67593835	chr14:67592635-67592718	chr14:67590080-67590172	0.6195652173913043	0.47648514851485146	0.6831501831501832	3.5457745	4.395846	4.8647413	TRUE
ENSG00000100568.11	VTI1B	Productive	-	2	2	0	chr14:67656416-67656589	chr14:67653437-67653498	chr14:67651332-67651481	1.8312236286919832	13.6875	8.99074074074074	2.5667136	4.292678	4.281833	TRUE
ENSG00000072042.13	RDH11	Productive	-	2	2	2	chr14:67691140-67691244	chr14:67690212-67690421	chr14:67685153-67685204	0.8900804289544236	16.174418604651162	0.3769574944071588	3.5625958	3.839776	4.927552	FALSE
ENSG00000072110.16	ACTN1	Productive	-	0	0	0	chr14:68879962-68880108	chr14:68878989-68879069	chr14:68877082-68877240	0.08825729244577413	9.088235294117649	0.04558404558404558	5.7160316	5.8694935	6.2370815	FALSE
ENSG00000072110.16	ACTN1	Unproductive	-	0	0	2	chr14:68902477-68902562	chr14:68900862-68900946	chr14:68893683-68893747	0.01265822784810126	7.565217391304348	0.1888701517706577	5.9768305	5.267176	6.207675	FALSE
ENSG00000006432.16	MAP3K9	Productive	-	1	1	2	chr14:70738245-70738398	chr14:70735961-70736029	chr14:70734386-70734498	0.8370165745856354	6.05	0.9938335046248716	3.758009	2.7452319	3.4897013	FALSE
ENSG00000133961.21	NUMB	Productive	-	2	2	0	chr14:73287110-73287314	chr14:73284081-73284374	chr14:73282359-73282505	1.8203957382039573	0.833998859098688	0.25823878984332793	4.721884	4.1907587	5.3599358	FALSE
ENSG00000133961.21	NUMB	Productive	-	0	0	0	chr14:73323130-73323204	chr14:73316390-73316422	chr14:73297211-73297285	0.1010928961748634	0.8888888888888888	0.11229946524064172	5.247987	6.1040907	4.520933	TRUE
ENSG00000119688.21	ABCD4	Productive	-	1	1	1	chr14:74296333-74296449	chr14:74295854-74295979	chr14:74295148-74295198	0.17444717444717445	6.993589743589744	0.369179600886918	5.523883	4.7973094	4.895325	TRUE
ENSG00000119682.18	AREL1	Productive	-	0	0	0	chr14:74685600-74685615	chr14:74684454-74684680	chr14:74683296-74683533	0.5070595457335789	12.23728813559322	1	5.0217314	5.8360353	7.28375	TRUE
ENSG00000198208.12	RPS6KL1	Productive	-	2	2	2	chr14:74908850-74908932	chr14:74907435-74907530	chr14:74907014-74907124	2.3917910447761193	4.098130841121495	0.3557142857142857	2.8479373	3.6448333	4.3674335	TRUE
ENSG00000119638.14	NEK9	Unproductive	-	1	1	2	chr14:75121119-75121174	chr14:75120872-75121007	chr14:75120541-75120580	0.3403141361256545	4.60233918128655	0.28923076923076924	4.864175	1.2441471	4.5155177	FALSE
ENSG00000151445.16	VIPAS39	Productive	-	2	2	0	chr14:77453299-77453401	chr14:77451187-77451333	chr14:77449714-77449752	1.1326530612244898	6.268370607028754	0.6385542168674698	3.3096924	2.9269114	4.364195	FALSE
ENSG00000053254.16	FOXN3	Productive	-	2	2	1	chr14:89280950-89281014	chr14:89190387-89190449	chr14:89180701-89180806	0.2944325481798715	3.473684210526316	0.05944055944055944	3.4028678	5.196017	4.1803694	FALSE
ENSG00000165914.15	TTC7B	Productive	-	0	0	2	chr14:90593486-90593626	chr14:90578106-90578308	chr14:90541368-90541589	0.8500797448165869	16.68345323741007	1.0570652173913044	4.909387	5.333109	5.7161984	TRUE
ENSG00000100796.18	PPP4R3A	Unproductive	-	2	2	2	chr14:91470837-91470995	chr14:91466261-91466416	chr14:91465250-91465419	0.11804511278195488	3.210526315789474	0.06806282722513089	5.7252936	3.4151409	5.50339	TRUE
ENSG00000165929.13	TC2N	Productive	-	0	0	0	chr14:91797785-91797901	chr14:91792367-91792558	chr14:91787513-91787627	0.6419354838709678	0.641112047177759	5.881944444444445	3.7255127	3.3146353	2.814581	FALSE
ENSG00000066427.25	ATXN3	Productive	-	0	0	0	chr14:92096674-92096838	chr14:92096093-92096137	chr14:92088730-92088817	0.0375	0.05076142131979695	1.0878048780487806	6.227579	5.7437115	5.2435937	TRUE
ENSG00000100600.15	LGMN	Productive	-	1	1	0	chr14:92709672-92709872	chr14:92704640-92704707	chr14:92704319-92704361	2.0217391304347827	8.964285714285714	8.075075075075075	2.1780467	3.2485144	2.6911392	TRUE
ENSG00000100605.17	ITPK1	Productive	-	0	0	0	chr14:93115069-93115163	chr14:93076595-93076619	chr14:93016676-93016801	3.878504672897196	3.159090909090909	2.5454545454545454	5.1843257	2.13972	4.051337	FALSE
ENSG00000100628.12	ASB2	Productive	-	1	1	0	chr14:93964334-93964539	chr14:93956766-93956870	chr14:93954317-93954483	8.263157894736842	3.33739837398374	1.6869965477560414	2.7340357	1.4480381	2.0777671	FALSE
ENSG00000127152.18	BCL11B	Unproductive	-	2	2	0	chr14:99271161-99271218	chr14:99257471-99257836	chr14:99174151-99176195	2.0726033486442437	2.0953822861468585	1.6044776119402986	4.507467	4.1269293	5.602396	FALSE
ENSG00000183576.13	SETD3	Productive	-	0	0	2	chr14:99463486-99463578	chr14:99461192-99461340	chr14:99459113-99459185	0.09956709956709955	8.640522875816993	0.22443890274314215	5.3816442	4.5306716	4.819947	FALSE
ENSG00000197119.13	SLC25A29	Productive	-	0	0	0	chr14:100306199-100306232	chr14:100298842-100298885	chr14:100293294-100293377	0.5094594594594595	19.09090909090909	1.032258064516129	3.9113097	5.420636	1.3286178	FALSE
ENSG00000080823.23	MOK	Productive	-	2	2	1	chr14:102232535-102232708	chr14:102231707-102231821	chr14:102229457-102229657	6.7648809523809526	5.330188679245283	1.03475935828877	0.30450746	0.4003826	3.2985117	FALSE
ENSG00000080823.23	MOK	Productive	-	1	1	2	chr14:102283478-102283592	chr14:102265823-102265912	chr14:102263546-102263616	10.642857142857142	10.461538461538462	5.954248366013072	3.561606	2.8560777	3.5257306	FALSE
ENSG00000100865.15	CINP	Productive	-	0	0	0	chr14:102355768-102355897	chr14:102349919-102350048	chr14:102348709-102348759	1.2527777777777778	1.0110864745011086	5.510869565217392	2.2186863	2.5820847	0.734123	TRUE
ENSG00000198752.11	CDC42BPB	Productive	-	0	0	0	chr14:102954602-102954688	chr14:102954198-102954275	chr14:102952498-102952603	0.24555555555555555	3.5921787709497206	8.409448818897637	5.1167927	2.0908592	1.855782	TRUE
ENSG00000184916.9	JAG2	Productive	-	2	2	2	chr14:105151283-105151396	chr14:105150991-105151104	chr14:105150865-105150911	5.03030303030303	5.524193548387097	4.099206349206349	2.513213	3.3347194	3.1197546	FALSE
ENSG00000185024.18	BRF1	Productive	-	2	2	0	chr14:105300446-105300468	chr14:105286296-105286376	chr14:105272721-105272894	1.3751568381430364	76.75	0.6470588235294118	4.6824827	2.5320618	3.1921737	FALSE
ENSG00000129484.14	PARP2	Productive	+	0	1	1	chr14:20357638-20357797	chr14:20357396-20357520	chr14:20357051-20357149	1.0843023255813953	2.6503496503496504	4.323308270676692	4.384616	3.0268724	3.3295064	TRUE
ENSG00000172590.18	MRPL52	Productive	+	1	2	2	chr14:22834172-22834278	chr14:22833418-22833482	chr14:22830187-22830254	2.6538461538461537	4.324324324324325	1.6952380952380952	1.8073088	2.0077384	2.0555606	TRUE
ENSG00000258643.6	BCL2L2-PABPN1	Productive	+	0	0	0	chr14:23322181-23322295	chr14:23319735-23319830	chr14:23307768-23308199	2.1551601423487545	12.485714285714286	1.9256756756756757	3.683486	0.51354164	4.9936786	FALSE
ENSG00000166091.21	CMTM5	Productive	+	0	0	0	chr14:23379031-23379123	chr14:23378349-23378501	chr14:23377252-23377377	2.0558823529411763	17.140625	0.6995708154506438	1.523	1.6329216	1.5956991	FALSE
ENSG00000157326.19	DHRS4	Productive	+	1	0	0	chr14:23965762-23965832	chr14:23959902-23960003	chr14:23955035-23955212	0.7450787401574803	1.1920199501246882	1.2934362934362935	3.3037977	3.5108821	2.7248447	TRUE
ENSG00000100889.12	PCK2	Productive	+	1	2	2	chr14:24103510-24103964	chr14:24103160-24103255	chr14:24102753-24102890	0.644955300127714	1.0650095602294456	1.7041006523765143	4.897145	4.724479	4.069068	FALSE
ENSG00000100897.18	DCAF11	Productive	+	2	1	1	chr14:24118055-24118155	chr14:24117668-24117732	chr14:24117266-24117393	1.429245283018868	4.575	0.751219512195122	2.739789	2.7688618	3.9807427	TRUE
ENSG00000092098.18	RNF31	Productive	+	2	0	0	chr14:24158142-24158199	chr14:24157898-24158011	chr14:24157520-24157638	0.4745762711864407	0.7840909090909091	6.954545454545454	4.2842107	3.1641932	2.7846725	FALSE
ENSG00000213928.10	IRF9	Productive	+	0	0	0	chr14:24164614-24164781	chr14:24164063-24164134	chr14:24163878-24163959	2.0838709677419356	12.842105263157896	2.397727272727273	0.39839023	0.21934725	0.92573804	FALSE
ENSG00000213928.10	IRF9	Productive	+	2	1	1	chr14:24165847-24165962	chr14:24164614-24164955	chr14:24164069-24164134	8	5.588832487309645	2.496794871794872	0.27503031	1.1954443	1.4781466	TRUE
ENSG00000139908.15	TSSK4	Productive	+	0	0	0	chr14:24207964-24207970	chr14:24207146-24207509	chr14:24206509-24206723	7.231155778894473	7.063604240282685	0.37777777777777777	2.0985162	1.8367746	2.0470002	FALSE
ENSG00000100938.19	GMPR2	Productive	+	0	0	0	chr14:24235967-24236010	chr14:24235737-24235820	chr14:24233479-24233598	0.6646562123039808	1.3306613226452906	6.287671232876712	4.472658	3.7597737	3.4339087	TRUE
ENSG00000100938.19	GMPR2	Productive	+	0	1	1	chr14:24238589-24238778	chr14:24238246-24238405	chr14:24237520-24237562	2.3448275862068964	4.106583072100314	0.26106870229007634	5.7249303	5.036806	4.5015736	FALSE
ENSG00000092108.22	SCFD1	Productive	+	0	0	0	chr14:30630477-30630565	chr14:30628209-30628279	chr14:30622339-30622399	0.6894977168949772	5.779220779220779	0.02509907529722589	1.4133443	5.6432114	5.464191	FALSE
ENSG00000092108.22	SCFD1	Productive	+	2	1	1	chr14:30705823-30705885	chr14:30702296-30702375	chr14:30700188-30700258	3.642857142857143	7.71830985915493	1.103896103896104	4.3727746	4.2653627	3.944508	FALSE
ENSG00000100883.13	SRP54	Productive	+	0	2	2	chr14:35028088-35028183	chr14:35022910-35023080	chr14:35018966-35019074	0.00366748166259168	29.02	0.14148681055155876	6.784385	6.0570297	6.5848126	FALSE
ENSG00000100890.16	PRORP	Productive	+	0	1	1	chr14:35127479-35127611	chr14:35126735-35126782	chr14:35123246-35124231	4.880667236954662	13.117647058823527	3.3713355048859937	1.8608732	2.3240833	2.6506844	FALSE
ENSG00000100902.11	PSMA6	Productive	+	0	0	0	chr14:35308914-35308995	chr14:35307994-35308088	chr14:35292477-35292552	0.03534303534303534	13.05	0.16585365853658535	4.6193023	5.928546	5.7468295	TRUE
ENSG00000265491.5	RNF115	Unproductive	-	1	1	0	chr1:145788908-145788966	chr1:145787012-145787063	chr1:145784539-145784596	16.8	6.631578947368421	0.35051546391752575	2.2245347	1.6556923	3.5585594	TRUE
ENSG00000092208.19	GEMIN2	Productive	+	0	0	0	chr14:39128280-39128341	chr14:39124992-39125036	chr14:39122430-39122543	6.805555555555555	5.46875	1.194736842105263	3.3497105	4.293866	3.8475165	FALSE
ENSG00000092208.19	GEMIN2	Productive	+	0	1	1	chr14:39136440-39136479	chr14:39133661-39133719	chr14:39131958-39132068	0.13043478260869565	1.662962962962963	0.02931596091205211	4.095919	3.704288	3.2482502	FALSE
ENSG00000100941.9	PNN	Productive	+	1	0	0	chr14:39177841-39177888	chr14:39177593-39177687	chr14:39177412-39177484	0.7565982404692082	15.954545454545457	0.3333333333333333	5.9825206	6.484316	6.240208	FALSE
ENSG00000150527.18	MIA2	Productive	+	0	2	2	chr14:39279449-39279537	chr14:39279337-39279358	chr14:39276958-39277065	4.420338983050847	0.2692307692307692	2.934959349593496	1.7507963	2.352591	2.6922472	TRUE
ENSG00000150527.18	MIA2	Productive	+	0	0	0	chr14:39293271-39293381	chr14:39291019-39291096	chr14:39279472-39279537	2.467005076142132	13.898550724637682	1.4118942731277533	2.7985756	1.9208716	1.742811	TRUE
ENSG00000150527.18	MIA2	Productive	+	1	2	2	chr14:39326864-39327022	chr14:39320928-39321056	chr14:39319209-39319291	2.7244094488188977	3.6666666666666665	2.106012658227848	3.4793496	4.1432242	2.2135472	TRUE
ENSG00000165379.14	LRFN5	Unproductive	+	0	1	1	chr14:41891250-41891962	chr14:41888346-41888537	chr14:41886626-41888010	2.1146427005699255	1.5277777777777777	1.8143106457242584	4.970056	2.2826614	3.722404	FALSE
ENSG00000179476.8	C14orf28	Unproductive	+	1	1	1	chr14:44904395-44904529	chr14:44903523-44903613	chr14:44903207-44903296	0.9819277108433736	12.842105263157896	0.5794251134644478	3.8009555	1.5493296	4.2507405	FALSE
ENSG00000198718.13	TOGARAM1	Productive	+	0	2	2	chr14:45006008-45006267	chr14:45004061-45004366	chr14:44999363-44999497	1.494140625	6.806282722513089	2.068965517241379	2.1423035	2.0108464	2.364969	FALSE
ENSG00000198718.13	TOGARAM1	Productive	+	0	2	2	chr14:45073296-45073561	chr14:45071712-45071798	chr14:45068442-45068643	7.130434782608695	2.132275132275132	5.670360110803324	4.204619	4.5200005	3.1504736	FALSE
ENSG00000185246.18	PRPF39	Unproductive	+	0	0	0	chr14:45110094-45110220	chr14:45109894-45109993	chr14:45109616-45109780	12.324324324324325	9.51219512195122	11.692307692307692	6.0422487	7.17443	5.6483626	FALSE
ENSG00000187790.12	FANCM	Productive	+	0	2	2	chr14:45198644-45198935	chr14:45196172-45196547	chr14:45188802-45189362	5.0042432814710045	1.8591934381408064	0.966078697421981	1.0320054	1.9856809	2.5637157	FALSE
ENSG00000197776.8	KLHDC1	Productive	+	0	0	0	chr14:49725686-49725769	chr14:49723874-49723952	chr14:49710263-49710381	0.8478260869565217	0.5171232876712328	0.7972508591065293	3.4999413	4.254342	3.6167736	FALSE
ENSG00000125375.18	DMAC2L	Productive	+	1	1	1	chr14:50325609-50325645	chr14:50323945-50324116	chr14:50322511-50322719	0.5883424408014571	9.128440366972477	0.5126903553299492	4.534593	3.7250986	3.7144325	TRUE
ENSG00000198513.15	ATL1	Productive	+	0	0	0	chr14:50590941-50590957	chr14:50587831-50588078	chr14:50560266-50560299	1.4146341463414631	5.889487870619946	1.2835820895522387	2.9817061	4.9230123	3.9884706	FALSE
ENSG00000198513.15	ATL1	Productive	+	0	0	0	chr14:50632229-50632339	chr14:50629995-50630009	chr14:50628031-50628462	0.4146478873239437	1.3404255319148937	0.8962722852512156	5.005266	5.954467	3.836162	TRUE
ENSG00000087302.9	RTRAF	Productive	+	0	2	2	chr14:52004362-52004516	chr14:52004194-52004242	chr14:52001798-52001866	0.3608695652173914	13.4	0.03441011235955056	4.613435	4.7244086	5.725858	FALSE
ENSG00000100526.21	CDKN3	Productive	+	2	2	2	chr14:54417848-54417951	chr14:54415899-54415930	chr14:54411484-54411706	1.0537720706260032	17.875	0.4074074074074074	3.3413005	3.482531	3.0324233	TRUE
ENSG00000020577.14	SAMD4A	Productive	+	2	2	2	chr14:54748815-54748924	chr14:54737024-54737287	chr14:54702062-54702580	5.3500660501981505	7.104938271604938	0.09116809116809116	4.6778765	5.3472686	5.6750374	TRUE
ENSG00000126777.18	KTN1	Productive	+	0	0	0	chr14:55667241-55667330	chr14:55663955-55664041	chr14:55661522-55661612	3.06282722513089	3.1228070175438596	0.8646034816247582	2.9133298	6.2362413	2.3947334	TRUE
ENSG00000126777.18	KTN1	Productive	+	0	0	0	chr14:55675835-55675918	chr14:55673172-55673255	chr14:55672929-55673012	0.43567251461988304	0.5238095238095238	9.346153846153848	4.7064524	6.5987144	3.8190007	TRUE
ENSG00000126777.18	KTN1	Productive	+	1	0	0	chr14:55651890-55651927	chr14:55650569-55650637	chr14:55650328-55650418	0.2314410480349345	8.65625	0.9896907216494846	3.5044835	4.100203	2.2528687	TRUE
ENSG00000070269.14	TMEM260	Productive	+	0	0	0	chr14:56625382-56625530	chr14:56621531-56621702	chr14:56618594-56618763	1.6081632653061224	10.75483870967742	3.4532374100719423	2.5216057	3.8331974	3.9383626	TRUE
ENSG00000139977.14	NAA30	Productive	+	0	0	0	chr14:57409379-57409516	chr14:57399828-57399883	chr14:57396752-57396875	0.18381112984822937	20.8	0.2365038560411311	7.0052986	7.3738933	6.4979343	FALSE
ENSG00000100567.13	PSMA3	Productive	+	0	1	1	chr14:58252119-58252242	chr14:58247750-58247832	chr14:58244921-58244941	0	23.714285714285715	1.6157760814249365	5.073143	5.881121	5.8681774	TRUE
ENSG00000032219.19	ARID4A	Unproductive	+	0	1	1	chr14:58353658-58353855	chr14:58351545-58351676	chr14:58351073-58351323	1.5624355005159958	4.568965517241379	5.003460207612457	2.980765	3.1020455	4.994005	TRUE
ENSG00000032219.19	ARID4A	Productive	+	2	2	2	chr14:58366883-58367029	chr14:58366024-58366230	chr14:58365518-58365622	0.7260940032414911	3.437219730941704	13.950495049504951	3.9685907	3.4270532	5.430075	FALSE
ENSG00000100578.18	KIAA0586	Productive	+	1	0	0	chr14:58460986-58461160	chr14:58459843-58460070	chr14:58458473-58458545	9.093333333333334	21.26923076923077	0.8993939393939394	3.2751095	1.2870877	2.4739256	FALSE
ENSG00000100578.18	KIAA0586	Productive	+	0	0	0	chr14:58474607-58474797	chr14:58472199-58472279	chr14:58470613-58470723	2.4189814814814814	4.25	13.748603351955309	1.3922971	2.1481607	2.2949739	FALSE
ENSG00000100578.18	KIAA0586	Productive	+	2	0	0	chr14:58498783-58498960	chr14:58492144-58492275	chr14:58490164-58490240	1.7379518072289155	5.909677419354839	3.1503164556962027	2.2705977	1.990447	1.1911461	FALSE
ENSG00000100592.16	DAAM1	Productive	+	0	0	0	chr14:59340074-59340180	chr14:59338385-59338414	chr14:59331813-59331920	0.455732946298984	2.625	6.857142857142857	4.627731	4.778233	5.0163083	TRUE
ENSG00000139974.17	SLC38A6	Productive	+	1	1	1	chr14:61045346-61045425	chr14:61043450-61043503	chr14:61043147-61043212	2.817142857142857	1.4970414201183433	1.035190615835777	2.473212	3.3792782	3.9169376	FALSE
ENSG00000100644.17	HIF1A	Productive	+	1	0	0	chr14:61746934-61746939	chr14:61745691-61745817	chr14:61744705-61744813	5.704761904761905	8.21551724137931	5.428571428571429	3.775835	2.933795	4.5976667	TRUE
ENSG00000054654.20	SYNE2	Productive	+	0	2	2	chr14:64216248-64216424	chr14:64215286-64215354	chr14:64214236-64214470	3.800266311584554	1.269035532994924	6.516483516483516	3.234319	4.974232	1.7503561	TRUE
ENSG00000100714.18	MTHFD1	Productive	+	1	2	2	chr14:64454723-64454875	chr14:64453754-64453861	chr14:64449445-64449622	4.466183574879227	5.604651162790698	0.20317820658342792	4.0151067	4.28375	4.6369348	FALSE
ENSG00000126822.18	PLEKHG3	Productive	+	2	0	0	chr14:64738742-64738855	chr14:64737862-64738224	chr14:64737356-64737375	Inf	1.7471264367816093	13.258823529411766	1.0933001	2.3921819	1.1083772	TRUE
ENSG00000258289.10	CHURC1	Productive	+	0	0	0	chr14:64932138-64932230	chr14:64926007-64926080	chr14:64923991-64924126	0.6733238231098431	3.4	0.23294117647058823	4.253618	5.0439467	4.967828	TRUE
ENSG00000125954.13	CHURC1-FNTB	Unproductive	+	2	0	0	chr14:65004249-65004313	chr14:64932138-64932292	chr14:64926007-64926080	3.4	0.5597548518896833	1.8125	5.0439467	3.2027419	2.623446	TRUE
ENSG00000171723.16	GPHN	Productive	+	0	0	0	chr14:66879939-66880033	chr14:66842678-66842716	chr14:66824474-66824566	0.02896341463414634	0.9574468085106383	0.03726708074534161	6.096816	5.0426407	6.7375484	FALSE
ENSG00000171723.16	GPHN	Productive	+	0	0	0	chr14:66965191-66965325	chr14:66924194-66924292	chr14:66922666-66922938	4.2915057915057915	5.425531914893617	0.02587991718426501	5.922927	3.7366261	6.3144445	TRUE
ENSG00000171723.16	GPHN	Productive	+	0	0	0	chr14:67023633-67023675	chr14:66985682-66985738	chr14:66965191-66965325	0.02587991718426501	3.6875	0	6.3144445	5.6694736	5.4386277	TRUE
ENSG00000172717.17	GARIN2	Productive	+	0	1	1	chr14:67221779-67221807	chr14:67208202-67208449	chr14:67204948-67205089	2.382978723404255	6.632911392405063	3.511111111111111	0.86764795	0.5116371	1.4672415	FALSE
ENSG00000182732.18	RGS6	Productive	+	0	1	1	chr14:72510154-72510279	chr14:72495152-72495262	chr14:72478268-72478329	0.9753521126760564	6.993548387096774	0.2408759124087591	5.3327093	4.2985854	5.361698	FALSE
ENSG00000182732.18	RGS6	Productive	+	0	0	0	chr14:72562417-72562467	chr14:72540041-72540094	chr14:72536186-72536275	2.101123595505618	Inf	1.440944881889764	5.721056	5.708316	4.086216	TRUE
ENSG00000119707.14	RBM25	Unproductive	+	2	0	0	chr14:73096915-73097100	chr14:73088370-73088474	chr14:73088001-73088161	0.0807307012374779	8.921052631578947	3.152482269503546	5.6916337	2.2865238	4.6433334	FALSE
ENSG00000119661.15	DNAL1	Productive	+	0	1	1	chr14:73661987-73662042	chr14:73658847-73658956	chr14:73654847-73654885	0.18120805369127516	3.55893536121673	1.198581560283688	4.781051	4.443427	4.9417853	FALSE
ENSG00000119725.21	ZNF410	Productive	+	0	2	2	chr14:73898071-73898262	chr14:73896316-73896534	chr14:73893797-73893932	0.369449378330373	1.970887918486172	1.063625450180072	4.440272	3.1146212	4.339229	FALSE
ENSG00000119725.21	ZNF410	Productive	+	2	2	2	chr14:73923395-73923522	chr14:73922066-73922206	chr14:73920980-73921105	0.3715953307392996	0.8185255198487713	0.9367088607594936	3.455262	3.1764257	2.2866719	FALSE
ENSG00000119723.17	COQ6	Productive	+	0	0	0	chr14:73955805-73955928	chr14:73955451-73955509	chr14:73953438-73953569	5.673469387755102	4.638888888888889	1.5559921414538311	3.98397	4.8510175	4.7567015	FALSE
ENSG00000119636.16	BBOF1	Productive	+	0	0	0	chr14:74029184-74029249	chr14:74022916-74023144	chr14:74019479-74019534	0.4979253112033195	1.4632152588555858	2.4796747967479673	0.7762679	2.3609037	2.3589544	TRUE
ENSG00000119689.15	DLST	Productive	+	0	2	2	chr14:74889095-74889147	chr14:74885586-74885634	chr14:74882591-74882624	0.8695652173913043	1.6515151515151516	1.467741935483871	3.147941	2.9168983	2.4951699	FALSE
ENSG00000119685.20	TTLL5	Productive	+	0	1	1	chr14:75764615-75764772	chr14:75757831-75757869	chr14:75752918-75752955	11.074074074074074	1.1320754716981132	6.713375796178344	3.8317366	2.348359	1.9637215	FALSE
ENSG00000100565.16	LRRC74A	Productive	+	0	2	2	chr14:76852365-76852450	chr14:76844423-76844901	chr14:76837875-76837971	1.7909319899244331	4.713789107763615	1.4334038054968288	1.62566	0.8218143	3.2804072	FALSE
ENSG00000100577.19	GSTZ1	Productive	+	0	2	2	chr14:77326838-77326905	chr14:77324870-77324921	chr14:77321169-77321183	0.5714285714285714	6.046511627906977	0.5086580086580087	2.0266669	4.011269	2.8249264	TRUE
ENSG00000100577.19	GSTZ1	Productive	+	0	0	0	chr14:77329123-77329201	chr14:77327912-77328037	chr14:77327472-77327552	1.055	11.805825242718448	3.1048387096774195	2.657037	3.1050398	2.2052913	TRUE
ENSG00000063761.16	ADCK1	Productive	+	0	0	0	chr14:77887091-77887249	chr14:77859076-77859279	chr14:77822435-77822518	0.41002949852507375	0.273900293255132	0.5304777594728172	2.6732857	4.980005	4.6979814	FALSE
ENSG00000063761.16	ADCK1	Productive	+	0	0	0	chr14:77924457-77924512	chr14:77907803-77907919	chr14:77899100-77899258	0.4659606656580938	0.8622448979591837	0.2923387096774194	4.7861767	4.4713755	5.2264285	FALSE
ENSG00000021645.20	NRXN3	Productive	+	0	0	0	chr14:78651165-78651326	chr14:78649268-78649291	chr14:78645120-78645421	0.36933962264150944	0.7368421052631579	30.019607843137255	6.01948	7.4022083	6.1785307	FALSE
ENSG00000021645.20	NRXN3	Productive	+	2	2	2	chr14:78988022-78988141	chr14:78972883-78972909	chr14:78968173-78968346	0.136117136659436	Inf	0.1553556827473426	5.228069	6.6479993	5.4665246	TRUE
ENSG00000021645.20	NRXN3	Productive	+	1	2	2	chr14:79697630-79697937	chr14:79692173-79692262	chr14:79663778-79663949	1.2633788037775446	0.7465753424657534	0.4271701814615007	5.00243	5.736389	5.0177503	TRUE
ENSG00000042317.17	SPATA7	Productive	+	2	2	2	chr14:88396156-88396203	chr14:88393393-88393488	chr14:88391381-88391455	11.916666666666666	6.866666666666666	2.0236220472440944	2.3895736	3.1950207	2.5821874	TRUE
ENSG00000100722.20	ZC3H14	Productive	+	0	2	2	chr14:88568039-88568153	chr14:88563651-88563693	chr14:88563134-88563169	0.5102040816326531	0.6951219512195121	0.22066326530612249	4.360472	4.3332095	5.9028516	FALSE
ENSG00000100722.20	ZC3H14	Productive	+	0	1	1	chr14:88571084-88571124	chr14:88568039-88568153	chr14:88563651-88563693	0.5656565656565656	16.09433962264151	5.564885496183206	4.3332095	5.9028516	4.7723904	FALSE
ENSG00000100722.20	ZC3H14	Productive	+	0	2	2	chr14:88601924-88602083	chr14:88596734-88596808	chr14:88594727-88595111	14.811557788944723	0.7538860103626943	3.1531914893617023	1.6990805	2.2805333	3.197619	TRUE
ENSG00000165533.19	TTC8	Productive	+	0	0	0	chr14:88852971-88852997	chr14:88843806-88843850	chr14:88841425-88841514	9.652173913043478	8.2	0.19934640522875816	4.7287335	5.09	4.632074	FALSE
ENSG00000165533.19	TTC8	Productive	+	1	1	1	chr14:88843806-88843850	chr14:88841425-88841514	chr14:88841037-88841196	1.147003745318352	8.188118811881187	0.11702127659574468	4.6345625	4.7287335	5.09	TRUE
ENSG00000165533.19	TTC8	Productive	+	0	0	0	chr14:88877294-88877410	chr14:88875026-88875109	chr14:88872330-88872452	0.4165029469548134	0.32697201017811706	0.4154002026342452	4.6528535	3.9134998	4.1435556	TRUE
ENSG00000042088.14	TDP1	Productive	+	1	2	2	chr14:90043070-90043143	chr14:90033106-90033214	chr14:90019316-90019418	0.1048526863084922	4.251256281407035	0.10888888888888888	4.5793595	1.8648714	3.4296622	FALSE
ENSG00000100764.14	PSMC1	Productive	+	0	2	2	chr14:90263318-90263442	chr14:90260115-90260211	chr14:90259160-90259213	1.4732142857142858	1.3953488372093024	0.3901639344262295	6.390721	6.1996083	5.9118085	TRUE
ENSG00000012963.15	UBR7	Productive	+	2	0	0	chr14:93220249-93220411	chr14:93219212-93219361	chr14:93218527-93218735	3.992822966507177	1.6503164556962024	1.9814241486068112	1.2763588	2.08882	3.971706	TRUE
ENSG00000133958.14	UNC79	Productive	+	2	2	2	chr14:93612797-93613083	chr14:93604896-93604961	chr14:93603239-93603418	0.591516103692066	5.775	0.2817351598173516	5.1030054	5.2525907	5.5440774	TRUE
ENSG00000133958.14	UNC79	Productive	+	0	2	2	chr14:93621621-93622841	chr14:93620892-93621041	chr14:93618192-93618354	4.991189427312776	0.21525885558583105	2.1126034958601654	5.322209	6.0848136	3.3355694	TRUE
ENSG00000133958.14	UNC79	Productive	+	2	2	2	chr14:93637216-93637299	chr14:93634521-93634637	chr14:93630801-93630908	0.40386803185438	0.35051546391752575	19.261904761904763	4.568565	5.78994	2.413262	TRUE
ENSG00000119698.12	PPP4R4	Productive	+	0	0	0	chr14:94230587-94230734	chr14:94227275-94227378	chr14:94208516-94208566	0.32418952618453867	7.51063829787234	0.7400508044030483	4.286961	1.9582114	4.022716	FALSE
ENSG00000090060.19	PAPOLA	Productive	+	0	0	0	chr14:96562819-96562893	chr14:96560649-96560711	chr14:96556175-96556413	2.240366972477064	3.135593220338983	2.3450704225352115	3.2878952	3.2627459	2.5878134	TRUE
ENSG00000100749.9	VRK1	Productive	+	0	2	2	chr14:96881177-96881208	chr14:96877502-96877573	chr14:96876033-96876120	0.8368794326241135	8.969696969696969	4.074074074074074	0.51292044	1.095375	2.17825	TRUE
ENSG00000100749.9	VRK1	Productive	+	0	2	2	chr14:96856528-96856553	chr14:96856130-96856250	chr14:96855224-96855356	0.21651090342679127	0.36615678776290633	1.55	4.945639	4.5651655	2.6240768	FALSE
ENSG00000066629.19	EML1	Productive	+	1	2	2	chr14:99894629-99894758	chr14:99892139-99892195	chr14:99891199-99891227	0.643979057591623	1.1387900355871887	6.086734693877551	5.1066895	5.740386	5.2017307	FALSE
ENSG00000196405.13	EVL	Productive	+	2	1	1	chr14:100141180-100141246	chr14:100137740-100137802	chr14:100137578-100137644	0.4855371900826446	1.3193717277486912	0.7380952380952381	3.8223882	3.7645082	3.885627	FALSE
ENSG00000100811.15	YY1	Productive	+	2	0	0	chr14:100277418-100277600	chr14:100276490-100276648	chr14:100274698-100274758	1.7384615384615385	2.002159827213823	0.01368760064412238	6.182426	6.206673	6.587153	TRUE
ENSG00000100811.15	YY1	Unproductive	+	2	0	0	chr14:100276490-100276526	chr14:100275943-100276074	chr14:100274698-100274758	1.7384615384615385	3.95625	0.05405405405405406	6.182426	1.8541362	6.643838	FALSE
ENSG00000078304.20	PPP2R5C	Productive	+	1	0	0	chr14:101925141-101925272	chr14:101917831-101917947	chr14:101912401-101912473	0.2148014440433213	6.011764705882353	0.8580246913580247	5.7800407	3.668325	4.770447	FALSE
ENSG00000140153.18	WDR20	Productive	+	0	0	0	chr14:102208603-102209880	chr14:102194938-102195120	chr14:102139924-102140172	2.497340425531915	1.162162162162162	1.4239414532148458	6.5288234	6.4921203	5.5614185	TRUE
ENSG00000022976.16	ZNF839	Productive	+	0	2	2	chr14:102334554-102334646	chr14:102331622-102331846	chr14:102325985-102326887	2.087414187643021	8.979338842975206	1.4883227176220806	1.3467973	-0.013431117	2.4840539	FALSE
ENSG00000131323.17	TRAF3	Productive	+	0	0	0	chr14:102891325-102891417	chr14:102889560-102889634	chr14:102886189-102886269	9.119402985074627	2.1052631578947367	12.03125	3.611642	5.1034403	3.9124196	TRUE
ENSG00000075413.19	MARK3	Productive	+	0	2	2	chr14:103451918-103451983	chr14:103448919-103448967	chr14:103405076-103405267	3.1331923890063424	1.8235294117647056	0.09596928982725528	4.9570155	6.5201626	5.6393185	FALSE
ENSG00000075413.19	MARK3	Unproductive	+	0	0	0	chr14:103462405-103462461	chr14:103451918-103451983	chr14:103428387-103428440	4.597560975609756	5.584415584415584	0.05010893246187364	4.0230737	5.6393185	5.897491	FALSE
ENSG00000075413.19	MARK3	Productive	+	2	1	1	chr14:103502882-103503227	chr14:103498502-103498528	chr14:103491777-103492034	0.39775183744055337	0.28	0.44096728307254623	4.411566	7.3658895	5.583367	TRUE
ENSG00000256053.9	COA8	Productive	+	0	2	2	chr14:103587274-103587364	chr14:103574107-103574170	chr14:103571668-103571820	0.6414893617021277	3.4065040650406506	0.4272727272727273	3.1273139	2.1514688	2.8134615	TRUE
ENSG00000126214.22	KLC1	Productive	+	0	1	1	chr14:103700655-103700727	chr14:103687081-103687211	chr14:103679384-103679518	0.3940217391304347	2.209230769230769	1.4573643410852712	4.717993	4.846237	0.8312054	TRUE
ENSG00000100711.14	ZFYVE21	Productive	+	1	2	2	chr14:103732620-103732762	chr14:103729793-103729846	chr14:103729091-103729182	3.76953125	2.7514450867052025	5.079365079365079	3.4754455	3.1430187	2.8867202	TRUE
ENSG00000184990.13	SIVA1	Productive	+	0	2	2	chr14:104756604-104756764	chr14:104755630-104755824	chr14:104753202-104753319	1.7076023391812865	3.2401055408970976	1.2026143790849673	2.222678	1.3445693	1.0376397	TRUE
ENSG00000179364.15	PACS2	Productive	+	2	1	1	chr14:105389961-105390003	chr14:105385685-105385717	chr14:105384879-105384987	0.4781523096129838	2.3214285714285716	1.2180094786729858	3.948	1.9275151	4.1943955	TRUE
ENSG00000182979.18	MTA1	Productive	+	2	2	2	chr14:105469467-105469498	chr14:105466707-105466742	chr14:105466426-105466578	2.5524475524475525	0.5373134328358209	21.285714285714285	3.346438	4.1868887	3.0585	TRUE
ENSG00000182809.11	CRIP2	Productive	+	0	2	2	chr14:105478450-105478507	chr14:105478266-105478360	chr14:105474818-105474905	1.202572347266881	1.138801261829653	2.591666666666667	0.261625	2.6388214	2.9646206	TRUE
ENSG00000185347.19	TEDC1	Productive	+	2	0	0	chr14:105493835-105493933	chr14:105492579-105492734	chr14:105492107-105492309	1.9838235294117648	3.803149606299213	3.8313253012048194	0.15148766	-0.045999993	-0.15740404	FALSE
ENSG00000034053.15	APBA2	Productive	+	2	0	0	chr15:29098490-29098576	chr15:29094278-29094313	chr15:29093075-29093220	5.726829268292683	3.96875	0.19230769230769232	5.6231503	5.916333	5.155425	TRUE
ENSG00000198838.15	RYR3	Productive	+	0	0	0	chr15:33810479-33810649	chr15:33807555-33807569	chr15:33801869-33801961	0.2774869109947644	0.8611111111111112	0.943359375	5.9014845	4.926133	4.7492285	FALSE
ENSG00000143401.15	ANP32E	Productive	-	2	2	0	chr1:150226608-150226730	chr1:150223186-150223240	chr1:150220691-150220761	2.232727272727273	0.6666666666666666	1.2318244170096022	3.2569299	1.8693093	3.234	FALSE
ENSG00000198838.15	RYR3	Productive	+	1	2	2	chr15:33826672-33826752	chr15:33826252-33826269	chr15:33825603-33825676	0.3047404063205418	2.75	0.15507411630558723	6.2901487	3.500167	5.0846295	FALSE
ENSG00000198838.15	RYR3	Productive	+	0	0	0	chr15:33844862-33845062	chr15:33843488-33843574	chr15:33841864-33842035	1.7822757111597374	0.06862745098039216	2.4964028776978417	2.8584363	5.2951374	3.9155025	FALSE
ENSG00000117362.13	APH1A	Productive	-	2	2	1	chr1:150267957-150268127	chr1:150267716-150267789	chr1:150267356-150267478	4.116379310344827	11.02	0.5174050632911392	4.835439	4.78546	3.7726665	FALSE
ENSG00000186073.14	CDIN1	Productive	+	2	2	2	chr15:36808324-36808340	chr15:36709856-36709961	chr15:36709223-36709288	0.2625570776255708	0.5410764872521246	0.3492063492063492	5.531334	6.3926315	5.189706	FALSE
ENSG00000137843.12	PAK6	Productive	+	0	0	0	chr15:40275927-40276094	chr15:40274142-40274276	chr15:40273551-40273676	0.16129032258064516	0.14145658263305322	0.4947791164658635	5.42727	5.3266006	4.2490773	FALSE
ENSG00000128944.14	KNSTRN	Productive	+	0	0	0	chr15:40391949-40392023	chr15:40391493-40391554	chr15:40389836-40389929	0.5993589743589743	10.35	1.875	2.0047126	0.8107419	2.1431863	TRUE
ENSG00000137812.21	KNL1	Productive	+	2	1	1	chr15:40640912-40641027	chr15:40629273-40629371	chr15:40628611-40628678	1.9367088607594936	6.571428571428571	1.861271676300578	2.4414117	2.9612627	2.1038535	FALSE
ENSG00000051180.17	RAD51	Productive	+	1	1	1	chr15:40731055-40731178	chr15:40729853-40729974	chr15:40729505-40729634	0.02744807121661721	130.77777777777777	0.09289617486338798	5.475431	5.892721	5.6571617	FALSE
ENSG00000166140.17	ZFYVE19	Productive	+	0	0	0	chr15:40809852-40809970	chr15:40809408-40809458	chr15:40809119-40809240	5.416309012875536	5.629032258064516	7.168918918918919	3.8915164	3.6122353	2.2280335	FALSE
ENSG00000166140.17	ZFYVE19	Productive	+	2	2	2	chr15:40813338-40813417	chr15:40812699-40812902	chr15:40810649-40810757	1.1134846461949266	3.505763688760807	12.48148148148148	1.7334403	2.4067893	2.8186874	TRUE
ENSG00000166145.15	SPINT1	Productive	+	2	2	2	chr15:40854397-40854522	chr15:40854060-40854086	chr15:40853711-40853881	0.8831699346405228	1.9591836734693877	6.4766355140186915	3.776655	0.6032593	2.9342303	FALSE
ENSG00000137804.14	NUSAP1	Productive	+	0	0	0	chr15:41349098-41349241	chr15:41342386-41342454	chr15:41332958-41333050	0.8349514563106796	2.8255813953488373	3.857142857142857	2.0485163	1.4709129	0.30800694	FALSE
ENSG00000137804.14	NUSAP1	Productive	+	1	2	2	chr15:41377196-41377304	chr15:41375712-41375828	chr15:41371527-41371684	2.142061281337047	3.778409090909091	1.7551546391752575	1.6253101	2.0031283	1.8567612	FALSE
ENSG00000143452.16	HORMAD1	Productive	-	0	0	0	chr1:150711833-150711853	chr1:150711545-150711571	chr1:150708894-150708961	4.828828828828829	0.2559241706161137	0.925	3.533647	3.0915926	2.3747144	FALSE
ENSG00000137802.14	MAPKBP1	Productive	+	0	1	1	chr15:41810883-41810945	chr15:41799823-41799914	chr15:41775276-41775389	0.20531400966183577	9.304347826086955	0.2288888888888889	3.2835524	4.346913	4.547905	FALSE
ENSG00000137802.14	MAPKBP1	Productive	+	0	0	0	chr15:41813621-41813781	chr15:41813330-41813347	chr15:41812919-41813101	0.3117960877296977	6	6.3125	5.074727	3.029	4.4221554	TRUE
ENSG00000168970.22	JMJD7-PLA2G4B	Unproductive	+	2	0	0	chr15:41840158-41840230	chr15:41836781-41837219	chr15:41836475-41836551	1.28686327077748	2.7547312641937927	3.870229007633588	3.13652	2.5411935	0.9895753	FALSE
ENSG00000168970.22	JMJD7-PLA2G4B	Productive	+	2	0	0	chr15:41847649-41847690	chr15:41847337-41847523	chr15:41846669-41846835	1.5545796737766624	3.997524752475248	3.8524590163934422	2.115054	0.7147219	0.6011429	FALSE
ENSG00000092529.26	CAPN3	Productive	+	1	0	0	chr15:42392639-42392722	chr15:42389953-42390096	chr15:42388928-42389096	0.704225352112676	10.42	1.206896551724138	5.1797986	2.423979	3.6466544	FALSE
ENSG00000092529.26	CAPN3	Productive	+	0	0	0	chr15:42409303-42409380	chr15:42408211-42408324	chr15:42403741-42403777	12.928571428571429	3.862222222222222	3.4603960396039604	3.5418108	3.4744124	2.9548464	FALSE
ENSG00000092531.10	SNAP23	Productive	+	2	0	0	chr15:42531413-42531478	chr15:42529675-42529819	chr15:42515237-42515354	0.4500574052812859	6.502463054187192	1.0660377358490567	5.437245	4.928083	4.0781064	FALSE
ENSG00000092531.10	SNAP23	Unproductive	+	2	1	1	chr15:42528262-42528323	chr15:42521448-42521708	chr15:42515237-42515354	0.4500574052812859	8.852941176470589	0.9124579124579124	5.437245	1.816525	2.6877096	TRUE
ENSG00000137814.12	HAUS2	Productive	+	0	0	0	chr15:42559339-42559408	chr15:42558198-42558290	chr15:42548873-42548965	3.718562874251497	9.436170212765957	1.3493975903614457	0.9076989	1.8359249	2.6007857	FALSE
ENSG00000137842.7	TMEM62	Productive	+	1	2	2	chr15:43181181-43181299	chr15:43178607-43178711	chr15:43169593-43169677	1.9259259259259256	0.8672086720867209	3.361111111111111	1.4958117	2.7048	3.9673448	FALSE
ENSG00000168803.16	ADAL	Productive	+	1	0	0	chr15:43348907-43349045	chr15:43347016-43347096	chr15:43345854-43345980	0.9893491124260356	4.074285714285714	1.5140449438202248	3.9732752	3.885309	3.104518	TRUE
ENSG00000137822.13	TUBGCP4	Productive	+	0	0	0	chr15:43404413-43404552	chr15:43403683-43403799	chr15:43401818-43401850	0.00225733634311512	0.16321009918845808	0.02465554749818709	5.0585456	4.891829	5.385322	FALSE
ENSG00000143437.21	ARNT	Productive	-	1	1	1	chr1:150846263-150846307	chr1:150842424-150842468	chr1:150839441-150839654	0.18486012068019747	13.647058823529411	0.6020408163265306	5.6509447	4.738	3.6430888	TRUE
ENSG00000167004.14	PDIA3	Productive	+	1	0	0	chr15:43770250-43770329	chr15:43769518-43769646	chr15:43768489-43768597	0.3333333333333333	0.2477291494632535	0.4080604534005038	5.3123584	5.956388	5.8612747	FALSE
ENSG00000166734.20	GOLM2	Productive	+	0	2	2	chr15:44379690-44379788	chr15:44338237-44338317	chr15:44337764-44337907	4.22680412371134	1.9023255813953488	2.623616236162362	1.5246527	3.134494	1.8364747	FALSE
ENSG00000166734.20	GOLM2	Productive	+	2	0	0	chr15:44413336-44413406	chr15:44402887-44403054	chr15:44380806-44380976	3.6740331491712706	1.5639943741209563	3.918918918918919	1.9959122	7.4190063	2.738507	TRUE
ENSG00000137770.14	CTDSPL2	Unproductive	+	0	0	0	chr15:44514598-44514660	chr15:44501962-44502048	chr15:44499727-44499813	0.0357653791130186	10.823529411764708	2.939393939393939	6.2572293	3.3102062	5.6468887	TRUE
ENSG00000137770.14	CTDSPL2	Unproductive	+	0	1	1	chr15:44519169-44519295	chr15:44518654-44518864	chr15:44514765-44514844	3.932038834951456	2.2090032154340835	10.7375	6.266	1.451289	6.282694	FALSE
ENSG00000104131.13	EIF3J	Productive	+	0	2	2	chr15:44560249-44560322	chr15:44557489-44557650	chr15:44554553-44554667	11.65	0.6397134083930399	0.3248175182481752	4.4495306	4.905154	5.5102835	TRUE
ENSG00000185880.14	TRIM69	Productive	+	0	0	0	chr15:44759640-44759662	chr15:44758621-44758854	chr15:44756368-44756463	1.8987341772151896	2.442877291960508	9.625	1.4610313	1.6894658	1.1020869	FALSE
ENSG00000104164.12	BLOC1S6	Productive	+	0	1	1	chr15:45603100-45603187	chr15:45592135-45592276	chr15:45587444-45587525	2.4301075268817205	9.492307692307692	0.2791519434628975	0.6902317	3.0153735	4.0671477	TRUE
ENSG00000137872.17	SEMA6D	Productive	+	1	1	1	chr15:47768581-47768748	chr15:47767037-47767093	chr15:47766616-47766677	0.8412698412698413	2.1818181818181817	1.881763527054108	4.2713385	5.9615617	4.6075535	TRUE
ENSG00000156958.15	GALK2	Productive	+	0	0	0	chr15:49283566-49283718	chr15:49281987-49282085	chr15:49239221-49239367	12.643410852713178	0.14	9.657894736842104	4.226925	5.451616	5.1919417	TRUE
ENSG00000140284.11	SLC27A2	Productive	+	2	2	2	chr15:50205239-50205363	chr15:50202487-50202645	chr15:50197500-50197709	1.54399243140965	2.0460732984293193	7.4363636363636365	1.7616715	1.7099874	3.278976	FALSE
ENSG00000138592.14	USP8	Productive	+	0	0	0	chr15:50449400-50449485	chr15:50441349-50441493	chr15:50439074-50439177	0.30808080808080807	6.216216216216216	0.6462093862815884	4.3053465	5.0651655	4.366186	FALSE
ENSG00000138592.14	USP8	Productive	+	0	0	0	chr15:50489801-50489881	chr15:50484275-50484361	chr15:50481481-50482065	2.334124159746936	4.336734693877551	8.856060606060606	2.129407	2.1450229	4.664099	TRUE
ENSG00000104112.9	SCG3	Productive	+	2	0	0	chr15:51689219-51689368	chr15:51688260-51688402	chr15:51683219-51683434	5.801587301587301	16.09090909090909	1.0941176470588236	3.2406712	5.18207	3.5620935	FALSE
ENSG00000143434.17	SEMA6C	Productive	-	2	2	2	chr1:151134401-151134445	chr1:151133960-151134055	chr1:151132484-151133517	3.4977849375755135	0.8177966101694916	1.1157894736842104	1.0445465	1.696198	1.323889	FALSE
ENSG00000140416.26	TPM1	Productive	+	0	0	0	chr15:63056985-63057118	chr15:63044027-63044152	chr15:63043706-63043831	3.2116564417177913	25.486486486486488	0.09961315280464215	4.921611	6.2583814	6.564209	FALSE
ENSG00000140416.26	TPM1	Unproductive	+	0	0	0	chr15:63061713-63061730	chr15:63061036-63061273	chr15:63060869-63060939	0.08383233532934131	5.750830564784053	1.4594594594594594	5.98431	3.4029496	7.286722	TRUE
ENSG00000140455.17	USP3	Productive	+	2	1	1	chr15:63553715-63553733	chr15:63537025-63537156	chr15:63532647-63532707	0.3898916967509025	3.672811059907834	0.1111111111111111	5.2057533	4.6121664000000004	6.421369	FALSE
ENSG00000028528.15	SNX1	Productive	+	0	2	2	chr15:64127174-64127252	chr15:64126079-64126220	chr15:64123511-64123546	9.6	13.389380530973453	6.966292134831461	5.552973	4.531732	5.2768345	FALSE
ENSG00000166839.18	ANKDD1A	Productive	+	0	0	0	chr15:64947404-64947593	chr15:64944652-64944747	chr15:64943484-64943582	0.9578651685393258	0.7682758620689655	7.268292682926829	3.0605152	4.072698	2.9821157	FALSE
ENSG00000074696.13	HACD3	Productive	+	2	0	0	chr15:65558680-65558731	chr15:65556739-65556903	chr15:65554887-65554960	0.5081081081081081	6.188340807174888	0.4133333333333334	4.429419	4.4286785	2.2815194	TRUE
ENSG00000103769.10	RAB11A	Productive	+	0	2	2	chr15:65887701-65887736	chr15:65879671-65879751	chr15:65877883-65877955	0.00420757363253856	0.04449152542372881	0.04778156996587031	6.1290407	5.830938	6.005472	FALSE
ENSG00000103599.20	IQCH	Productive	+	2	0	0	chr15:67400114-67400305	chr15:67395291-67395563	chr15:67388831-67389006	4.512195121951219	3.8800539083557952	4.3429752066115705	3.482125	3.0688534	2.587672	FALSE
ENSG00000137764.20	MAP2K5	Productive	+	0	0	0	chr15:67748569-67748601	chr15:67748231-67748257	chr15:67703337-67703408	0.02636203866432337	Inf	0.21739130434782608	5.469222	6.209037	7.02597	FALSE
ENSG00000143393.17	PI4KB	Productive	-	2	2	0	chr1:151294018-151294138	chr1:151293400-151293462	chr1:151292852-151293033	0.9554317548746518	5.061224489795919	0.1275395033860045	5.715659	2.248921	5.6761737	FALSE
ENSG00000137807.16	KIF23	Productive	+	1	1	1	chr15:69426070-69426182	chr15:69425282-69425323	chr15:69423159-69423329	0.5543154761904762	1.389937106918239	9.216216216216216	4.5314565	3.7374525	5.481628	FALSE
ENSG00000137818.12	RPLP1	Productive	+	0	0	0	chr15:69455170-69455287	chr15:69453647-69453721	chr15:69452949-69453020	1.815	0.0880597014925373	2.9161676646706587	5.3158746	5.246467	3.9640338	FALSE
ENSG00000137821.12	LRRC49	Productive	+	0	0	0	chr15:70984094-70984205	chr15:70980101-70980184	chr15:70963894-70963932	0.7789473684210526	4.124137931034483	6.263565891472868	5.279308	3.5750363	2.1321518	FALSE
ENSG00000143393.17	PI4KB	Productive	-	0	0	0	chr1:151315573-151316481	chr1:151310211-151310255	chr1:151307574-151307801	2.22165820642978	1.2	8.935720844811755	5.5495124	3.7114224	4.2782674	FALSE
ENSG00000067141.17	NEO1	Productive	+	2	2	2	chr15:73278131-73278199	chr15:73274692-73274724	chr15:73273811-73274005	0.04489164086687306	0.7375886524822695	2.5436241610738257	5.7930307	6.610061	2.8779564	TRUE
ENSG00000067141.17	NEO1	Productive	+	2	2	2	chr15:73298348-73298611	chr15:73293390-73293548	chr15:73289146-73289238	0.04	2.4744744744744747	2.280575539568346	5.9798284	5.425314	3.475068	FALSE
ENSG00000167139.9	TBC1D21	Productive	+	0	0	0	chr15:73881644-73881747	chr15:73881399-73881506	chr15:73873710-73873769	11.75	0.6432038834951457	3.182926829268293	2.1674	2.2636204	1.9066634	FALSE
ENSG00000167139.9	TBC1D21	Productive	+	1	2	2	chr15:73885003-73885103	chr15:73884781-73884891	chr15:73884151-73884245	6.292134831460674	3.5508982035928143	19.333333333333332	1.7692001	1.9446037	2.324307	FALSE
ENSG00000179335.20	CLK3	Productive	+	1	2	2	chr15:74622494-74622560	chr15:74622120-74622216	chr15:74620009-74620225	1.27669452181987	8.434782608695652	0.4134366925064599	2.6065116	5.799134	5.2189555	FALSE
ENSG00000178802.18	MPI	Productive	+	0	2	2	chr15:74896152-74896501	chr15:74893138-74893320	chr15:74892661-74892802	1.0837070254110612	2.603221083455344	3.534974093264249	4.5958314	3.1134644	2.2264428	FALSE
ENSG00000138621.12	PPCDC	Productive	+	0	0	0	chr15:75048553-75048721	chr15:75044386-75044514	chr15:75043441-75043536	0.7400379506641366	0.4727854855923159	0.777972027972028	4.188844	4.7115192	4.5894203	FALSE
ENSG00000140365.16	COMMD4	Productive	+	0	0	0	chr15:75338646-75338685	chr15:75338355-75338420	chr15:75338062-75338133	0.1735985533453888	0.3991323210412148	4.614285714285714	4.95532	3.2180755	4.019175	TRUE
ENSG00000143416.21	SELENBP1	Productive	-	0	0	0	chr1:151369442-151369554	chr1:151369004-151369189	chr1:151368199-151368319	1.6846011131725418	0.5358955765047135	0.5564924114671164	3.181182	3.7037256	3.535708	FALSE
ENSG00000140365.16	COMMD4	Productive	+	2	2	2	chr15:75339965-75340005	chr15:75339702-75339878	chr15:75339264-75339344	0.90625	3.4451345755693583	1.0424242424242425	2.6545925	2.782729	2.7573657	FALSE
ENSG00000140367.12	UBE2Q2	Productive	+	0	0	0	chr15:75868951-75869010	chr15:75859878-75859982	chr15:75854386-75854487	0.40789473684210525	0.5866666666666667	0.4699828473413379	4.321206	4.8691616	4.238217	FALSE
ENSG00000166411.14	IDH3A	Productive	+	0	0	0	chr15:78160092-78160206	chr15:78157548-78157631	chr15:78155213-78155275	2.3920454545454546	0.21996879875195008	8.825396825396826	2.9197936	5.1792855	5.568261	TRUE
ENSG00000041357.16	PSMA4	Productive	+	0	1	1	chr15:78544190-78544267	chr15:78542483-78542645	chr15:78542177-78542219	0.08444444444444445	8.061111111111112	0.00481347773766546	5.031395	5.6335893	5.715102	FALSE
ENSG00000041357.16	PSMA4	Productive	+	2	2	2	chr15:78548790-78548820	chr15:78546575-78546698	chr15:78545634-78545764	0.9090909090909092	9.185185185185183	0.05079365079365079	6.0263433	5.7743955	5.5290647	TRUE
ENSG00000185787.15	MORF4L1	Productive	+	0	0	0	chr15:78880512-78880579	chr15:78878213-78878259	chr15:78873018-78873057	0.9534883720930232	6.538461538461538	7.352941176470588	3.76755	5.687128	6.1513824	FALSE
ENSG00000143442.24	POGZ	Productive	-	2	2	0	chr1:151442081-151442204	chr1:151440928-151441086	chr1:151430714-151430841	0.9209876543209876	6.4125	2.6600985221674875	3.2427893	3.1514843	3.9215565	FALSE
ENSG00000185787.15	MORF4L1	Productive	+	0	2	2	chr15:78886141-78886227	chr15:78884967-78885083	chr15:78880512-78880579	7.352941176470588	2.08	3.98125	6.1513824	3.3111455	6.1574593	FALSE
ENSG00000185787.15	MORF4L1	Productive	+	2	2	2	chr15:78890989-78891014	chr15:78887269-78887349	chr15:78886141-78886227	3.98125	4.6347826086956525	3.111111111111111	6.1574593	5.6165185	4.655346	FALSE
ENSG00000086666.19	ZFAND6	Productive	+	1	2	2	chr15:80137480-80137560	chr15:80131180-80131293	chr15:80122700-80122800	18.8	0.7030015797788309	0.47368421052631576	3.1076138	3.8756843	4.9802346	TRUE
ENSG00000156232.7	WHAMM	Unproductive	+	0	2	2	chr15:82823100-82823287	chr15:82821711-82821839	chr15:82819323-82819488	1.8350217076700437	14.042857142857144	3.731218697829717	3.3375545	1.193093	2.2388136	FALSE
ENSG00000136404.16	TM6SF1	Productive	+	0	0	0	chr15:83127358-83127477	chr15:83126755-83126847	chr15:83124672-83124776	0.7969121140142518	0.9434389140271492	0.4165009940357853	2.8689718	3.5938706	4.0024333	TRUE
ENSG00000140600.17	SH3GL3	Unproductive	+	1	2	2	chr15:83618082-83618287	chr15:83609270-83609466	chr15:83588662-83588771	5.085889570552148	5.2218045112781954	0.5178962746530315	1.4459908	1.4985229	4.6989903	TRUE
ENSG00000143436.11	MRPL9	Productive	-	0	0	0	chr1:151762105-151762155	chr1:151761451-151761552	chr1:151760816-151760899	4.14375	8.20253164556962	2.8513513513513513	3.3968456	2.347696	1.8479806	FALSE
ENSG00000170776.22	AKAP13	Productive	+	0	1	1	chr15:85664563-85664755	chr15:85658537-85658590	chr15:85655417-85655787	4.916208791208791	6.099337748344371	1.92296918767507	2.5868652	4.497408	2.0015388	FALSE
ENSG00000181991.16	MRPS11	Productive	+	1	1	1	chr15:88475110-88475239	chr15:88472627-88472725	chr15:88467908-88468024	5.696629213483146	1.5526315789473684	0.6944190301921317	0.41983765	3.5618284	3.551923	TRUE
ENSG00000140525.20	FANCI	Productive	+	0	1	1	chr15:89299800-89299966	chr15:89294915-89295094	chr15:89293833-89293997	12.29050279329609	0.5766509433962265	0.9828109201213346	3.3529818	3.8864834	3.226778	FALSE
ENSG00000196547.15	MAN2A2	Productive	+	1	0	0	chr15:90910501-90910683	chr15:90910090-90910292	chr15:90909327-90909504	0.6934362934362934	0.8289902280130294	2.8069620253164556	4.6918483	4.615064	4.054612	FALSE
ENSG00000140557.12	ST8SIA2	Productive	+	0	1	1	chr15:92434247-92434375	chr15:92430049-92430111	chr15:92394065-92394162	3.859154929577465	0.55	3.02784222737819	2.863745	4.442571	3.102876	FALSE
ENSG00000168904.15	LRRC28	Productive	+	1	1	1	chr15:99386030-99386102	chr15:99363106-99363265	chr15:99361336-99361511	0.8233413269384492	3.7696969696969695	0.6018518518518519	3.0528982	4.648844	3.9488358	TRUE
ENSG00000068305.19	MEF2A	Productive	+	2	0	0	chr15:99706729-99706855	chr15:99703362-99703385	chr15:99690241-99690428	24.19753086419753	17.142857142857142	0.3389261744966443	5.03275	5.9612083	4.7056375	TRUE
ENSG00000104067.17	TJP1	Productive	-	0	0	0	chr15:29720358-29720708	chr15:29719777-29720016	chr15:29718266-29719138	3.674674674674675	5.813664596273292	0.6164163090128756	2.8911078	2.9892583	5.3651795	TRUE
ENSG00000134153.10	EMC7	Productive	-	1	1	0	chr15:34101604-34101807	chr15:34095895-34096014	chr15:34090317-34090455	0.1621174524400331	7.458015267175573	0.816420664206642	5.412935	5.3306417	2.8456864	FALSE
ENSG00000140199.13	SLC12A6	Productive	-	2	2	0	chr15:34336410-34336503	chr15:34275345-34275389	chr15:34260978-34261020	25.823529411764707	1.0506329113924051	2.613636363636364	2.6486979	3.2303998	2.328117	TRUE
ENSG00000198837.10	DENND4B	Productive	-	0	0	0	chr1:153942556-153942625	chr1:153942187-153942356	chr1:153941869-153942113	2.7513513513513512	0.9045005488474204	3.493150684931507	3.346996	4.401306	3.2923572	FALSE
ENSG00000172575.14	RASGRP1	Productive	-	0	0	0	chr15:38512783-38512956	chr15:38511604-38511720	chr15:38507726-38508001	8.291553133514986	0.22961730449251247	0.19444444444444445	4.5224752	5.0675807	5.177828	FALSE
ENSG00000104081.14	BMF	Productive	-	0	0	0	chr15:40105795-40106086	chr15:40104180-40104340	chr15:40091787-40091888	2.5072463768115942	2.3497854077253217	2.164874551971326	2.6435978	2.7690248	3.2494555	FALSE
ENSG00000178997.12	EXD1	Productive	-	2	2	0	chr15:41226443-41226575	chr15:41219830-41219898	chr15:41217123-41217154	2.118279569892473	0.7287234042553191	17.784313725490197	1.8615625	2.4301307	2.305669	FALSE
ENSG00000104147.9	OIP5	Productive	-	1	1	2	chr15:41331915-41331981	chr15:41319658-41319780	chr15:41313273-41313354	1.3739495798319328	0.9507692307692308	0.6784452296819788	1.4704268	1.8800081	1.6413584	FALSE
ENSG00000143570.19	SLC39A1	Productive	-	0	0	0	chr1:153962529-153962715	chr1:153962220-153962350	chr1:153960098-153960754	3.1296565070149978	2.2725409836065573	2.710843373493976	2.319691	2.588672	1.2214278	FALSE
ENSG00000166887.16	VPS39	Productive	-	2	2	2	chr15:42199896-42199961	chr15:42192066-42192098	chr15:42191496-42191560	0.06188118811881188	1.2554744525547443	0.1517094017094017	5.9726458	2.2042122	4.3149996	TRUE
ENSG00000128881.18	TTBK2	Productive	-	2	2	0	chr15:42878549-42878617	chr15:42872611-42872758	chr15:42840360-42840433	0.13136729222520108	19.671641791044777	1.8128342245989304	5.336973	5.3845406	4.8791304	FALSE
ENSG00000143549.22	TPM3	Productive	-	2	2	0	chr1:154170400-154170469	chr1:154169305-154169383	chr1:154157639-154157721	0.9378531073446328	0.04166666666666666	0.05103969754253308	4.2498074	7.0046835	5.8863144	FALSE
ENSG00000166947.15	EPB42	Productive	-	2	2	2	chr15:43216268-43216453	chr15:43215095-43215328	chr15:43211416-43211534	1.4673076923076922	3.3213728549141965	3.6702819956616057	2.454261	1.5810256	1.8178227	FALSE
ENSG00000143549.22	TPM3	Productive	-	0	0	1	chr1:154172029-154172104	chr1:154170649-154170711	chr1:154170400-154170469	0.05103969754253308	0.03645007923930269	1.2376237623762376	5.8863144	5.9286995	3.7971973	FALSE
ENSG00000067369.14	TP53BP1	Unproductive	-	2	2	2	chr15:43415594-43415809	chr15:43414048-43414116	chr15:43413119-43413334	1.5088044485634846	2.621212121212121	13.914110429447852	2.6614492	1.7893187	2.8970323	FALSE
ENSG00000067369.14	TP53BP1	Productive	-	1	1	0	chr15:43421855-43422126	chr15:43421025-43421174	chr15:43420305-43420735	1.7184409540430483	1.3467561521252795	9.734848484848484	3.4989073	3.05356	3.5072463	FALSE
ENSG00000067369.14	TP53BP1	Productive	-	2	2	0	chr15:43455892-43457218	chr15:43447366-43447485	chr15:43446387-43446590	10.10843373493976	0.6822995461422088	7.0495716034271725	2.3696375	3.7889166	1.3053827	FALSE
ENSG00000067369.14	TP53BP1	Unproductive	-	2	2	2	chr15:43447366-43447485	chr15:43446766-43446914	chr15:43446387-43446590	10.10843373493976	7.722222222222222	0.6822995461422088	2.3696375	2.582047	3.7889166	FALSE
ENSG00000168781.24	PPIP5K1	Productive	-	2	2	2	chr15:43564867-43564992	chr15:43564103-43564165	chr15:43558795-43558932	0.6207983193277311	0.732824427480916	1.006012024048096	4.4268694	7.176968	5.556976	TRUE
ENSG00000168781.24	PPIP5K1	Productive	-	0	0	0	chr15:43571412-43571576	chr15:43569186-43569335	chr15:43568463-43568553	5.3354037267080745	1.64375	1.24860853432282	4.1272635	2.37012	3.4167333	FALSE
ENSG00000116198.14	CEP104	Productive	-	1	1	0	chr1:3852295-3852407	chr1:3848608-3848781	chr1:3847475-3847613	0.34935897435897434	0.6644688644688644	0.8797297297297297	4.3996615	3.720299	4.6962304	FALSE
ENSG00000143612.21	C1orf43	Productive	-	0	0	0	chr1:154220342-154220407	chr1:154219836-154219937	chr1:154214457-154214574	2.067204301075269	0.08624454148471616	0.5900900900900901	3.2572286	5.662363	4.2921066	FALSE
ENSG00000104133.16	SPG11	Productive	-	0	0	2	chr15:44570525-44570658	chr15:44569398-44569505	chr15:44567424-44567592	0.725790987535954	14.848484848484848	0.668986083499006	4.852367	4.572185	4.284866	FALSE
ENSG00000138606.20	SHF	Productive	-	2	2	0	chr15:45175219-45175326	chr15:45173576-45173716	chr15:45172147-45172318	3.7753164556962022	4.299559471365638	0.30996309963099633	1.871436	3.8792698	4.317278	TRUE
ENSG00000171766.17	GATM	Productive	-	0	0	0	chr15:45378385-45378453	chr15:45376601-45376819	chr15:45369326-45369521	1.4204545454545454	10.857142857142858	4	4.773995	4.3218403	4.072464	TRUE
ENSG00000104177.20	MYEF2	Productive	-	1	1	2	chr15:48151473-48151571	chr15:48151100-48151171	chr15:48149163-48149371	3.57649667405765	3.8588235294117648	1.921875	3.4185266	3.8713331	4.25004	TRUE
ENSG00000104177.20	MYEF2	Productive	-	2	2	2	chr15:48153792-48153893	chr15:48152234-48152284	chr15:48151874-48151942	5.467741935483871	3.0555555555555554	0.7446808510638298	3.5782027	3.6893137	4.6933823	TRUE
ENSG00000166147.16	FBN1	Unproductive	-	2	2	2	chr15:48428346-48428471	chr15:48427882-48427943	chr15:48427567-48427773	0.3648936170212766	3.566473988439306	11.094594594594597	4.5371985	1.9237096	3.8815951	TRUE
ENSG00000103995.14	CEP152	Productive	-	2	2	0	chr15:48752349-48752469	chr15:48748443-48748610	chr15:48744896-48744992	4.019736842105263	2.353982300884956	7.2625	1.633598	2.3335118	0.38710743	FALSE
ENSG00000166262.16	FAM227B	Productive	-	0	0	0	chr15:49575011-49575109	chr15:49568245-49568346	chr15:49541680-49541806	2.6788990825688073	1.0345821325648414	1.354014598540146	2.5320084	1.8395392	2.2398183	FALSE
ENSG00000140287.11	HDC	Productive	-	0	0	1	chr15:50252430-50252520	chr15:50248245-50248343	chr15:50243143-50243244	0.45595854922279794	59.05882352941177	2.363295880149813	4.3583922	5.413475	4.44155	FALSE
ENSG00000138600.11	SPPL2A	Productive	-	1	1	2	chr15:50722124-50722201	chr15:50719940-50720100	chr15:50707800-50707874	3.8740740740740742	6.359447004608295	2.602272727272727	1.4366534	3.9061491	3.5639617	FALSE
ENSG00000138600.11	SPPL2A	Productive	-	0	0	0	chr15:50726321-50726377	chr15:50726073-50726126	chr15:50725221-50725323	18.333333333333332	3.918032786885246	0.5143769968051118	3.4634752	4.7222967	4.0937195	TRUE
ENSG00000138600.11	SPPL2A	Productive	-	0	0	2	chr15:50732603-50732684	chr15:50730965-50731039	chr15:50726321-50726377	0.5143769968051118	0.12846347607052896	0.2826086956521739	4.0937195	4.5766935	4.3501587	TRUE
ENSG00000137869.16	CYP19A1	Productive	-	2	2	1	chr15:51227779-51227933	chr15:51222349-51222525	chr15:51218558-51218655	3.494296577946768	3.807899461400359	0.8450342465753424	4.283061	2.7608588	3.8884065	FALSE
ENSG00000104093.14	DMXL2	Productive	-	0	0	1	chr15:51463379-51463496	chr15:51459598-51459660	chr15:51458791-51458795	0.07407407407407407	6.945945945945946	3.121495327102804	5.7869997	4.006587	4.8185163	TRUE
ENSG00000197535.16	MYO5A	Productive	-	0	0	1	chr15:52340196-52340394	chr15:52337810-52337884	chr15:52336463-52336556	0.3707386363636363	1.4976076555023925	5.905594405594406	4.668128	4.832413	4.1508036	FALSE
ENSG00000197535.16	MYO5A	Productive	-	1	1	0	chr15:52346361-52346461	chr15:52343117-52343197	chr15:52340196-52340394	5.905594405594406	0.6297709923664122	0.355877616747182	4.1508036	5.107012	4.482703	FALSE
ENSG00000197535.16	MYO5A	Productive	-	0	0	0	chr15:52351254-52351481	chr15:52348818-52348826	chr15:52346361-52346461	0.355877616747182	0.8421052631578947	0.4033898305084746	4.482703	3.482889	4.142469	FALSE
ENSG00000047346.13	ATOSA	Productive	-	0	0	0	chr15:52593578-52593736	chr15:52587151-52587219	chr15:52584743-52584944	2.045741324921136	0.08156028368794327	0.26366782006920414	4.921678	6.3442326	5.440402	FALSE
ENSG00000140307.11	GTF2A2	Productive	-	2	2	0	chr15:59650669-59650773	chr15:59642136-59642262	chr15:59639132-59639157	0.6571428571428571	8.916666666666666	0.5392670157068062	3.6973848	5.8934884	5.27119	FALSE
ENSG00000140299.14	BNIP2	Productive	-	1	1	1	chr15:59668892-59668990	chr15:59668103-59668138	chr15:59664069-59664120	3.853932584269663	0.6761904761904762	0.24635761589403973	2.9314997	3.974333	5.302576	TRUE
ENSG00000074410.14	CA12	Productive	-	2	2	0	chr15:63338819-63338945	chr15:63328098-63328130	chr15:63327149-63327233	8.258064516129032	3.608695652173913	1.1803051317614424	1.6323646	1.3621212	2.6788816	TRUE
ENSG00000166797.12	CIAO2A	Productive	-	0	0	2	chr15:64088687-64088851	chr15:64081102-64081151	chr15:64075484-64075537	0.04792332268370607	11.848484848484848	10.82882882882883	4.9739814	4.9744005	4.7292304	FALSE
ENSG00000169118.18	CSNK1G1	Productive	-	0	0	0	chr15:64203082-64203189	chr15:64188375-64188485	chr15:64180348-64180454	0.2636986301369863	10.983870967741936	1.8727735368956744	5.1060843	5.465739	4.790018	TRUE
ENSG00000166803.14	PCLAF	Productive	-	1	1	2	chr15:64380958-64381038	chr15:64376743-64376905	chr15:64366030-64366075	26.666666666666668	10.496062992125983	0.5504807692307693	1.8363044	3.8041842	1.3711729	FALSE
ENSG00000180304.14	OAZ2	Productive	-	2	2	0	chr15:64690374-64690549	chr15:64689084-64689169	chr15:64688704-64688834	4.269767441860465	4.866666666666666	1.0085592011412268	4.8036866	3.9364073	4.0883694	FALSE
ENSG00000180304.14	OAZ2	Productive	-	0	0	0	chr15:64703029-64703048	chr15:64691434-64691591	chr15:64690374-64690549	1.0085592011412268	2.088235294117647	6	4.0883694	5.9328923	3.2001998	TRUE
ENSG00000090487.11	SPG21	Productive	-	0	0	0	chr15:64980864-64981025	chr15:64976475-64976555	chr15:64974630-64974747	0.06622998544395925	0.05571847507331378	0.13415315818893236	5.5529737	5.312494	5.3208647	FALSE
ENSG00000103710.11	RASL12	Productive	-	2	2	0	chr15:65067733-65067835	chr15:65065217-65065273	chr15:65059345-65059418	0.875	0.1011904761904762	3.425675675675676	4.398365	4.86221	1.856194	FALSE
ENSG00000074603.19	DPP8	Productive	-	0	0	0	chr15:65456225-65456371	chr15:65454263-65454415	chr15:65451960-65452102	0.28149435273675066	0.302834008097166	0.12856099342585828	5.2955246	5.2473726	5.2991567	FALSE
ENSG00000074603.19	DPP8	Productive	-	0	0	2	chr15:65507243-65507355	chr15:65500606-65500779	chr15:65497951-65498032	0.3295819935691318	17.382978723404257	0.24696969696969695	4.149793	3.6383562	4.0106635	FALSE
ENSG00000174485.16	DENND4A	Productive	-	2	2	0	chr15:65665345-65665462	chr15:65665199-65665225	chr15:65664560-65664722	6.255434782608695	Inf	0.37924151696606784	4.032374	4.5491853	4.7464576	TRUE
ENSG00000174485.16	DENND4A	Productive	-	2	2	0	chr15:65701051-65701192	chr15:65700544-65700675	chr15:65697267-65697383	2.5796610169491525	6.35251798561151	3.0795454545454546	2.6871367	2.7695303	3.8215916	TRUE
ENSG00000128973.13	CLN6	Productive	-	0	0	1	chr15:68218536-68218650	chr15:68214290-68214388	chr15:68211675-68211863	0.9973154362416108	5.6104651162790695	0.8398950131233596	3.997656	4.4990206	3.365643	FALSE
ENSG00000137831.15	UACA	Productive	-	0	0	0	chr15:70678099-70678206	chr15:70677108-70677140	chr15:70676493-70676591	0.9060665362035224	Inf	1.043046357615894	2.7028284	2.9206367	3.2702222	FALSE
ENSG00000066933.17	MYO9A	Productive	-	1	1	0	chr15:71848845-71848968	chr15:71847415-71847468	chr15:71830109-71830311	1.053780202650039	2.434108527131783	0.18134715025906736	3.059059	5.964519	4.2988462	TRUE
ENSG00000066933.17	MYO9A	Productive	-	0	0	2	chr15:71893679-71893778	chr15:71892965-71893177	chr15:71888004-71888116	1.0789915966386554	5.077868852459017	5.5426829268292686	2.6758585	4.8029675	1.58723	FALSE
ENSG00000066933.17	MYO9A	Productive	-	0	0	1	chr15:72020918-72021017	chr15:72019039-72019095	chr15:72010350-72010447	0.1950947603121516	2.8405797101449277	0.293733681462141	5.056102	5.1837893	4.93457	FALSE
ENSG00000137817.17	PARP6	Productive	-	2	2	1	chr15:72250020-72250092	chr15:72249245-72249314	chr15:72242620-72242699	0.15151515151515152	1.867469879518072	0.09523809523809525	5.3384123	7.0334144	6.10248	FALSE
ENSG00000140488.16	CELF6	Productive	-	2	2	2	chr15:72289138-72289287	chr15:72288868-72288930	chr15:72288538-72288618	1.3319838056680162	0.8088235294117647	7.1268115942028984	3.8069751	4.665238	2.6746936	TRUE
ENSG00000185499.17	MUC1	Productive	-	1	1	0	chr1:155188163-155188231	chr1:155188008-155188063	chr1:155187722-155187858	5.335051546391752	2.5210084033613445	2.8154761904761907	-0.5244526	0.19489285	0.665029	FALSE
ENSG00000156642.17	NPTN	Productive	-	2	2	0	chr15:73633125-73633215	chr15:73597022-73597369	chr15:73592008-73592137	4.762886597938144	1.6337209302325582	2.8	3.1419227	5.9206176	1.325934	TRUE
ENSG00000067221.14	STOML1	Productive	-	2	2	0	chr15:73985318-73985513	chr15:73984659-73984868	chr15:73983937-73984130	2.654220779220779	2.155325443786982	1.6754507628294035	2.7212217	1.9862334	2.5217807	TRUE
ENSG00000067221.14	STOML1	Productive	-	0	0	2	chr15:73990351-73990457	chr15:73989108-73989257	chr15:73988792-73988802	4.5	0.36554949337490256	4.435028248587571	2.6752727	4.2869263	3.3509438	FALSE
ENSG00000179151.13	EDC3	Productive	-	1	1	1	chr15:74671455-74671774	chr15:74655733-74656068	chr15:74640466-74640619	0.18704074816299265	0.634722819080361	1.8059236165237724	4.5176816	4.1378274	3.0417342	FALSE
ENSG00000140400.18	MAN2C1	Productive	-	1	1	0	chr15:75368483-75368583	chr15:75368073-75368198	chr15:75367511-75367634	2.9155844155844157	1.1444582814445827	6.462962962962963	4.0141773	2.3231273	2.689544	FALSE
ENSG00000169752.17	NRG4	Unproductive	-	1	1	2	chr15:76009200-76009293	chr15:75969129-75969224	chr15:75961828-75961974	1.8941368078175895	6.12	6.247191011235955	2.100143	2.2863543	3.2263935	FALSE
ENSG00000140374.17	ETFA	Productive	-	2	2	2	chr15:76285637-76285738	chr15:76283757-76283825	chr15:76274412-76274494	0.05340699815837937	2.602409638554217	0.5850914205344585	5.751916	4.56729	3.972559	FALSE
ENSG00000140374.17	ETFA	Productive	-	0	0	0	chr15:76311350-76311388	chr15:76295591-76295737	chr15:76292619-76292700	0.8405017921146953	6.0368663594470044	0.77	4.101219	4.2875037	1.092641	FALSE
ENSG00000140386.13	SCAPER	Productive	-	2	2	0	chr15:76883812-76883817	chr15:76862416-76862533	chr15:76857809-76857879	0.9233449477351916	8.166666666666666	1	2.7579157	5.16766	2.3308332	FALSE
ENSG00000140391.15	TSPAN3	Productive	-	0	0	0	chr15:77070892-77070954	chr15:77056064-77056255	chr15:77054178-77054279	0.3716577540106952	17.872093023255815	2.5555555555555554	4.651598	5.188599	1.6813493	FALSE
ENSG00000136425.14	CIB2	Productive	-	1	1	0	chr15:78109235-78109382	chr15:78105739-78105934	chr15:78105311-78105332	4.5	11.092896174863387	0.29656160458452724	3.4420905	4.842265	5.1666484	FALSE
ENSG00000136425.14	CIB2	Productive	-	1	1	0	chr15:78131165-78131215	chr15:78123705-78123739	chr15:78111165-78111276	11.817307692307692	5.181818181818182	0.8666666666666667	4.0135536	2.5643144	2.278	FALSE
ENSG00000103723.17	AP3B2	Productive	-	0	0	2	chr15:82665457-82665575	chr15:82665247-82665303	chr15:82664835-82664943	1.1107871720116618	0.5093457943925234	0.12606837606837606	5.094101	1.7190175	5.560783	FALSE
ENSG00000103723.17	AP3B2	Productive	-	0	0	1	chr15:82689378-82689453	chr15:82688736-82689232	chr15:82681420-82681580	0.01575757575757576	2.1808803301237965	27.666666666666668	5.9148817	1.8914247	5.9689474	FALSE
ENSG00000064726.10	BTBD1	Productive	-	0	0	2	chr15:83030136-83030328	chr15:83020675-83020762	chr15:83018707-83018853	0.23501997336884153	20.5	10.815384615384616	4.802898	5.559114	5.198793	TRUE
ENSG00000064726.10	BTBD1	Unproductive	-	1	1	2	chr15:83030136-83030328	chr15:83028616-83028728	chr15:83020675-83020762	0.05487122060470324	9.095238095238097	10.815384615384616	5.559114	1.9026636	5.198793	FALSE
ENSG00000160767.23	ENTREP3	Productive	-	0	0	0	chr1:155254653-155254877	chr1:155254400-155254456	chr1:155254084-155254194	1.7369668246445498	0.4311594202898551	4.647849462365591	4.4320993	3.9458597	2.5450265	FALSE
ENSG00000116521.12	SCAMP3	Productive	-	1	1	2	chr1:155258826-155258892	chr1:155257285-155257657	chr1:155256266-155256419	1.445578231292517	2.124301675977654	0.875	3.572065	2.9822602	4.076403	TRUE
ENSG00000140612.14	SEC11A	Productive	-	0	0	1	chr15:84680713-84680832	chr15:84670725-84670782	chr15:84670019-84670069	4.473684210526316	3.5728155339805827	0.07834877843302443	3.4387252	5.755086	5.235525	TRUE
ENSG00000116521.12	SCAMP3	Productive	-	0	0	0	chr1:155262086-155262151	chr1:155261657-155261734	chr1:155260537-155260659	3.4480286738351253	5.174418604651163	5.2439024390243905	2.7879348	3.7156286	1.6969696	FALSE
ENSG00000140538.17	NTRK3	Productive	-	0	0	1	chr15:87929191-87929434	chr15:87885694-87885735	chr15:87880270-87880428	0.04329311568488289	0.903846153846154	0.1446862996158771	5.6174088	2.8256428	5.155869	FALSE
ENSG00000140538.17	NTRK3	Productive	-	2	2	2	chr15:88135101-88135397	chr15:88128711-88128734	chr15:88127162-88127226	8.88888888888889	3.547619047619047	1.6053288925895088	3.7959538	2.6990833	3.7715788	FALSE
ENSG00000140521.18	POLG	Productive	-	1	1	0	chr15:89323815-89323901	chr15:89323404-89323511	chr15:89322742-89322902	0.40822784810126583	0.6399394856278366	5.900900900900901	4.831708	3.8575275	0.37860924	TRUE
ENSG00000291307.1	POLGARF	Unproductive	-	0	0	0	chr15:89333096-89333809	chr15:89332218-89332374	chr15:89330208-89330276	1.84375	7.835820895522388	2.24750593824228	4.735507	1.8695287	2.83401	FALSE
ENSG00000166821.9	PEX11A	Productive	-	1	1	0	chr15:89690577-89690632	chr15:89686431-89686546	chr15:89683906-89683948	1.8	1.2025547445255471	7.076923076923077	3.6047676	3.582888	3.6372678	TRUE
ENSG00000182054.10	IDH2	Productive	-	1	1	0	chr15:90085001-90085098	chr15:90084816-90084908	chr15:90084266-90084353	0.7575757575757576	2.192170818505338	0.47731397459165154	4.4604774	4.2454305	4.844378	TRUE
ENSG00000198901.14	PRC1	Productive	-	0	0	1	chr15:90969447-90969623	chr15:90969079-90969120	chr15:90967131-90967202	3.2450331125827816	15.875	7.508196721311475	3.2295694	2.2999766	2.9890113	FALSE
ENSG00000198901.14	PRC1	Productive	-	1	1	0	chr15:90974136-90974246	chr15:90970404-90970514	chr15:90969576-90969623	2.596638655462185	3.466417910447761	0.7386990077177509	0.86775	2.3632522	2.6205134	FALSE
ENSG00000198901.14	PRC1	Productive	-	0	0	1	chr15:90984693-90984825	chr15:90984018-90984140	chr15:90981748-90981981	1.0909090909090908	8.209302325581396	8.336065573770492	2.5799274	2.6652195	3.5245187	FALSE
ENSG00000103148.17	NPRL3	Productive	-	0	0	0	chr16:119126-119209	chr16:117301-117375	chr16:112660-112775	0.14189189189189189	0.18901660280970625	0.15719063545150502	5.057664	5.211107	4.8844876	TRUE
ENSG00000007392.17	LUC7L	Productive	-	0	0	0	chr16:206004-206087	chr16:199062-199238	chr16:192927-193015	0.3125845737483085	8.492462311557789	0.17142857142857143	2.929528	5.6270957	4.9779167	FALSE
ENSG00000103126.15	AXIN1	Productive	-	1	1	1	chr16:293488-293718	chr16:291190-291297	chr16:289440-289607	4.378698224852071	4.807453416149069	1.0703079604880883	3.8212621	1.7558889	3.47216	FALSE
ENSG00000130731.16	METTL26	Productive	-	2	2	1	chr16:635612-635774	chr16:635281-635340	chr16:634949-634956	3.0555555555555554	17.142857142857142	2.6044520547945207	2.39775	1.0273668	1.4108161	TRUE
ENSG00000161999.13	JMJD8	Productive	-	0	0	2	chr16:683167-683234	chr16:682953-683087	chr16:682794-682874	29.51851851851852	6.751111111111111	2.4741379310344827	4.8531485	3.3606522	3.9498088	FALSE
ENSG00000103249.19	CLCN7	Productive	-	0	0	0	chr16:1474834-1474974	chr16:1465267-1465338	chr16:1461603-1461674	1.399449035812672	6.322916666666667	1.4326241134751774	4.0090833	1.5152498	1.396319	FALSE
ENSG00000063854.13	HAGH	Productive	-	1	1	0	chr16:1819897-1820014	chr16:1819115-1819223	chr16:1817168-1817271	1.2685337726523889	6.840909090909091	0.5446182152713891	4.0783944	3.8120184	3.1536105	FALSE
ENSG00000162039.19	MEIOB	Productive	-	0	0	1	chr16:1839255-1839438	chr16:1837784-1837870	chr16:1834256-1834366	4.239130434782608	0.68	1.155818540433925	1.3027207	2.945632	1.929386	FALSE
ENSG00000140988.16	RPS2	Productive	-	0	0	0	chr16:1963149-1963256	chr16:1962736-1962909	chr16:1962497-1962656	0.6705998033431662	0.24522760646108663	5.931818181818182	5.352806	5.5793624	5.404232	FALSE
ENSG00000140988.16	RPS2	Productive	-	0	0	0	chr16:1964276-1964367	chr16:1963149-1963256	chr16:1962736-1962909	0.24522760646108663	5.931818181818182	0.71939736346516	5.5793624	5.404232	5.3618045	FALSE
ENSG00000167972.14	ABCA3	Productive	-	2	2	0	chr16:2317283-2317403	chr16:2308450-2308623	chr16:2303969-2304150	1.0585106382978724	2.162692847124825	6.267326732673268	3.1370273	4.652488	4.5768185	TRUE
ENSG00000103363.16	ELOB	Productive	-	2	2	0	chr16:2776993-2777115	chr16:2775451-2775556	chr16:2771990-2772102	1.5112107623318385	20.39130434782609	4.169934640522876	3.806044	3.7411888	1.8856179	TRUE
ENSG00000005339.15	CREBBP	Productive	-	2	2	0	chr16:3793386-3793626	chr16:3791981-3792094	chr16:3782684-3782926	1.91731843575419	0.02222222222222222	5.744791666666667	4.4206915	6.407395	5.1530995	FALSE
ENSG00000168096.15	ANKS3	Productive	-	0	0	0	chr16:4729980-4730149	chr16:4726979-4727177	chr16:4726659-4726780	0.6130389064143007	0.9383697813121272	2.7130730050933787	4.539319	4.861241	4.353018	FALSE
ENSG00000067836.13	ROGDI	Productive	-	1	1	0	chr16:4798071-4798184	chr16:4797938-4797987	chr16:4797714-4797840	0.2746615087040619	14.63888888888889	0.4264112903225806	5.322511	3.97696	4.798413	FALSE
ENSG00000140632.17	GLYR1	Productive	-	0	0	0	chr16:4822875-4822931	chr16:4821547-4821597	chr16:4821376-4821453	10.653061224489797	6.775	0.8551236749116607	5.5638466	3.9956667	5.1535263	FALSE
ENSG00000140632.17	GLYR1	Productive	-	2	2	1	chr16:4832774-4832912	chr16:4831979-4832221	chr16:4823821-4823907	0.7311320754716981	2.348249027237354	0.1506949524506218	3.0543792	3.196218	5.374633	TRUE
ENSG00000189067.14	LITAF	Productive	-	1	1	0	chr16:11556511-11556730	chr16:11553533-11553689	chr16:11549711-11549745	0.3932038834951456	9.680473372781066	1.5673758865248226	3.4461713	3.0948598	1.505132	FALSE
ENSG00000171490.13	RSL1D1	Productive	-	0	0	0	chr16:11846695-11846843	chr16:11846501-11846602	chr16:11841965-11842000	2.7682119205298013	3.468	4.605479452054794	1.9333888	1.7663431	3.2827988	TRUE
ENSG00000103342.13	GSPT1	Productive	-	0	0	0	chr16:11877407-11877580	chr16:11876086-11876175	chr16:11875761-11875929	6.54601226993865	0.03263403263403263	0.223321554770318	5.646586	5.995233	5.28408	FALSE
ENSG00000140694.18	PARN	Productive	-	0	0	1	chr16:14555654-14555709	chr16:14554065-14554151	chr16:14552021-14552095	12.78	42.22222222222222	0.18292682926829268	4.8337865	5.8425407	4.935286	FALSE
ENSG00000140694.18	PARN	Productive	-	0	0	1	chr16:14606484-14606526	chr16:14604146-14604226	chr16:14599904-14599960	0.7444933920704846	0.0923535253227408	0.202846975088968	4.386035	2.7824693	3.9867678	FALSE
ENSG00000140694.18	PARN	Productive	-	0	0	1	chr16:14628172-14628251	chr16:14627106-14627336	chr16:14617590-14617650	0.1073558648111332	5.057513914656772	0.17073170731707318	4.815754	3.3554633	4.3953753	FALSE
ENSG00000157045.9	NTAN1	Productive	-	0	0	0	chr16:15055891-15055917	chr16:15047997-15048099	chr16:15047864-15047920	13.48	2.825806451612903	0.9776119402985076	4.3772807	3.5532722	1.3335556	FALSE
ENSG00000085721.13	RRN3	Productive	-	0	0	0	chr16:15091315-15091371	chr16:15086365-15086454	chr16:15086129-15086258	0.9929161747343566	6.3	2.028169014084507	4.121907	3.1393778	3.9653685	FALSE
ENSG00000133392.19	MYH11	Productive	-	0	0	1	chr16:15786630-15786732	chr16:15784698-15784718	chr16:15782385-15782477	0.01687388987566607	0.9622641509433962	0.07618213660245184	5.7457967	4.4970007	5.3184953	FALSE
ENSG00000133393.13	CEP20	Productive	-	2	2	0	chr16:15888558-15888585	chr16:15884008-15884205	chr16:15879804-15879888	1.0461215932914043	0.3727905731119443	6.666666666666667	3.2032351	3.871889	3.1151786	TRUE
ENSG00000157106.18	SMG1	Productive	-	2	2	0	chr16:18896793-18896874	chr16:18896052-18896207	chr16:18892218-18892354	2.952153110047847	7.6063829787234045	0.9427312775330396	5.708044	5.862564	3.8963292	FALSE
ENSG00000198715.13	GLMP	Productive	-	1	1	0	chr1:156294018-156294236	chr1:156293320-156293576	chr1:156293044-156293209	3.4140625	3.63265306122449	1.1544715447154472	1.9481686	1.5981362	2.0979588	FALSE
ENSG00000166743.10	ACSM1	Productive	-	1	1	0	chr16:20637371-20637451	chr16:20636739-20636840	chr16:20627189-20627316	12.444444444444445	9.180851063829786	3.586826347305389	2.1757503	1.3952942	0.58407414	FALSE
ENSG00000198715.13	GLMP	Productive	-	0	0	0	chr1:156295526-156295645	chr1:156294759-156295016	chr1:156294365-156294565	6.1649122807017545	6.775725593667546	5.355805243445693	1.3370546	2.271992	0.67109174	FALSE
ENSG00000163468.15	CCT3	Productive	-	0	0	2	chr1:156335827-156335888	chr1:156334713-156334918	chr1:156333547-156333643	0.00219780219780219	4.991825613079019	0.19088937093275488	5.8746805	3.1579318	4.951017	FALSE
ENSG00000004779.10	NDUFAB1	Productive	-	0	0	0	chr16:23596123-23596290	chr16:23587197-23587319	chr16:23585336-23585423	2.3465346534653464	0.4566532258064516	4.022304832713755	5.7384887000000004	3.482309	1.1291845	TRUE
ENSG00000083093.12	PALB2	Productive	-	0	0	1	chr16:23614004-23614091	chr16:23607864-23608012	chr16:23603655-23603669	1.9166666666666667	2.025906735751295	0.7561576354679803	3.5465333	2.1334498	2.7841475	FALSE
ENSG00000140750.17	ARHGAP17	Productive	-	1	1	2	chr16:24941987-24942143	chr16:24939364-24939597	chr16:24935470-24935639	9.595	7.269349845201238	1.6546134663341645	1.4064059	2.8671198	3.2226114	TRUE
ENSG00000169189.17	NSMCE1	Productive	-	0	0	0	chr16:27226720-27226836	chr16:27225726-27225846	chr16:27225195-27225236	1.5810810810810811	15.804597701149426	1.759009009009009	0.84809524	2.8902643	3.144966	FALSE
ENSG00000116604.19	MEF2D	Productive	-	0	0	2	chr1:156477012-156477202	chr1:156476494-156476514	chr1:156475108-156475237	0.589803012746234	Inf	1.133416458852868	4.3115997	3.908238	4.3099794	TRUE
ENSG00000169180.12	XPO6	Unproductive	-	1	1	0	chr16:28156074-28156117	chr16:28152930-28152964	chr16:28152659-28152785	0.10578512396694216	5.651685393258427	0.12254901960784312	5.5596924	3.2272859	4.613068	FALSE
ENSG00000169180.12	XPO6	Productive	-	2	2	0	chr16:28169750-28169909	chr16:28166508-28166585	chr16:28156074-28156527	1.0423253442121367	0.2952586206896552	2.7462311557788945	5.0448704	5.1087046	5.0528626	FALSE
ENSG00000169180.12	XPO6	Productive	-	2	2	0	chr16:28211366-28211368	chr16:28180941-28181031	chr16:28177220-28177332	0.8219461697722568	16.127659574468087	Inf	5.859991	5.188428	1.8130001	FALSE
ENSG00000188603.22	CLN3	Productive	-	0	0	0	chr16:28489290-28489349	chr16:28488591-28488662	chr16:28487662-28487741	0.2723735408560311	0.9015748031496064	2.936	3.6798751	2.025153	2.8424835	FALSE
ENSG00000116254.18	CHD5	Productive	-	2	2	2	chr1:6106616-6106779	chr1:6106395-6106509	chr1:6106280-6106287	0.4444444444444444	5.910891089108911	1.6710775047258981	4.11175	3.8607218	4.3785853	TRUE
ENSG00000177548.13	RABEP2	Productive	-	2	2	0	chr16:28906019-28906196	chr16:28905867-28905878	chr16:28905704-28905759	1.5277777777777777	Inf	1.4206060606060606	1.2632321	0.7548334	1.1452866	FALSE
ENSG00000103502.14	CDIPT	Productive	-	2	2	0	chr16:29862815-29862857	chr16:29862586-29862720	chr16:29861106-29861259	2.133159268929504	0.889087656529517	11.5	4.8703313	3.5639627	2.8029766	FALSE
ENSG00000174938.15	SEZ6L2	Productive	-	2	2	2	chr16:29873240-29873431	chr16:29872705-29872743	chr16:29872409-29872526	2.5422535211267605	0.8703703703703703	2.1447368421052633	3.5530086	3.6960762	3.3808384	FALSE
ENSG00000174938.15	SEZ6L2	Productive	-	0	0	1	chr16:29885586-29885749	chr16:29879864-29880064	chr16:29878287-29878425	0.9832402234636872	2.841880341880342	1.2306818181818182	4.2084103	3.4268956	3.334555	FALSE
ENSG00000174938.15	SEZ6L2	Productive	-	2	2	0	chr16:29898941-29899019	chr16:29897853-29897984	chr16:29896822-29897121	0.6611990950226244	5.205479452054795	2.35	1.86778	1.3490303	2.0354934	FALSE
ENSG00000090238.12	YPEL3	Productive	-	0	0	0	chr16:30095103-30095146	chr16:30094789-30094897	chr16:30092761-30092799	0.13945578231292516	5.1570247933884295	0.01265822784810126	5.913308	5.4790287	6.1756587	FALSE
ENSG00000102886.15	GDPD3	Productive	-	0	0	0	chr16:30108373-30108432	chr16:30108213-30108264	chr16:30104937-30105009	2.9517241379310346	0.7960199004975125	2.9775280898876404	2.3443289	2.4111924	1.3561667	FALSE
ENSG00000102882.12	MAPK3	Productive	-	2	2	0	chr16:30117670-30117733	chr16:30117154-30117285	chr16:30116894-30117003	0.14929577464788732	2.1773835920177382	9.592592592592592	5.460564	4.869455	6.3836875	FALSE
ENSG00000169221.14	TBC1D10B	Productive	-	2	2	0	chr16:30359538-30359603	chr16:30359172-30359361	chr16:30358663-30358817	0.5596085409252669	1.7782672540381792	0.34541062801932365	4.271	4.8720527	4.157833	FALSE
ENSG00000196118.12	CFAP119	Productive	-	0	0	0	chr16:30760284-30760419	chr16:30759654-30759724	chr16:30759342-30759458	0.5305651672433679	3.636363636363636	0.8539944903581267	3.7848117	3.244141	2.0464559	FALSE
ENSG00000167397.15	VKORC1	Productive	-	1	1	0	chr16:31094557-31094729	chr16:31093312-31093421	chr16:31091310-31091342	2.2282608695652173	3.691860465116279	1.7870619946091644	1.2723334	2.496382	2.1452775	FALSE
ENSG00000052344.16	PRSS8	Productive	-	2	2	0	chr16:31135414-31135498	chr16:31135154-31135171	chr16:31133315-31133388	3.887445887445887	3.75	3.6266666666666665	0.74348646	0.3693334	0.46765882	FALSE
ENSG00000140795.13	MYLK3	Productive	-	1	1	0	chr16:46740057-46740147	chr16:46737711-46738143	chr16:46732208-46732668	5.033419023136247	5.154873164218959	2.78343949044586	-0.009744036	0.13672286	1.4359452	FALSE
ENSG00000155330.10	C16orf87	Productive	-	2	2	0	chr16:46824386-46824482	chr16:46809603-46809785	chr16:46802952-46803070	2.3292682926829267	6.08	0.5137614678899083	5.7622266	4.340885	4.336835	TRUE
ENSG00000171208.10	NETO2	Productive	-	2	2	1	chr16:47109483-47109711	chr16:47086226-47086339	chr16:47083221-47083801	0.8819074333800841	2.4234875444839856	1.485952133194589	4.255597	5.493623	5.0709915	FALSE
ENSG00000198848.13	CES1	Productive	-	2	2	0	chr16:55810517-55810655	chr16:55806333-55806464	chr16:55803529-55803601	2.0171428571428573	2.102272727272727	2.0822510822510822	1.7812741	1.5487046	0.7385467	FALSE
ENSG00000159398.16	CES5A	Productive	-	2	2	0	chr16:55852881-55853028	chr16:55849624-55849773	chr16:55846768-55846840	0.8322440087145969	6.169491525423729	2.1866666666666665	2.3465207	2.108947	1.2974392	FALSE
ENSG00000159461.15	AMFR	Productive	-	2	2	1	chr16:56401733-56401843	chr16:56389185-56389375	chr16:56385919-56386022	0.09282296650717704	0.8931777378815081	0.8358458961474037	5.5626254	4.7897854	5.529595	FALSE
ENSG00000125124.14	BBS2	Productive	-	0	0	0	chr16:56519746-56519862	chr16:56514453-56514680	chr16:56511153-56511284	0.3422924901185771	2.118834080717489	6.328767123287672	4.7277646	4.079671	4.7762904	TRUE
ENSG00000005194.15	CIAPIN1	Productive	-	1	1	0	chr16:57432487-57432504	chr16:57431151-57431266	chr16:57430328-57430339	0.01492537313432835	6.164102564102564	2.3037974683544302	4.9471664	4.147991	3.7664442	FALSE
ENSG00000125107.19	CNOT1	Productive	-	0	0	0	chr16:58549719-58549898	chr16:58547566-58547682	chr16:58547186-58547296	0.4271229404309253	0.02208480565371024	1.1214642262895174	5.73891	5.999145	5.8695498	TRUE
ENSG00000166548.17	TK2	Productive	-	0	0	2	chr16:66517136-66517215	chr16:66513731-66513811	chr16:66511968-66512066	1.9942528735632183	0.9372549019607844	0.4975922953451043	2.1449091	2.548568	3.1945875	FALSE
ENSG00000166548.17	TK2	Productive	-	0	0	0	chr16:66536964-66537017	chr16:66531380-66531469	chr16:66528994-66529067	0.7777777777777778	0.4021164021164021	5.128205128205129	2.9249055	2.4403558	2.386352	TRUE
ENSG00000135720.13	DYNC1LI2	Productive	-	2	2	0	chr16:66729040-66729099	chr16:66728201-66728242	chr16:66727688-66727805	0.30748422001803427	112	0.20570264765784113	4.3092713	4.9963813	5.6505337	TRUE
ENSG00000135720.13	DYNC1LI2	Productive	-	2	2	1	chr16:66751273-66751346	chr16:66749197-66749313	chr16:66742438-66742668	0.3996499416569429	0.19941348973607037	0.15315315315315314	4.693026	5.0723243	4.1422973	FALSE
ENSG00000159593.15	NAE1	Productive	-	2	2	2	chr16:66805912-66806026	chr16:66805777-66805826	chr16:66803009-66803118	0.26102502979737785	10.261904761904765	0.3919075144508671	4.9850187	4.785	4.5365825	FALSE
ENSG00000132694.20	ARHGEF11	Productive	-	0	0	0	chr1:156976983-156977054	chr1:156971697-156971816	chr1:156969998-156970043	1.6153846153846154	0.5934489402697495	0.16733067729083664	1.111413	2.4432998	2.965389	TRUE
ENSG00000166589.13	CDH16	Productive	-	0	0	0	chr16:66914216-66914338	chr16:66913491-66913613	chr16:66913185-66913281	5.5225225225225225	1.084070796460177	2.1277777777777778	1.5278866	1.5291054	2.0123334	FALSE
ENSG00000196123.13	MATCAP1	Productive	-	0	0	2	chr16:67178199-67178504	chr16:67178010-67178107	chr16:67176811-67176975	0.9273461150353178	0.28378378378378377	2.901796407185629	3.8792665	4.2121325	3.6048205	FALSE
ENSG00000179044.16	EXOC3L1	Productive	-	0	0	1	chr16:67187021-67187138	chr16:67186759-67186884	chr16:67186557-67186657	14.37878787878788	1.9608540925266904	1.875	1.884178	2.7561665	2.5751019	FALSE
ENSG00000102977.18	ACD	Productive	-	1	1	0	chr16:67659537-67659613	chr16:67659375-67659419	chr16:67659229-67659263	1.57	1.144578313253012	3.5576923076923075	0.9650286	0.9336444	1.3420131	TRUE
ENSG00000124074.12	ENKD1	Productive	-	1	1	0	chr16:67663937-67664062	chr16:67663657-67663820	chr16:67663420-67663556	3.647887323943662	1.3818181818181818	5.595419847328245	2.316073	2.2297683	1.1708415	FALSE
ENSG00000141084.12	RANBP10	Productive	-	2	2	1	chr16:67772034-67772086	chr16:67744288-67744455	chr16:67738013-67738035	0.1523809523809524	0.04812129202373105	0.125	5.7849574	5.9275947	4.1248302	FALSE
ENSG00000102901.13	CENPT	Productive	-	1	1	2	chr16:67832012-67832108	chr16:67831576-67831890	chr16:67831216-67831358	3.763285024154589	3.591292134831461	8.182926829268293	1.3017414	0.74917775	0.86626804	FALSE
ENSG00000102901.13	CENPT	Productive	-	2	2	1	chr16:67832455-67832545	chr16:67832228-67832315	chr16:67832012-67832108	8.182926829268293	4.398230088495575	3.107692307692308	0.86626804	1.2199433	0.3811318	FALSE
ENSG00000132604.11	TERF2	Productive	-	0	0	0	chr16:69361404-69361471	chr16:69357518-69357561	chr16:69356898-69357056	0.8050847457627118	6.444444444444445	5.863636363636363	3.4794464	0.9858636	1.8800589	FALSE
ENSG00000181019.13	NQO1	Productive	-	0	0	0	chr16:69714964-69715077	chr16:69713028-69713129	chr16:69711075-69711281	1.5828437132784958	1.127906976744186	0.8213333333333334	2.7795942	3.8362548	3.6052194	TRUE
ENSG00000103051.21	COG4	Productive	-	0	0	1	chr16:70496266-70496431	chr16:70490330-70490392	chr16:70483853-70483969	3.9858490566037736	0.3910761154855643	0.31838235294117645	3.9217267	4.957682	5.2094035	FALSE
ENSG00000132613.16	MTSS2	Productive	-	2	2	2	chr16:70679630-70679704	chr16:70679315-70679323	chr16:70678252-70678409	0.19798657718120805	Inf	0.1048158640226629	4.902614	3.3316665	4.3656	FALSE
ENSG00000103091.15	WDR59	Productive	-	0	0	1	chr16:74903947-74904100	chr16:74899698-74899754	chr16:74893679-74893812	0.2915492957746479	9.516129032258064	0.2642910170749814	4.659686	5.719895	5.4082403	TRUE
ENSG00000103121.9	CMC2	Productive	-	0	0	0	chr16:80997314-80997394	chr16:80981806-80981877	chr16:80976093-80976179	3.0632183908045976	13.925925925925926	0.40460526315789475	1.1748505	2.8876112	3.5073328	TRUE
ENSG00000140905.11	GCSH	Productive	-	0	0	0	chr16:81096131-81096240	chr16:81090601-81090680	chr16:81087601-81087664	0.23946360153256704	0.7980535279805353	2.164	5.0965157	5.1816874	0.42729998	TRUE
ENSG00000103168.17	TAF1C	Productive	-	1	1	0	chr16:84183244-84183328	chr16:84183076-84183149	chr16:84182267-84182440	2.0430622009569377	7.205882352941177	1.9448818897637796	1.4920689	1.0588514	1.2088234	FALSE
ENSG00000131148.9	EMC8	Productive	-	1	1	1	chr16:85781211-85781280	chr16:85780379-85780473	chr16:85779708-85779867	0.242098184263618	7.975806451612903	0.2381679389312977	4.701775	4.053537	4.7110853	TRUE
ENSG00000103248.19	MTHFSD	Productive	-	1	1	0	chr16:86555169-86555184	chr16:86554645-86554751	chr16:86552033-86552146	6.211822660098522	7.1891891891891895	1.25	3.0760002	3.6149156	0.428625	FALSE
ENSG00000103264.18	FBXO31	Productive	-	2	2	2	chr16:87360295-87360366	chr16:87358411-87358497	chr16:87347174-87347250	1.7129337539432177	0.4283646888567294	0.1251798561151079	5.339442	4.540368	3.7051249	TRUE
ENSG00000104731.14	KLHDC4	Productive	-	0	0	2	chr16:87711235-87711443	chr16:87709265-87709667	chr16:87708350-87708466	5.291479820627803	2.6770114942528735	2.584070796460177	1.469359	2.408181	3.3370957	FALSE
ENSG00000104731.14	KLHDC4	Productive	-	1	1	0	chr16:87748673-87748809	chr16:87730552-87730644	chr16:87726765-87726924	0.7065573770491803	0.2817796610169492	1.3333333333333333	3.6455376	3.794892	4.678241	FALSE
ENSG00000174990.8	CA5A	Productive	-	0	0	2	chr16:87926748-87926945	chr16:87904786-87904904	chr16:87902425-87902520	1.384090909090909	8.625	6.207126948775056	2.1487916	2.7566557	2.9004042	FALSE
ENSG00000051523.12	CYBA	Productive	-	1	1	1	chr16:88647101-88647175	chr16:88646755-88646838	chr16:88646132-88646197	2.563876651982379	2.203125	0.4463276836158192	3.3728333	3.0862148	2.880667	FALSE
ENSG00000103335.22	PIEZO1	Productive	-	0	0	2	chr16:88725416-88725519	chr16:88725009-88725080	chr16:88723871-88723971	1.5447368421052632	2.0125	2.2975460122699385	2.5223565	1.8829027	0.9575096	TRUE
ENSG00000129993.15	CBFA2T3	Productive	-	2	2	0	chr16:88901504-88901624	chr16:88898078-88898152	chr16:88892285-88892485	3.9204081632653063	0.4585365853658537	1.4126074498567336	3.9817164	3.001133	3.3754296	FALSE
ENSG00000131165.16	CHMP1A	Productive	-	0	0	0	chr16:89651569-89651646	chr16:89649351-89649497	chr16:89647203-89647331	1.913606911447084	1.7379310344827583	1.2763636363636364	5.0592556	4.774442	5.1076927	FALSE
ENSG00000131165.16	CHMP1A	Productive	-	0	0	0	chr16:89657582-89657588	chr16:89653904-89653923	chr16:89651569-89651646	1.2763636363636364	3.260869565217391	0.42857142857142855	5.1076927	4.8034	1.3717144	TRUE
ENSG00000187741.16	FANCA	Productive	-	0	0	2	chr16:89810929-89811071	chr16:89810707-89810802	chr16:89808294-89808367	2.1210526315789475	2.216216216216216	1.811881188118812	1.4221892	1.1813229	0.97360146	FALSE
ENSG00000167930.17	FAM234A	Productive	+	2	1	1	chr16:264614-264716	chr16:264016-264171	chr16:263700-263775	2.1009771986970684	5.543689320388349	1.5793499043977055	1.1829212	0.8904872	0.98917454	FALSE
ENSG00000103202.13	NME4	Productive	+	2	0	0	chr16:399627-399739	chr16:399379-399480	chr16:398990-399123	0.7311715481171548	1.5735294117647058	8.386666666666667	2.8580148	2.5224705	2.4799466	FALSE
ENSG00000090565.17	RAB11FIP3	Productive	+	1	1	1	chr16:496824-496859	chr16:491134-491268	chr16:488851-489000	3.615023474178404	7.367088607594937	8.218181818181819	2.4666731	4.671518	4.494028	FALSE
ENSG00000007541.17	PIGQ	Productive	+	0	0	0	chr16:580858-580972	chr16:580183-580263	chr16:579091-579180	0.34535367545076284	0.29379310344827586	0.3852967227635075	5.284611	5.0716166	3.95233	FALSE
ENSG00000197562.10	RAB40C	Productive	+	2	0	0	chr16:625432-625509	chr16:618200-618260	chr16:617208-617268	0.05118829981718464	0.8244514106583072	0.06578947368421052	4.3158526	5.3908362	5.371526	TRUE
ENSG00000103269.14	RHBDL1	Productive	+	0	0	0	chr16:676971-677119	chr16:676672-676896	chr16:676336-676497	3.421641791044776	2.0667490729295426	1.0828313253012047	2.526216	3.420018	4.5168123	FALSE
ENSG00000103254.10	ANTKMT	Productive	+	0	0	0	chr16:722309-722557	chr16:722084-722134	chr16:721801-721941	5.680203045685279	2.7731958762886597	2.09746835443038	1.8377588	1.1183332	0.20228514	TRUE
ENSG00000103253.19	HAGHL	Productive	+	0	1	1	chr16:728116-728233	chr16:727965-728029	chr16:727510-727614	1.3009118541033435	1.6967213114754098	1.6924603174603174	1.2247334	1.273477	0.6959745	TRUE
ENSG00000103275.22	UBE2I	Productive	+	0	1	1	chr16:1324730-1324793	chr16:1320174-1320517	chr16:1315654-1315726	0.02258469259723965	3.316353887399464	2.1949685534591197	5.5043697	3.2545464	6.2639685	FALSE
ENSG00000206053.13	JPT2	Productive	+	0	0	0	chr16:1697812-1697860	chr16:1691843-1691985	chr16:1685443-1685587	1.3402061855670102	12.62295081967213	1.1091549295774648	3.1948555	2.8885314	1.376898	FALSE
ENSG00000138834.15	MAPK8IP3	Productive	+	0	1	1	chr16:1743335-1743476	chr16:1740695-1740718	chr16:1729487-1729578	0.6776978417266187	4.371428571428571	6.554285714285714	4.1718807	5.0453334	4.315028	FALSE
ENSG00000138834.15	MAPK8IP3	Productive	+	2	2	2	chr16:1759958-1760015	chr16:1758978-1758995	chr16:1758148-1758159	10.666666666666666	Inf	0.1510791366906475	6.513834	5.2829447	5.489897	TRUE
ENSG00000103197.20	TSC2	Productive	+	2	0	0	chr16:2083695-2083816	chr16:2082436-2082504	chr16:2081595-2081798	0.5052770448548812	3.375	3.170157068062827	4.262167	4.4027104	0.70686066	TRUE
ENSG00000103197.20	TSC2	Productive	+	0	1	1	chr16:2079035-2079196	chr16:2077598-2077726	chr16:2076491-2076585	7.939655172413793	5.328703703703703	0.4506346967559944	4.8109264	4.524737	5.0850306	TRUE
ENSG00000162065.14	TBC1D24	Productive	+	0	1	1	chr16:2498238-2498396	chr16:2497710-2497727	chr16:2496149-2497113	1.2188346883468837	1.709090909090909	7.19622641509434	3.689573	1.8962778	4.1823583	TRUE
ENSG00000162066.16	AMDHD2	Productive	+	0	2	2	chr16:2520984-2521123	chr16:2520769-2520905	chr16:2520459-2520541	1.403125	0.8347205707491082	3.6350364963503647	0.94866264	4.09943	3.175	FALSE
ENSG00000162066.16	AMDHD2	Productive	+	0	2	2	chr16:2528060-2528148	chr16:2527773-2527985	chr16:2527573-2527615	4.266666666666667	0.7839699436443331	5.58282208588957	2.6461627	2.8193333	3.7599888	FALSE
ENSG00000167978.19	SRRM2	Unproductive	+	0	1	1	chr16:2768997-2769284	chr16:2768505-2768599	chr16:2764711-2768261	2.0020933640360057	0.6492537313432836	0.29799247176913424	1.5314947	3.8498847	1.7086283	TRUE
ENSG00000085644.15	ZNF213	Productive	+	0	1	1	chr16:3140689-3140713	chr16:3138975-3139098	chr16:3138418-3138541	5.779661016949152	6.448275862068965	2.4776119402985075	0.29849198	0.8846372	0.040800024	FALSE
ENSG00000006194.11	ZNF263	Productive	+	0	0	0	chr16:3286023-3286149	chr16:3285681-3285754	chr16:3283819-3284205	2.066773934030571	1.1136363636363635	3.0865384615384617	1.1556512	1.8466215	1.3329054	FALSE
ENSG00000103351.13	CLUAP1	Productive	+	2	0	0	chr16:3536122-3536271	chr16:3533099-3533155	chr16:3532786-3532841	0.6888217522658611	3.5681818181818183	1.856071964017991	2.7052503	1.7359474	2.9293401	TRUE
ENSG00000102858.13	MGRN1	Productive	+	2	0	0	chr16:4681550-4681776	chr16:4680032-4680097	chr16:4677463-4677572	0.3318435754189944	1.6141732283464567	5.6875	4.6522818	3.1025455	2.9451146	FALSE
ENSG00000118900.15	UBN1	Productive	+	1	1	1	chr16:4872884-4872934	chr16:4871155-4871301	chr16:4870844-4870972	1.257510729613734	6	0.28381962864721483	3.6278138	4.07149	3.5708628	TRUE
ENSG00000118900.15	UBN1	Productive	+	0	2	2	chr16:4880083-4880132	chr16:4877385-4877474	chr16:4876871-4877111	4.700763358778626	9.224806201550388	1.849740932642487	2.7371325	3.3064115	2.9248998	FALSE
ENSG00000033011.14	ALG1	Productive	+	1	1	1	chr16:5079748-5079754	chr16:5079064-5079102	chr16:5078757-5078878	1.394736842105263	9.419354838709678	3.7142857142857144	2.2927213	4.137308	3.3788571	FALSE
ENSG00000078328.23	RBFOX1	Productive	+	0	0	0	chr16:7597371-7597431	chr16:7595549-7595641	chr16:7587247-7587300	0.8266666666666667	0.1947565543071161	3.2758620689655173	6.686333	6.643699	5.542147	TRUE
ENSG00000078328.23	RBFOX1	Productive	+	2	2	2	chr16:7653815-7653947	chr16:7630603-7630683	chr16:7607285-7607338	12.575	4.798076923076923	0.771397616468039	5.633611	4.192827	4.190646	FALSE
ENSG00000078328.23	RBFOX1	Productive	+	0	0	0	chr16:7676774-7676838	chr16:7664929-7664968	chr16:7653866-7653947	0.46967340590979784	1.2027027027027026	0.5084033613445378	3.9967804	6.805075	4.7878	FALSE
ENSG00000078328.23	RBFOX1	Productive	+	0	1	1	chr16:7709056-7709131	chr16:7693315-7693367	chr16:7676774-7676838	0.5084033613445378	5.857142857142857	1.6845637583892616	4.7878	6.119774	6.742145	TRUE
ENSG00000103274.11	NUBP1	Productive	+	0	0	0	chr16:10756690-10756780	chr16:10755721-10755753	chr16:10752610-10752678	0.18553459119496857	0.02448979591836734	0.15550755939524838	4.4722753	6.0460296	5.482923	TRUE
ENSG00000103274.11	NUBP1	Productive	+	0	2	2	chr16:10767949-10768032	chr16:10761757-10761859	chr16:10761364-10761474	0.26733668341708544	15.817204301075268	0.8246153846153846	5.189658	4.0503006	3.613476	FALSE
ENSG00000038532.17	CLEC16A	Productive	+	0	2	2	chr16:10972938-10973061	chr16:10972554-10972559	chr16:10971125-10971230	0.00578034682080924	34	24.836363636363636	6.081557	5.309167	6.01788	FALSE
ENSG00000116237.16	ICMT	Unproductive	-	1	1	0	chr1:6234886-6234974	chr1:6234405-6234511	chr1:6233474-6233643	0.5920658682634731	2.4608294930875574	2.1769230769230767	5.165206	1.4323177	4.393112	FALSE
ENSG00000158874.11	APOA2	Productive	-	1	1	0	chr1:161223350-161223401	chr1:161222918-161223050	chr1:161222508-161222522	3.5	3.6237113402061856	3.9047619047619047	1.0814	0.80954885	1.494327	FALSE
ENSG00000179889.20	PDXDC1	Productive	+	2	1	1	chr16:15006394-15006410	chr16:15004187-15004333	chr16:14998340-14998405	1.0773809523809523	6.048543689320389	0.09620253164556962	3.1073787	4.8576055	5.1025295	FALSE
ENSG00000179889.20	PDXDC1	Productive	+	1	0	0	chr16:15009681-15009759	chr16:15008779-15008847	chr16:15006394-15006583	0.23598714744734023	0.42829827915869984	0.5177664974619289	4.266663	5.0657682	4.219532	FALSE
ENSG00000156968.9	MPV17L	Productive	+	0	0	0	chr16:15407824-15407853	chr16:15400787-15400857	chr16:15396084-15396207	2.4321766561514195	0.6632653061224489	0.48466257668711654	1.966	3.362578	3.4631667	FALSE
ENSG00000103222.20	ABCC1	Productive	+	0	0	0	chr16:16033109-16033170	chr16:16016496-16016621	chr16:16014491-16014628	0.8841530054644808	3.400497512437811	0.1274685816876122	3.4037392	2.3757863	3.3933551	FALSE
ENSG00000103222.20	ABCC1	Productive	+	1	0	0	chr16:16086824-16086991	chr16:16083366-16083542	chr16:16079352-16079478	0.4600665557404326	4.167315175097277	0.3322072072072072	3.7594092	3.9721072	4.345768	FALSE
ENSG00000143257.12	NR1I3	Productive	-	2	2	1	chr1:161235847-161235977	chr1:161233169-161233338	chr1:161232825-161232946	7.222222222222222	2.226950354609929	1.5709876543209875	1.5238032	1.3172529	2.570374	FALSE
ENSG00000103540.17	CCP110	Productive	+	0	0	0	chr16:19535940-19537587	chr16:19532416-19532544	chr16:19527921-19528022	2.954397394136808	1.741509433962264	4.508139243676434	1.8707157	2.815907	1.5354956	FALSE
ENSG00000103540.17	CCP110	Productive	+	1	1	1	chr16:19551196-19551271	chr16:19548515-19548600	chr16:19547955-19548014	0.3497942386831276	1.8497109826589595	4.375	3.8416502	3.7587435	4.389	FALSE
ENSG00000103544.17	VPS35L	Productive	+	0	0	0	chr16:19651976-19652090	chr16:19650382-19650459	chr16:19647784-19647882	0.4663382594417077	10.6	0.5207100591715976	5.094323	5.100667	5.2580004	FALSE
ENSG00000005187.12	ACSM3	Productive	+	0	0	0	chr16:20796370-20796489	chr16:20792002-20792335	chr16:20790587-20790688	1.6809651474530831	1.2170068027210883	0.7635135135135135	2.4763627	2.6057966	3.2138	TRUE
ENSG00000005189.20	REXO5	Productive	+	2	0	0	chr16:20825833-20825871	chr16:20824439-20824527	chr16:20821762-20821902	8.290322580645162	3.429245283018868	0.6855123674911661	1.7257518	2.5640786	2.7906668	TRUE
ENSG00000005189.20	REXO5	Productive	+	2	0	0	chr16:20840331-20840468	chr16:20839755-20839859	chr16:20833003-20833123	1.9674185463659148	6.883495145631068	1.8586278586278584	1.5498761	1.3351047	1.756239	TRUE
ENSG00000005189.20	REXO5	Productive	+	0	0	0	chr16:20844629-20844845	chr16:20843934-20844026	chr16:20840331-20840468	1.8586278586278584	0.8299065420560747	1.9046483909415972	1.756239	2.3268816	1.8617973	FALSE
ENSG00000011638.11	LDAF1	Productive	+	0	1	1	chr16:21179475-21179556	chr16:21174010-21174148	chr16:21170437-21170605	1.080937167199148	1.2121212121212122	2.780269058295964	2.2136865	1.6003166	0.3567317	TRUE
ENSG00000197006.15	METTL9	Productive	+	0	1	1	chr16:21624931-21625115	chr16:21617865-21618074	chr16:21612813-21612835	0.14285714285714285	0.4079045488441462	0.2593295382669197	6.014304	5.2290573	4.820892	TRUE
ENSG00000175267.15	VWA3A	Productive	+	1	0	0	chr16:22100194-22100318	chr16:22097572-22097695	chr16:22096859-22096945	7.08235294117647	2.438311688311688	2.673758865248227	0.32219544	0.81508064	0.935376	FALSE
ENSG00000058600.16	POLR3E	Productive	+	0	0	0	chr16:22333644-22333700	chr16:22332060-22332185	chr16:22328510-22328587	0.6116071428571429	0.7680945347119645	0.26495726495726496	4.4814353	4.2103014	5.591456	TRUE
ENSG00000122257.20	RBBP6	Productive	+	0	1	1	chr16:24559505-24559677	chr16:24558421-24558534	chr16:24556308-24556447	0.37403846153846154	5.714285714285714	0.208187134502924	4.678543	3.3600526	4.9703646	TRUE
ENSG00000122257.20	RBBP6	Productive	+	1	1	1	chr16:24568745-24570499	chr16:24567792-24567893	chr16:24567143-24567505	2.48159509202454	0.9947643979057592	2.6170280107611963	3.584463	5.824648	2.8516986	TRUE
ENSG00000090905.19	TNRC6A	Productive	+	2	2	2	chr16:24794544-24794719	chr16:24793473-24793649	chr16:24789232-24791817	3.266729352766024	8.18867924528302	0.6400817995910021	3.696189	3.6142545	4.4796596	TRUE
ENSG00000090905.19	TNRC6A	Productive	+	2	0	0	chr16:24805014-24805151	chr16:24804705-24804851	chr16:24804177-24804319	8.623853211009175	2.982608695652174	2.579710144927536	4.2263494	4.459667	5.306109	TRUE
ENSG00000158865.13	SLC5A11	Productive	+	0	0	0	chr16:24877258-24877363	chr16:24875627-24875731	chr16:24872160-24872219	0.5473251028806584	0.3877952755905512	0.43886255924170614	3.6292834	4.096686	3.8359911	FALSE
ENSG00000205629.12	LCMT1	Productive	+	0	2	2	chr16:25178001-25178023	chr16:25174937-25175034	chr16:25170714-25170805	1.8220551378446117	11.56989247311828	0.34210526315789475	3.205141	3.6845818	1.5109999	TRUE
ENSG00000178188.16	SH2B1	Productive	+	0	1	1	chr16:28873447-28873674	chr16:28873170-28873269	chr16:28872534-28872705	6.832535885167464	8.761194029850746	1.229903536977492	4.0960636	2.21865	2.1937675	FALSE
ENSG00000169682.18	SPNS1	Productive	+	0	1	1	chr16:28982356-28982545	chr16:28981901-28982056	chr16:28981470-28981615	0.6810089020771514	1.1300345224395858	0.7726285300506879	2.4322739	3.1923206	2.707316	FALSE
ENSG00000149932.17	TMEM219	Productive	+	0	0	0	chr16:29971408-29971532	chr16:29968025-29968254	chr16:29963416-29963589	6.642533936651584	9.255813953488373	5.337016574585635	1.4700689	1.502026	1.722864	FALSE
ENSG00000169592.15	INO80E	Productive	+	0	0	0	chr16:30005221-30005442	chr16:30001465-30001530	chr16:30000971-30001040	1.3111111111111111	4.387096774193548	8.272727272727273	2.4405143	2.8003032	2.0957208	FALSE
ENSG00000285043.3	NA	Productive	+	0	0	0	chr16:30055172-30055327	chr16:30054784-30054927	chr16:30053494-30053499	24	9.83157894736842	5.481927710843373	3.0540001	1.5839097	1.5581474	FALSE
ENSG00000149925.22	ALDOA	Productive	+	2	0	0	chr16:30069499-30069547	chr16:30069306-30069389	chr16:30068818-30068978	1.0994397759103642	0.06657223796033994	0.2267657992565056	5.5975904	5.432667	5.582531	FALSE
ENSG00000103549.22	RNF40	Productive	+	0	0	0	chr16:30766379-30766558	chr16:30766163-30766282	chr16:30765425-30765499	0.7635327635327636	0.2903930131004367	0.4351961950059453	3.7215865	3.8585582	4.1756387	FALSE
ENSG00000143195.13	ILDR2	Productive	-	2	2	2	chr1:166956733-166956852	chr1:166939514-166939570	chr1:166936591-166936737	0.34480903711672944	0.6571428571428571	11.754716981132075	4.5226874	5.2597194	4.2023916	FALSE
ENSG00000099377.14	HSD3B7	Productive	+	1	2	2	chr16:30987768-30988183	chr16:30986840-30987002	chr16:30986605-30986704	2.627388535031847	1.3166441136671176	2.8748326639892907	1.60055	2.646	1.6548582	FALSE
ENSG00000140682.19	TGFB1I1	Productive	+	2	1	1	chr16:31473835-31473977	chr16:31473682-31473734	chr16:31473441-31473556	1.8209876543209875	2.2794117647058822	0.8155619596541787	1.8196207	1.3277735	2.6694684	FALSE
ENSG00000091651.9	ORC6	Productive	+	1	2	2	chr16:46696017-46696085	chr16:46695562-46695674	chr16:46693093-46693182	0.9636752136752136	5.785276073619632	4.057142857142857	3.2028222	3.086699	0.7367247	FALSE
ENSG00000083799.18	CYLD	Productive	+	0	2	2	chr16:50776179-50776277	chr16:50775166-50775174	chr16:50754319-50754424	0.5921219822109276	1.7777777777777777	1.2993630573248407	5.0868874	2.4007776	3.3829396	TRUE
ENSG00000177200.18	CHD9	Unproductive	+	1	0	0	chr16:53226366-53226512	chr16:53223450-53223507	chr16:53222644-53222755	1.0586011342155008	3.6805555555555554	1.789762340036563	3.66808	3.4744139	3.5643535	FALSE
ENSG00000087245.13	MMP2	Productive	+	0	2	2	chr16:55491801-55491956	chr16:55489651-55489824	chr16:55488662-55488716	0.18471337579617833	0.4333107650643196	5.381944444444445	4.5067635	4.570345	4.9716024	FALSE
ENSG00000087258.17	GNAO1	Productive	+	2	0	0	chr16:56354866-56354958	chr16:56351384-56351537	chr16:56336731-56336860	8.911971830985916	8.561643835616438	0.6672384219554031	6.1049232	6.174734	6.1203666	FALSE
ENSG00000102900.13	NUP93	Productive	+	0	2	2	chr16:56844499-56844674	chr16:56841705-56841833	chr16:56839521-56839604	0.32248062015503876	9.511111111111113	10.77777777777778	5.1934524	4.7756042	3.513153	FALSE
ENSG00000051108.15	HERPUD1	Productive	+	0	0	0	chr16:56936687-56936817	chr16:56935401-56935475	chr16:56935235-56935312	0.7379454926624738	4.077319587628866	2.514893617021277	3.3432567	1.8574133	1.3241527	TRUE
ENSG00000051108.15	HERPUD1	Productive	+	0	2	2	chr16:56942132-56942237	chr16:56939895-56940245	chr16:56936687-56936817	2.514893617021277	1.4285714285714286	2.3293768545994067	1.3241527	3.5269883	2.6716034	TRUE
ENSG00000087237.12	CETP	Productive	+	2	0	0	chr16:56975101-56975151	chr16:56973331-56973510	chr16:56971992-56972083	17.096774193548388	2.305927342256214	3.015625	1.1770977	1.2100389	0.5008431	FALSE
ENSG00000006210.7	CX3CL1	Productive	+	0	2	2	chr16:57382030-57382127	chr16:57379634-57379754	chr16:57372569-57372638	6.6521739130434785	1.6224627875507442	1.686153846153846	0.4889856	0.21485949	0.40501013	FALSE
ENSG00000088682.14	COQ9	Productive	+	1	0	0	chr16:57459565-57459597	chr16:57458246-57458350	chr16:57452801-57452936	3.932795698924731	0.6039603960396039	0.6329588014981273	4.6131325	4.8793616	4.603818	FALSE
ENSG00000159625.15	DRC7	Productive	+	0	0	0	chr16:57704876-57705034	chr16:57701936-57702130	chr16:57700145-57700270	0.830546265328874	0.946647440519106	2.214388489208633	3.4344444	3.3246458	1.5953269	FALSE
ENSG00000103021.10	CCDC113	Productive	+	0	0	0	chr16:58258368-58258523	chr16:58253998-58254159	chr16:58252761-58252853	2.686274509803922	2.352090032154341	1.493848857644991	1.4115055	1.4298767	2.301545	FALSE
ENSG00000181938.14	GINS3	Productive	+	0	0	0	chr16:58404499-58404729	chr16:58403098-58403331	chr16:58392602-58392787	8.552631578947368	0.4352278545826933	2.3109137055837565	2.1799839	4.451342	4.4316406	FALSE
ENSG00000103034.15	NDRG4	Productive	+	0	2	2	chr16:58511422-58511576	chr16:58510645-58510683	chr16:58509301-58509352	9.693877551020408	0.7733990147783252	0.3475609756097561	5.105673	5.2616415	4.0470066	FALSE
ENSG00000217555.13	CKLF	Productive	+	0	0	0	chr16:66565886-66566011	chr16:66558190-66558348	chr16:66552716-66552793	3.1921182266009853	1.441860465116279	1.328159645232816	0.6761923	1.4085722	0.7265001	TRUE
ENSG00000140932.10	CMTM2	Productive	+	0	0	0	chr16:66586997-66587098	chr16:66580026-66580184	chr16:66579608-66579892	8.170212765957446	3.1646706586826348	2.197411003236246	0.116863154	0.41549683	-0.06286274	FALSE
ENSG00000067955.15	CBFB	Productive	+	0	0	0	chr16:67066682-67066798	chr16:67036639-67036755	chr16:67029727-67029813	2.142857142857143	0.3384321223709369	0.06765327695560254	4.877782	5.927863	6.226539	FALSE
ENSG00000125149.12	PHAF1	Productive	+	2	0	0	chr16:67131286-67131329	chr16:67125959-67126042	chr16:67120112-67120194	0.44744744744744747	0.4588235294117647	0.30303030303030304	5.745012	6.351178	5.586	FALSE
ENSG00000135740.17	SLC9A5	Unproductive	+	1	0	0	chr16:67264352-67264522	chr16:67262212-67262289	chr16:67259820-67259946	0.7172330097087378	6.12	1.2198581560283688	4.387567	1.5442437	3.7023804	TRUE
ENSG00000159753.15	CARMIL2	Productive	+	2	2	2	chr16:67657239-67657316	chr16:67656834-67656881	chr16:67656424-67656645	6.709677419354839	1.4210526315789471	22.615384615384617	0.9292207	1.2803334	0.9334743	FALSE
ENSG00000102904.15	TSNAXIP1	Productive	+	0	2	2	chr16:67824583-67824779	chr16:67823626-67823719	chr16:67821099-67821225	1.1200631911532386	3.150442477876106	0.798708288482239	1.8286141	3.2035854	2.2420204	FALSE
ENSG00000103066.13	PLA2G15	Productive	+	0	1	1	chr16:68254919-68255037	chr16:68249290-68249446	chr16:68245427-68245553	4.35546875	7.795698924731183	0.6918032786885245	0.52087396	4.6608663	3.825202	FALSE
ENSG00000103064.15	SLC7A6	Productive	+	2	1	1	chr16:68291209-68291332	chr16:68290396-68290540	chr16:68287746-68287871	0.4466230936819172	11.333333333333334	0.7292464878671775	4.7795396	4.435214	4.238081	TRUE
ENSG00000132600.18	PRMT7	Productive	+	1	0	0	chr16:68329066-68329174	chr16:68324683-68324832	chr16:68321426-68321462	9.305555555555555	0.6939010356731876	0.22199383350462487	5.096432	4.948273	5.0755506	FALSE
ENSG00000075945.13	KIFAP3	Unproductive	-	1	1	2	chr1:169954011-169954110	chr1:169925787-169925855	chr1:169921676-169921781	0.5503080082135524	1.7012987012987013	1.3652173913043475	2.891868	2.328276	3.6231601	TRUE
ENSG00000141076.18	UTP4	Productive	+	0	0	0	chr16:69136696-69136887	chr16:69133458-69133618	chr16:69132596-69132689	5.761904761904762	16.941176470588236	2.604651162790698	0.62134045	3.7664037	3.295729	FALSE
ENSG00000132612.17	VPS4A	Productive	+	0	1	1	chr16:69318650-69318711	chr16:69316008-69316372	chr16:69311512-69311532	2.5	8.040100250626567	2.930379746835443	3.8749523	3.6833863	4.5436773	FALSE
ENSG00000132603.15	NIP7	Productive	+	0	0	0	chr16:69341533-69341652	chr16:69341180-69341320	chr16:69340276-69340332	0.3035019455252918	0.7009456264775413	3.65017667844523	4.6539297	5.3366594	5.3144503	FALSE
ENSG00000103018.18	CYB5B	Productive	+	0	2	2	chr16:69462430-69462461	chr16:69448115-69448144	chr16:69447150-69447278	0.3339301700984781	3	0.52	5.025155	1.5932666	1.6519687	FALSE
ENSG00000102908.23	NFAT5	Productive	+	0	2	2	chr16:69626403-69626528	chr16:69568495-69568548	chr16:69566345-69566374	0.4657534246575342	2.0952380952380953	8.95	1.7086666	2.6909442	5.0152697999999996	FALSE
ENSG00000102908.23	NFAT5	Unproductive	+	2	2	2	chr16:69647028-69647167	chr16:69646517-69646578	chr16:69626403-69626528	8.95	1.5338983050847457	1.3015873015873016	5.0152697999999996	7.500403	4.820829	FALSE
ENSG00000172137.19	CALB2	Productive	+	0	0	0	chr16:71385577-71385648	chr16:71384339-71384836	chr16:71383970-71384025	0.09347826086956522	1.8545454545454545	0.3390894819466248	4.7482495	0.7081005	4.3503056	FALSE
ENSG00000172137.19	CALB2	Productive	+	2	0	0	chr16:71389749-71389865	chr16:71385577-71385648	chr16:71384783-71384836	0.2634146341463415	0.3390894819466248	0.702048417132216	3.9837964	4.3503056	3.7050428	FALSE
ENSG00000184517.12	ZFP1	Productive	+	0	2	2	chr16:75169253-75170334	chr16:75166770-75166896	chr16:75152952-75152966	5.909090909090909	2.6153846153846154	2.3869948069541658	1.9606665	1.6816612	1.4103465	TRUE
ENSG00000034713.8	GABARAPL2	Productive	+	2	1	1	chr16:75577279-75577369	chr16:75568037-75568209	chr16:75566852-75566907	6.4125	0.46203904555314534	0.5138004246284501	5.411643	6.4267282	6.227187	FALSE
ENSG00000103111.15	MON1B	Productive	+	0	2	2	chr16:77194335-77194625	chr16:77193451-77193777	chr16:77191486-77191633	2.572972972972973	7.155502392344498	1.7662337662337662	0.9081217	2.7500272	3.6411786	FALSE
ENSG00000140876.11	NUDT7	Productive	+	1	0	0	chr16:77741582-77741950	chr16:77735828-77735986	chr16:77725431-77725584	5.0233463035019454	11.645714285714286	3.861728395061729	1.3479156	3.0892015	1.6768157	TRUE
ENSG00000168589.15	DYNLRB2	Productive	+	0	2	2	chr16:80550515-80550558	chr16:80549484-80549651	chr16:80543276-80543351	8.022727272727273	1.2168141592920354	0.4659498207885305	4.400908	4.2583747	4.755636	FALSE
ENSG00000166451.14	CENPN	Productive	+	0	2	2	chr16:81017758-81017834	chr16:81017326-81017385	chr16:81014136-81014181	7.761904761904762	2.731884057971014	9.045454545454543	1.6873478	2.061317	2.1344805	FALSE
ENSG00000166451.14	CENPN	Productive	+	0	0	0	chr16:81024715-81024778	chr16:81022597-81022698	chr16:81020100-81020276	2.433931484502447	6.125925925925926	8.376146788990825	2.2439156	2.4903824	0.71929693	TRUE
ENSG00000086696.11	HSD17B2	Productive	+	0	2	2	chr16:82070942-82071127	chr16:82068170-82068382	chr16:82035641-82035689	3.823529411764706	1.1514408338442674	0.919917864476386	1.8506123	2.3862956	3.0847797	FALSE
ENSG00000103154.10	NECAB2	Productive	+	0	2	2	chr16:83981030-83981127	chr16:83980839-83980864	chr16:83978545-83978552	0.2	5.071428571428571	0.3443609022556391	4.73075	4.5545774	4.328449	FALSE
ENSG00000103154.10	NECAB2	Productive	+	0	1	1	chr16:84001825-84001916	chr16:84000724-84000801	chr16:83998205-83998317	1.009090909090909	0.9887640449438202	0.7945205479452054	2.3693893	2.9955127	2.900489	FALSE
ENSG00000140955.11	ADAD2	Productive	+	2	2	2	chr16:84195069-84195194	chr16:84194933-84194980	chr16:84194442-84194582	1.7941834451901566	4.947368421052632	1.5619596541786744	0.38561705	-0.57189584	0.60818255	FALSE
ENSG00000103194.16	USP10	Productive	+	0	0	0	chr16:84778895-84778987	chr16:84775160-84775225	chr16:84772541-84772685	0.12002341920374708	3.4702380952380953	0.11745689655172414	5.0489726	5.0580153	5.62914	FALSE
ENSG00000135709.14	KIAA0513	Productive	+	2	1	1	chr16:85086644-85086724	chr16:85081315-85081392	chr16:85078925-85079003	3.1936936936936937	0.11706783369803064	0.6951219512195121	4.33481	5.085154	5.3913455	TRUE
ENSG00000131149.19	GSE1	Productive	+	0	2	2	chr16:85648552-85648751	chr16:85633914-85634132	chr16:85613392-85613398	Inf	4.672862453531598	0.5860428231562252	1.3592857	4.8736577	5.0391498	FALSE
ENSG00000131149.19	GSE1	Productive	+	0	2	2	chr16:85665976-85666347	chr16:85665015-85665128	chr16:85663366-85663614	1.9625	2.0385756676557865	1.278014184397163	4.0936184	2.2489035	2.8749678	TRUE
ENSG00000172530.22	BANP	Productive	+	0	1	1	chr16:88006090-88006265	chr16:88004295-88004411	chr16:87984084-87984259	0.16892230576441103	2.0809061488673137	0.6633333333333333	4.5307555	3.7222395	4.2462273	TRUE
ENSG00000172530.22	BANP	Productive	+	0	0	0	chr16:88072069-88072212	chr16:88065267-88065332	chr16:88037973-88038011	0.6810810810810811	3.8333333333333335	0.43109801031687545	3.1052818	0.21113637	3.7563891	FALSE
ENSG00000158545.16	ZC3H18	Productive	+	0	2	2	chr16:88598178-88598326	chr16:88587542-88587613	chr16:88586600-88586684	0.21850079744816583	7.448979591836735	0.2317880794701987	5.753682	1.7994028	5.0684624	TRUE
ENSG00000176715.17	ACSF3	Productive	+	2	1	1	chr16:89120801-89120913	chr16:89114339-89114487	chr16:89112092-89112246	12.397435897435898	0.6020170674941815	1.256953642384106	3.2837224	3.918906	1.9812833	TRUE
ENSG00000185324.22	CDK10	Productive	+	0	2	2	chr16:89690553-89690624	chr16:89689252-89689324	chr16:89686711-89686797	3.5	13.9	0.2130841121495327	0.97143686	5.1041512000000004	5.0454164	TRUE
ENSG00000141002.20	TCF25	Productive	+	0	1	1	chr16:89892193-89892275	chr16:89887652-89887717	chr16:89885848-89885966	1.6222222222222222	18.974358974358974	0.723826714801444	1.5390925	4.722106	3.172024	FALSE
ENSG00000181031.16	RPH3AL	Productive	-	0	0	1	chr17:319420-319549	chr17:281768-281854	chr17:247267-247285	0	1.9583333333333333	0.5193929173693086	3.496105	4.0792994	3.2946923	FALSE
ENSG00000141252.21	VPS53	Productive	-	0	0	1	chr17:623533-623674	chr17:601795-601896	chr17:586270-586364	0.08529048207663782	1.0864197530864197	0.2143335565974548	5.7784724	2.2593234	4.785028	FALSE
ENSG00000141252.21	VPS53	Productive	-	0	0	1	chr17:697418-697484	chr17:661809-661895	chr17:655838-655953	0.00348675034867503	0.01538461538461538	0.01674641148325359	5.5581813	5.907541	3.1941345	TRUE
ENSG00000167699.14	GLOD4	Productive	-	0	0	0	chr17:770421-770507	chr17:769869-770157	chr17:760188-760238	0.5590062111801242	1.031	2.517857142857143	4.1107454	3.261301	4.0487704	FALSE
ENSG00000167699.14	GLOD4	Productive	-	0	0	2	chr17:771325-771461	chr17:770421-770507	chr17:770044-770157	0.24146757679180889	2.517857142857143	0.42665773610180846	4.4816318	4.0487704	3.7438684	FALSE
ENSG00000167693.17	NXN	Productive	-	2	2	0	chr17:819439-819511	chr17:805068-805247	chr17:803682-803806	0.6546762589928058	4.633858267716535	0.08213820078226858	4.861431	5.2447505	5.2624245	FALSE
ENSG00000159842.16	ABR	Productive	-	0	0	0	chr17:1125183-1125290	chr17:1100637-1100735	chr17:1091799-1091850	0.6606498194945848	0.9164785553047404	0.5059588299024919	5.4501348	4.5665855	4.0840373	TRUE
ENSG00000132376.20	INPP5K	Productive	-	0	0	1	chr17:1513872-1513979	chr17:1513453-1513561	chr17:1509683-1509799	1.055944055944056	1.7369519832985387	2.68640350877193	3.677889	2.8207798	2.766185	TRUE
ENSG00000174238.16	PITPNA	Productive	-	0	0	0	chr17:1548296-1548365	chr17:1543020-1543027	chr17:1541587-1541640	0.27564102564102566	Inf	0.0921595598349381	6.047093	4.4367504	5.2008715	FALSE
ENSG00000167703.15	SLC43A2	Productive	-	2	2	2	chr17:1590802-1590948	chr17:1586949-1586960	chr17:1585913-1586051	7.287769784172662	Inf	4.362934362934363	4.0730357	2.3463333	4.392728	TRUE
ENSG00000143207.21	COP1	Productive	-	0	0	0	chr1:176149006-176149074	chr1:176136488-176136547	chr1:176135010-176135086	77	0.02702702702702703	8.083333333333334	4.433285	4.4236836	4.4128265	TRUE
ENSG00000127804.13	METTL16	Productive	-	2	2	1	chr17:2477686-2477885	chr17:2473524-2473664	chr17:2467761-2467876	0.3273381294964029	0.1004016064257028	1.6799007444168734	5.6572843	5.56651	4.295505	FALSE
ENSG00000141456.16	PELP1	Productive	-	0	0	0	chr17:4690888-4690993	chr17:4682502-4682952	chr17:4676753-4676812	0.294478527607362	5.625954198473282	0.43409490333919154	2.2950003	1.6710421	3.844538	FALSE
ENSG00000108528.14	SLC25A11	Productive	-	1	1	0	chr17:4939816-4939910	chr17:4939060-4939212	chr17:4938769-4938975	1.0913642052565706	2.583798882681564	1.554945054945055	3.961618	4.067477	3.100242	FALSE
ENSG00000108509.21	CAMTA2	Productive	-	0	0	0	chr17:4969630-4969701	chr17:4969500-4969520	chr17:4969150-4969337	7.907514450867052	Inf	0.4279069767441861	3.8268561	4.081286	3.9863057	TRUE
ENSG00000108509.21	CAMTA2	Productive	-	0	0	1	chr17:4982757-4982892	chr17:4982089-4982160	chr17:4981678-4981831	10.487179487179487	0.9808917197452228	0.10588235294117648	4.62789	5.7790136	5.24111	TRUE
ENSG00000108559.13	NUP88	Productive	-	0	0	1	chr17:5391561-5391662	chr17:5388802-5388960	chr17:5387779-5387904	13.378947368421052	0.779896013864818	4.547826086956522	4.1149917	2.9051256	3.6191962	TRUE
ENSG00000108559.13	NUP88	Productive	-	0	0	0	chr17:5404099-5404246	chr17:5399552-5399650	chr17:5394891-5394981	4.016393442622951	19.1875	1.521472392638037	3.975176	4.2640305	3.867669	FALSE
ENSG00000108559.13	NUP88	Productive	-	1	1	0	chr17:5414009-5414134	chr17:5410703-5410789	chr17:5408737-5408909	1.59478672985782	4.843283582089552	0.4255832662912309	3.0756533	2.5652065	4.176754	FALSE
ENSG00000005100.13	DHX33	Productive	-	1	1	0	chr17:5455997-5456182	chr17:5455160-5455271	chr17:5453821-5453980	1.9480712166172107	6.017094017094017	10.869565217391305	4.41595	4.8997235	4.222097	FALSE
ENSG00000005100.13	DHX33	Productive	-	0	0	0	chr17:5468571-5468748	chr17:5463529-5463689	chr17:5462319-5462546	13.664921465968586	5.1033210332103325	1.3319755600814664	4.1169605	4.3832793	1.9287641	FALSE
ENSG00000091622.16	PITPNM3	Productive	-	2	2	2	chr17:6537987-6538082	chr17:6525356-6525463	chr17:6503527-6503574	2.450980392156863	0.39946380697050937	0.3811764705882353	1.476396	4.3313975	2.5284271	FALSE
ENSG00000108590.11	MED31	Productive	-	1	1	2	chr17:6650356-6650433	chr17:6649982-6650078	chr17:6644467-6644659	0.9729448491155048	1.4724137931034482	0.2052313883299799	4.886202	5.4489074	4.7828975	TRUE
ENSG00000141485.17	SLC13A5	Productive	-	0	0	0	chr17:6713232-6713333	chr17:6707028-6707156	chr17:6706642-6706778	0.7171717171717171	2.53125	2.8322981366459627	4.070978	3.6825426	1.8843625	FALSE
ENSG00000167858.13	TEKT1	Productive	-	1	1	0	chr17:6812831-6813016	chr17:6800747-6800943	chr17:6800027-6800234	0.9946977730646872	8.472573839662447	1.051282051282051	1.9050287	2.4701116	2.323742	FALSE
ENSG00000116218.13	NPHS2	Productive	-	0	0	2	chr1:179559679-179559761	chr1:179557027-179557230	chr1:179554476-179554531	0.7542372881355932	8.1	3.831081081081081	3.698536	2.7966962	3.1811807	FALSE
ENSG00000133026.14	MYH10	Productive	-	2	2	0	chr17:8535387-8535501	chr17:8530623-8530685	chr17:8521092-8521285	20.556701030927837	7.833333333333333	0.07184466019417475	5.157376	5.3337145	5.547365	TRUE
ENSG00000133026.14	MYH10	Productive	-	0	0	1	chr17:8577236-8577338	chr17:8576643-8576672	chr17:8569720-8569812	0.04086845466155811	125	0.06136145733461169	5.822259	4.9704337	5.315165	TRUE
ENSG00000187824.9	TMEM220	Productive	-	1	1	2	chr17:10725011-10725134	chr17:10723270-10723329	chr17:10715453-10715588	2.045098039215686	1.1612903225806452	2.414414414414414	2.1179633	2.3204496	1.6191128	FALSE
ENSG00000109099.16	PMP22	Productive	-	2	2	0	chr17:15259094-15259193	chr17:15239471-15239611	chr17:15230917-15231080	4.597911227154047	0.3482632541133455	1.4093264248704662	3.8815608	4.890397	1.27831	FALSE
ENSG00000221926.13	TRIM16	Productive	-	2	2	0	chr17:15636036-15636143	chr17:15632509-15632674	chr17:15631619-15631714	5.2421875	5.847715736040609	2.564245810055866	1.9103438	1.6759939	2.1517224	FALSE
ENSG00000141027.23	NCOR1	Productive	-	2	2	0	chr17:16091863-16092058	chr17:16087172-16087345	chr17:16086282-16086442	1.8324022346368716	2.9096045197740112	4.706666666666667	3.789677	3.0925286	3.355541	TRUE
ENSG00000141027.23	NCOR1	Productive	-	1	1	0	chr17:16151946-16151998	chr17:16151590-16151616	chr17:16149451-16149517	3.4757281553398056	Inf	0.04207920792079208	5.5575967	3.627926	6.1343775	TRUE
ENSG00000181350.12	LRRC75A	Productive	-	0	0	0	chr17:16462258-16462386	chr17:16447845-16447960	chr17:16443868-16444131	5.311904761904762	1.104361370716511	8.274193548387096	3.7162917	3.9012847	4.771791	FALSE
ENSG00000141030.13	COPS3	Productive	-	0	0	0	chr17:17248926-17249039	chr17:17247480-17247560	chr17:17247098-17247151	0.21662468513853905	21.176470588235293	0.08493771234428087	5.691964	5.9530244	6.150816	FALSE
ENSG00000141030.13	COPS3	Productive	-	0	0	0	chr17:17267885-17267977	chr17:17264802-17264981	chr17:17261966-17262106	2.8217270194986073	0.04242424242424243	0.24691358024691357	5.9492908	6.039695	6.137032	FALSE
ENSG00000175662.18	TOM1L2	Productive	-	0	0	1	chr17:17861476-17861551	chr17:17850893-17850952	chr17:17848823-17848859	0.19014084507042253	7.148148148148148	0.625	4.410189	6.079316	2.6776447	TRUE
ENSG00000175662.18	TOM1L2	Productive	-	0	0	1	chr17:17898596-17898674	chr17:17884634-17884768	chr17:17879627-17879743	0.10081967213114754	0.27734375	0.15384615384615383	4.793488	5.2616663	4.5406957	FALSE
ENSG00000171953.16	ATPAF2	Productive	-	0	0	2	chr17:18028615-18028659	chr17:18028232-18028377	chr17:18026319-18026416	0.3188097768331562	1.1873417721518988	0.4340425531914894	4.7680507	4.972507	4.436822	FALSE
ENSG00000177731.16	FLII	Productive	-	1	1	0	chr17:18254769-18254854	chr17:18254521-18254682	chr17:18254097-18254182	0.2986425339366516	0.2319277108433735	0.26430976430976433	4.686442	5.369599	5.213896	TRUE
ENSG00000176974.22	SHMT1	Productive	-	2	2	2	chr17:18340043-18340255	chr17:18335559-18335675	chr17:18333166-18333288	0.7210179076343073	0.5568053993250843	2.6412103746397695	4.1025853	4.6711283	4.8921075	FALSE
ENSG00000108599.15	AKAP10	Productive	-	1	1	0	chr17:19931805-19931978	chr17:19924408-19924517	chr17:19920036-19920118	6.782051282051282	5.036363636363636	0.9894636015325672	4.8848796	4.842055	3.4533622	FALSE
ENSG00000109083.14	IFT20	Productive	-	1	1	2	chr17:28330443-28330528	chr17:28329173-28329276	chr17:28328652-28328733	4.458333333333333	0.08766716196136701	2.9889502762430937	5.167549	4.611808	4.3435693	TRUE
ENSG00000087111.22	PIGS	Productive	-	1	1	2	chr17:28556827-28556972	chr17:28556166-28556266	chr17:28554851-28555061	2.0373216245883645	1.7616438356164383	0.61090573012939	4.1209006	3.394891	4.7658978	FALSE
ENSG00000087111.22	PIGS	Productive	-	2	2	2	chr17:28560049-28560191	chr17:28558476-28558590	chr17:28556827-28556972	0.61090573012939	10.31578947368421	2.3242105263157895	4.7658978	4.3073215	4.3736506	FALSE
ENSG00000076382.17	SPAG5	Productive	-	0	0	1	chr17:28585864-28585998	chr17:28585534-28585653	chr17:28585319-28585411	5.185840707964601	8.296610169491526	1.860759493670886	1.3211935	1.6552001	1.3143333	FALSE
ENSG00000109113.20	RAB34	Productive	-	1	1	0	chr17:28716903-28716994	chr17:28715993-28716061	chr17:28715800-28715901	1.0339366515837105	3.631578947368421	2.168032786885246	5.084029	4.5206227	3.0607495	FALSE
ENSG00000196535.20	MYO18A	Productive	-	0	0	0	chr17:29086438-29086577	chr17:29085604-29085648	chr17:29082316-29082438	0.30353430353430355	0.76	0.08783239323126511	4.183764	5.3228893	5.1639137	TRUE
ENSG00000196535.20	MYO18A	Productive	-	0	0	0	chr17:29165942-29166940	chr17:29124653-29124688	chr17:29122166-29122253	0.38778220451527223	6.128205128205129	2.623521891978268	4.034943	2.898361	3.4497578	FALSE
ENSG00000108262.16	GIT1	Productive	-	1	1	2	chr17:29581338-29581380	chr17:29578962-29578988	chr17:29578731-29578779	0.07190635451505016	1.7586206896551724	0.656934306569343	4.3001223	3.6041853	6.0205584	TRUE
ENSG00000167549.19	CORO6	Productive	-	0	0	2	chr17:29618790-29618971	chr17:29617500-29617619	chr17:29616938-29617042	8.321428571428571	5.693333333333333	9.2279792746114	4.8788576	4.6189914	4.144665	TRUE
ENSG00000108666.11	C17orf75	Productive	-	0	0	1	chr17:32334469-32334605	chr17:32333417-32333520	chr17:32331908-32331978	4.205357142857143	2.336769759450172	1.0012515644555695	5.1488447	4.5538363	3.4387522	TRUE
ENSG00000176658.17	MYO1D	Unproductive	-	1	1	0	chr17:32748936-32749006	chr17:32745522-32745689	chr17:32745211-32745285	11.822222222222225	6.310204081632653	0.2569832402234637	5.3058133	1.0218096	4.4249578	FALSE
ENSG00000132141.14	CCT6B	Productive	-	1	1	0	chr17:34951950-34952053	chr17:34942796-34942906	chr17:34942559-34942643	2.047945205479452	9.366071428571429	0.9756493506493508	4.5980353	4.725883	4.146769	FALSE
ENSG00000132141.14	CCT6B	Productive	-	0	0	1	chr17:34959587-34959650	chr17:34958560-34958694	chr17:34954426-34954599	2.6492537313432836	0.10545454545454544	0.400355871886121	4.1237645	5.2511554	4.569281	FALSE
ENSG00000092871.17	RFFL	Productive	-	0	0	0	chr17:35016370-35016580	chr17:35014740-35014763	chr17:35012002-35012149	7.880681818181818	2.0434782608695654	2.381165919282511	4.869446	1.6737499	3.9809477	FALSE
ENSG00000092871.17	RFFL	Productive	-	0	0	0	chr17:35026374-35026553	chr17:35021371-35021781	chr17:35017523-35017606	4.271739130434782	4.5888268156424585	4.03931203931204	1.9782736	2.672871	3.3825219	FALSE
ENSG00000185379.21	RAD51D	Productive	-	1	1	0	chr17:35119111-35119157	chr17:35118501-35118619	chr17:35107366-35107447	0.22945205479452055	0.5419847328244275	1.503067484662577	3.300439	3.6964288	3.0398724	FALSE
ENSG00000271447.6	MMP28	Productive	-	2	2	1	chr17:35778888-35779075	chr17:35773180-35773404	chr17:35770067-35770312	1.8099891422366992	3.72	1.4095693779904306	4.317106	4.017391	2.624665	FALSE
ENSG00000275066.5	SYNRG	Productive	-	0	0	0	chr17:37520538-37520648	chr17:37520179-37520214	chr17:37518940-37519071	0.1435602953240361	0.6363636363636364	0.18189581554227155	5.9086137	3.805639	5.2751093	TRUE
ENSG00000275066.5	SYNRG	Productive	-	2	2	0	chr17:37584648-37584759	chr17:37577380-37577613	chr17:37576341-37576418	1.0888324873096449	4.6158192090395485	0.15270413573700956	4.534154	2.8119445	5.069911	FALSE
ENSG00000275410.6	HNF1B	Productive	-	0	0	2	chr17:37700983-37701177	chr17:37699076-37699194	chr17:37687372-37687392	0.1	11.09278350515464	0.6190114068441065	4.623476	5.2224617	5.4586616	FALSE
ENSG00000277363.5	SRCIN1	Productive	-	0	0	0	chr17:38574876-38574974	chr17:38568211-38568234	chr17:38564118-38564313	5.223241590214068	0	3.9047619047619047	4.625357	5.4253335	3.1036766	FALSE
ENSG00000116406.20	EDEM3	Productive	-	2	2	2	chr1:184702811-184702996	chr1:184701530-184701544	chr1:184694063-184694472	5.534751773049646	1.675	0.6475620188195038	2.1408584	5.8875337	4.7177906	FALSE
ENSG00000108306.13	FBXL20	Productive	-	1	1	1	chr17:39297127-39297195	chr17:39285478-39285573	chr17:39282729-39282855	4.458333333333333	0.22005988023952097	0.10031347962382443	4.926504	4.797771	4.853725	FALSE
ENSG00000161395.14	PGAP3	Productive	-	0	0	0	chr17:39684597-39684749	chr17:39674617-39674679	chr17:39673993-39674054	15.529411764705882	0.17647058823529413	0.5284249767008388	5.421871	4.4786825	4.4438434000000004	FALSE
ENSG00000008838.21	MED24	Productive	-	2	2	1	chr17:40035117-40035349	chr17:40034916-40034972	chr17:40033345-40033456	16.280701754385966	2.75	14.30316742081448	1.9935178	2.0828245	3.8917854	TRUE
ENSG00000008838.21	MED24	Productive	-	0	0	0	chr17:40053298-40053360	chr17:40036116-40036154	chr17:40035722-40035795	0.2766726943942134	0.1111111111111111	0.04308797127468582	4.789527	5.343154	5.8462214	FALSE
ENSG00000073584.20	SMARCE1	Productive	-	2	2	2	chr17:40645576-40645619	chr17:40642455-40642559	chr17:40637526-40637572	0.07754010695187166	9.533333333333331	0.6607142857142857	5.971234	6.9437523	5.663	TRUE
ENSG00000141696.13	P3H4	Productive	-	0	0	1	chr17:41810863-41811034	chr17:41809706-41809834	chr17:41807859-41808004	1.5487603305785125	0.9128440366972476	1.3503649635036497	4.2707877	4.7920384	3.3932211	FALSE
ENSG00000141698.17	NT5C3B	Productive	-	0	0	1	chr17:41828790-41828952	chr17:41827426-41827626	chr17:41825523-41825657	1.9380530973451329	0.9292803970223326	0.9236514522821576	2.530067	3.4873831	3.7519631	TRUE
ENSG00000141698.17	NT5C3B	Productive	-	0	0	0	chr17:41836182-41836193	chr17:41835859-41835957	chr17:41835203-41835272	0.48375451263537905	5.907894736842105	3.8461538461538463	3.8629577	2.060303	1.1797501	TRUE
ENSG00000131473.17	ACLY	Productive	-	2	2	0	chr17:41897749-41897839	chr17:41896620-41896649	chr17:41893033-41893174	14.22222222222222	Inf	0.8565488565488566	5.2325773	3.3079	3.6196485	TRUE
ENSG00000168259.17	DNAJC7	Productive	-	2	2	0	chr17:41997115-41997239	chr17:41996311-41996424	chr17:41994870-41994944	0.6348195329087049	0.4798136645962733	0.21937086092715233	4.4392934	4.77564	4.6753592	FALSE
ENSG00000173757.11	STAT5B	Productive	-	0	0	0	chr17:42217160-42217282	chr17:42216014-42216106	chr17:42211984-42212190	5.541254125412541	22.875	0.04825174825174825	5.151773	5.3311615	5.26187	FALSE
ENSG00000168610.17	STAT3	Productive	-	2	2	2	chr17:42322285-42322494	chr17:42317182-42317224	chr17:42316789-42316851	3.202247191011236	0.1299638989169675	8.121827411167512	3.489619	5.368466	4.806348	FALSE
ENSG00000116679.16	IVNS1ABP	Unproductive	-	0	0	0	chr1:185307014-185307139	chr1:185306485-185306625	chr1:185305536-185305643	21.60869565217391	7.056	1.5074183976261128	6.6595736	4.995043	5.643135	TRUE
ENSG00000108799.13	EZH1	Productive	-	0	0	0	chr17:42727662-42727763	chr17:42724305-42724424	chr17:42722795-42722915	0.1901893287435456	21.35	0.6138613861386139	5.314702	4.538592	3.1965098	FALSE
ENSG00000126581.13	BECN1	Productive	-	1	1	1	chr17:42818221-42818415	chr17:42814524-42814673	chr17:42810902-42810928	0.02758620689655172	9.153846153846152	4.761517615176151	5.9246297	5.873914	3.4600358	FALSE
ENSG00000126581.13	BECN1	Productive	-	1	1	0	chr17:42819548-42819609	chr17:42818544-42818877	chr17:42818221-42818415	4.761517615176151	3.4640122511485454	5.140625	3.4600358	4.0418262	3.8715968	FALSE
ENSG00000108825.18	PTGES3L-AARSD1	Productive	-	0	0	2	chr17:42979170-42979268	chr17:42971607-42971696	chr17:42970289-42970342	1.0976744186046512	0.7287735849056604	12.473684210526317	2.7957413	3.6302114	2.9793735	FALSE
ENSG00000012048.26	BRCA1	Productive	-	2	2	1	chr17:43095846-43095922	chr17:43094744-43094860	chr17:43090944-43091032	14.732394366197184	6.2	8.464285714285714	1.8850563	0.926735	0.6382727	FALSE
ENSG00000012048.26	BRCA1	Productive	-	1	1	1	chr17:43115726-43115779	chr17:43106456-43106533	chr17:43104868-43104956	1.0190930787589498	2.0753424657534247	0.06278026905829596	2.5299778	2.5865512	2.5737777	FALSE
ENSG00000175832.13	ETV4	Productive	-	1	1	2	chr17:43533859-43533985	chr17:43533187-43533348	chr17:43532674-43532939	3.6455906821963393	7.264550264550264	1.6674418604651162	2.657188	2.5021544	4.0469766	FALSE
ENSG00000108852.16	MPP2	Productive	-	0	0	0	chr17:43904430-43904460	chr17:43898262-43898380	chr17:43883286-43883355	0.32567049808429116	0.554726368159204	0.3081395348837209	4.2798567	4.4205203	2.6256127	TRUE
ENSG00000108312.16	UBTF	Productive	-	0	0	1	chr17:44212819-44212939	chr17:44212344-44212454	chr17:44211873-44212006	1.7363636363636363	3.449612403100775	1.3767123287671232	4.630851	5.2992706	5.0005617000000004	TRUE
ENSG00000108312.16	UBTF	Productive	-	0	0	2	chr17:44216529-44216704	chr17:44215906-44215989	chr17:44215654-44215809	0.06204081632653061	0.19400855920114124	1.0133495145631068	5.759398	5.209452	4.6984653	FALSE
ENSG00000013306.16	SLC25A39	Productive	-	2	2	2	chr17:44323284-44323343	chr17:44322808-44322852	chr17:44322419-44322552	1.4039087947882736	7.2105263157894735	3.825581395348838	3.2090223	0.30175558	3.0069668	TRUE
ENSG00000005961.19	ITGA2B	Productive	-	0	0	2	chr17:44374659-44374760	chr17:44374354-44374470	chr17:44372364-44372423	4.059523809523809	0.8461538461538461	4.8617886178861784	1.7449833	1.6026667000000001	1.2639215	FALSE
ENSG00000186566.13	GPATCH8	Unproductive	-	0	0	0	chr17:44474829-44474903	chr17:44467097-44467114	chr17:44464472-44464544	0.11494252873563218	2.5	0.734020618556701	6.5959997	8.133056	6.1155066	TRUE
ENSG00000180329.14	CCDC43	Productive	-	2	2	2	chr17:44682003-44682138	chr17:44680585-44680643	chr17:44678856-44679043	0.27911857292759706	1.5813953488372092	0.36799350121852153	4.073627	1.5825593	4.2229342	FALSE
ENSG00000131095.14	GFAP	Productive	-	0	0	1	chr17:44914028-44914109	chr17:44913728-44913823	chr17:44913269-44913430	2.491679273827534	0.7241847826086957	0.9265822784810128	4.0288396	3.6286354	2.0058293	FALSE
ENSG00000161714.12	PLCD3	Productive	-	2	2	1	chr17:45113122-45113257	chr17:45112863-45113012	chr17:45112616-45112704	9.376237623762377	1.1006211180124224	2.189111747851003	2.389135	3.5595334	2.8004928	FALSE
ENSG00000120071.15	KANSL1	Productive	-	0	0	2	chr17:46039702-46039884	chr17:46039027-46039215	chr17:46038636-46038686	3.047244094488189	3.546031746031746	1.0914454277286136	2.5714118	3.1145291	4.0377326	TRUE
ENSG00000120071.15	KANSL1	Productive	-	0	0	1	chr17:46094560-46094701	chr17:46082441-46082542	chr17:46067549-46067667	23.634920634920636	2.764044943820225	6.713450292397661	2.3425965	2.0162647	4.7757955	TRUE
ENSG00000121073.15	SLC35B1	Productive	-	1	1	0	chr17:49707730-49707944	chr17:49706965-49707068	chr17:49706204-49706309	1.4253731343283582	1.2807881773399017	3.0369393139841687	5.404519	3.945	2.3227723	FALSE
ENSG00000121104.8	FAM117A	Productive	-	0	0	2	chr17:49732551-49732720	chr17:49722499-49722594	chr17:49720326-49720436	0.9437340153452686	0.8441247002398081	7.989795918367347	2.2229908	2.9903853	2.9293883	FALSE
ENSG00000162687.19	KCNT2	Productive	-	1	1	0	chr1:196326717-196326889	chr1:196319484-196319555	chr1:196315892-196316026	0.1137473831123517	12.818181818181818	0.12551159618008187	4.869748	5.8078747	5.199179	FALSE
ENSG00000162687.19	KCNT2	Unproductive	-	1	1	0	chr1:196326717-196326889	chr1:196317174-196317269	chr1:196315892-196316026	0.1137473831123517	0.5353982300884956	0.12551159618008187	4.869748	0.83137494	5.199179	FALSE
ENSG00000182628.13	SKA2	Productive	-	0	0	0	chr17:59155131-59155163	chr17:59131281-59131367	chr17:59119387-59119495	1.8076923076923077	1.3617021276595744	1.5970149253731345	1.9435047	2.8191266	4.602333	TRUE
ENSG00000170832.13	USP32	Productive	-	1	1	2	chr17:60181324-60181748	chr17:60180545-60180637	chr17:60179255-60179428	0.2704663212435233	4.74	3.0641975308641975	5.912207	6.6201715	3.2109318	FALSE
ENSG00000173838.12	MARCHF10	Productive	-	0	0	0	chr17:62711231-62711344	chr17:62705539-62705581	chr17:62701609-62701758	6.18	1.4742268041237114	1.2162162162162162	0.36998668	2.2432559	1.8314826	FALSE
ENSG00000266173.7	STRADA	Productive	-	0	0	0	chr17:63704341-63704582	chr17:63704005-63704047	chr17:63703599-63703751	0.8005923000987167	13.517241379310343	2.757975797579758	4.075941	4.061581	3.6907728	FALSE
ENSG00000266173.7	STRADA	Productive	-	0	0	2	chr17:63710491-63710614	chr17:63707247-63707418	chr17:63706635-63706739	0.08898305084745763	17.408163265306122	0.16819317235636969	5.5698853	4.7282968	4.902129	TRUE
ENSG00000266173.7	STRADA	Productive	-	0	0	0	chr17:63726638-63726695	chr17:63723298-63723326	chr17:63714006-63714108	3.0109090909090908	1.3728813559322033	0.2824427480916031	3.8836508	5.1683793	4.3427243	TRUE
ENSG00000108604.18	SMARCD2	Productive	-	0	0	0	chr17:63833587-63833722	chr17:63833298-63833420	chr17:63833069-63833170	0.3400236127508855	0.3087330873308733	0.22442899702085403	4.50149	5.162724	4.50047	TRUE
ENSG00000256525.8	POLG2	Productive	-	1	1	0	chr17:64482919-64482999	chr17:64480289-64480389	chr17:64477823-64477988	0.7803030303030303	0.4773662551440329	0.3443163097199341	3.9143014	3.3617327	3.7275307	FALSE
ENSG00000108654.16	DDX5	Unproductive	-	2	2	2	chr17:64502010-64502069	chr17:64501473-64501891	chr17:64500549-64500773	15.506849315068491	8.340073529411764	17.166666666666668	5.7058535	3.7831624	5.7122498	FALSE
ENSG00000108854.16	SMURF2	Unproductive	-	1	1	2	chr17:64598382-64598490	chr17:64593991-64594104	chr17:64593440-64593573	2.2750716332378222	8.479452054794521	0.03469079939668175	5.7368054	2.465614	6.18445	FALSE
ENSG00000108854.16	SMURF2	Productive	-	2	2	0	chr17:64661829-64661880	chr17:64606602-64606640	chr17:64598382-64598490	0.03469079939668175	0.10526315789473684	3.176470588235294	6.18445	5.6441793	2.4395962	FALSE
ENSG00000177888.8	ZBTB41	Unproductive	-	2	2	1	chr1:197176564-197176670	chr1:197175931-197176014	chr1:197175010-197175115	0.07208121827411168	3.55	0.04724409448818897	5.160623	0.91734535	5.3017573	FALSE
ENSG00000091583.11	APOH	Productive	-	2	2	1	chr17:66216788-66216967	chr17:66214453-66214650	chr17:66212133-66212188	1.4872611464968153	3.7210884353741496	1.6603295310519646	1.494875	2.3308284	2.259439	FALSE
ENSG00000070540.13	WIPI1	Productive	-	2	2	0	chr17:68457342-68457421	chr17:68452910-68452992	chr17:68450728-68450897	0.9209535759096612	6.412162162162162	4.518518518518518	4.723059	4.1350956	1.5803626	FALSE
ENSG00000133193.13	VCF1	Productive	-	0	0	0	chr17:73232086-73232306	chr17:73227165-73227264	chr17:73209575-73209768	3.5930851063829787	8.421052631578947	4.241228070175438	3.147268	2.7913504	1.4049321	TRUE
ENSG00000069188.17	SDK2	Productive	-	2	2	0	chr17:73383876-73384011	chr17:73380894-73380950	chr17:73379448-73379549	1.6445012787723785	1.3511904761904765	10.779661016949152	4.2847157	4.0769124	2.9064484	FALSE
ENSG00000172782.13	FADS6	Productive	-	0	0	0	chr17:74893352-74893595	chr17:74892523-74892689	chr17:74882530-74882710	1.1375198728139904	13.621951219512194	4.76678445229682	3.825923	3.367114	0.6963525	FALSE
ENSG00000167863.12	ATP5PD	Productive	-	0	0	1	chr17:75042181-75042277	chr17:75040092-75040163	chr17:75039209-75039271	1.108641975308642	1.7285714285714286	7.413533834586466	2.0684445	2.804111	4.1599073	TRUE
ENSG00000125458.7	NT5C	Productive	-	2	2	0	chr17:75131045-75131105	chr17:75130753-75130867	chr17:75130520-75130642	4.625925925925926	0.7071509648127128	6.103448275862069	3.2072682	3.2665303	2.9967542	TRUE
ENSG00000189159.16	JPT1	Productive	-	2	2	2	chr17:75147556-75147653	chr17:75146666-75146684	chr17:75136148-75136250	1.6584867075664622	12.25	2.352159468438538	2.7821362	1.9903685	1.9285305	FALSE
ENSG00000188612.12	SUMO2	Productive	-	0	0	0	chr17:75181057-75181080	chr17:75174752-75174823	chr17:75168339-75168401	0.10526315789473684	8.170731707317072	0.04545454545454545	5.3641906	6.0012503	6.6600833	TRUE
ENSG00000125447.18	GGA3	Productive	-	0	0	1	chr17:75246509-75246584	chr17:75244619-75244717	chr17:75243517-75243570	0.3391304347826087	0.12401055408970976	0.18726114649681527	4.1447034	5.1768985	5.156684	TRUE
ENSG00000125457.15	MIF4GD	Productive	-	0	0	0	chr17:75270114-75270195	chr17:75268083-75268192	chr17:75267538-75267630	0.8284424379232506	6.5390625	0.6814671814671814	4.7666664	4.641246	4.3071218	FALSE
ENSG00000177885.15	GRB2	Productive	-	0	0	1	chr17:75325898-75326020	chr17:75321659-75321827	chr17:75320368-75320553	5.872093023255814	0.05319148936170213	0.0979087452471483	5.1571617	5.5853076	5.1082764	TRUE
ENSG00000116852.15	KIF21B	Productive	-	1	1	1	chr1:200984859-200984972	chr1:200983056-200983094	chr1:200980960-200981096	7.35632183908046	5.378378378378378	26.29268292682927	4.7374454	6.579231	4.5974298	TRUE
ENSG00000132471.12	WBP2	Productive	-	0	0	0	chr17:75847487-75847609	chr17:75846908-75846984	chr17:75846734-75846787	0.7973333333333333	0.903125	3.65748031496063	4.724111	3.7205064	3.4420896	TRUE
ENSG00000132471.12	WBP2	Productive	-	2	2	0	chr17:75848570-75848662	chr17:75847796-75847930	chr17:75847575-75847609	1.3248730964467006	1.5594405594405594	0.3001215066828676	3.1466858	4.1181483	4.5781717	FALSE
ENSG00000132471.12	WBP2	Productive	-	0	0	0	chr17:75855239-75855297	chr17:75851568-75851676	chr17:75849604-75849739	0.2261072261072261	8.780821917808218	2.456896551724138	4.996471	4.0727615	4.1671696	TRUE
ENSG00000141569.12	TRIM65	Productive	-	2	2	0	chr17:75892011-75892149	chr17:75891813-75891878	chr17:75891333-75891347	1.5555555555555556	2.3384615384615386	5.739393939393939	2.4370666	0.59004545	-0.025647493	FALSE
ENSG00000188878.20	FBF1	Productive	-	2	2	0	chr17:75937566-75937593	chr17:75935632-75935673	chr17:75932995-75933088	3.072463768115942	5.414634146341464	1.5555555555555556	0.21242552	1.9880239	1.194357	FALSE
ENSG00000167881.15	SRP68	Productive	-	1	1	2	chr17:76070378-76070444	chr17:76067217-76067330	chr17:76063976-76064171	0.08574181117533719	2.260869565217391	3.4957264957264957	5.1390405	4.9320173	5.34597	FALSE
ENSG00000182473.22	EXOC7	Productive	-	2	2	0	chr17:76087654-76087720	chr17:76086854-76086892	chr17:76086080-76086145	0.391025641025641	0.05660377358490566	0.0444104134762634	4.6445003	7.2690268	5.918537	TRUE
ENSG00000182473.22	EXOC7	Productive	-	2	2	0	chr17:76094414-76094489	chr17:76091143-76091235	chr17:76089175-76089320	0.4109848484848485	0.37554585152838427	0.3362369337979094	5.132746	6.682344	4.554592	TRUE
ENSG00000141576.16	RNF157	Productive	-	0	0	2	chr17:76155562-76155734	chr17:76155252-76155317	chr17:76154283-76154328	0.6	1.3908045977011494	2.417948717948718	2.506022	2.0238943	4.246214	FALSE
ENSG00000161544.10	CYGB	Productive	-	1	1	0	chr17:76531460-76531639	chr17:76530979-76531142	chr17:76528578-76528611	5.842105263157895	8.608	0.566350710900474	1.730853	3.709701	4.2147446	FALSE
ENSG00000070495.15	JMJD6	Productive	-	1	1	2	chr17:76721798-76721933	chr17:76721263-76721356	chr17:76720360-76720498	2.8226600985221677	2.1666666666666665	20.04615384615385	4.958324	3.0271273	5.969441	TRUE
ENSG00000141524.19	TMC6	Productive	-	1	1	0	chr17:78121013-78121164	chr17:78120653-78120832	chr17:78119297-78119392	5.566037735849057	3.594240837696335	6.54	3.366021	2.9488	1.9418421	FALSE
ENSG00000167900.12	TK1	Productive	-	0	0	1	chr17:78185055-78185165	chr17:78182589-78182682	chr17:78175529-78175618	0.2717948717948718	0.4656084656084656	1.7017543859649122	5.052445	3.4293833	4.22882	FALSE
ENSG00000108669.18	CYTH1	Productive	-	2	2	0	chr17:78698269-78698380	chr17:78696007-78696009	chr17:78692417-78692493	0.0070323488045007	Inf	0.01286903860711582	5.5412855	4.7703333	5.5521784	FALSE
ENSG00000108679.13	LGALS3BP	Productive	-	2	2	2	chr17:78974688-78974819	chr17:78972970-78973222	chr17:78972463-78972704	4.4417670682730925	6.547854785478548	4.767634854771784	1.042843	0.29050988	0.4003182	TRUE
ENSG00000167281.20	RBFOX3	Productive	-	0	0	0	chr17:79104073-79104126	chr17:79103162-79103254	chr17:79101584-79101644	8.052631578947368	2.339622641509434	0.0057471264367816	4.0942297	5.472624	5.817907	TRUE
ENSG00000141543.12	EIF4A3	Productive	-	0	0	1	chr17:80141782-80141848	chr17:80141319-80141381	chr17:80140008-80140140	14.628571428571428	0.32065217391304346	25.11428571428571	5.009827	4.5081105	4.9994173	FALSE
ENSG00000118194.22	TNNT2	Productive	-	0	0	0	chr1:201363296-201363406	chr1:201362386-201362394	chr1:201361951-201362022	0.5069444444444444	26	1.5170278637770898	3.7969446	2.6498888	4.156397	TRUE
ENSG00000157637.13	SLC38A10	Productive	-	2	2	2	chr17:81251493-81251612	chr17:81250070-81250093	chr17:81246885-81247061	0.7890334572490706	1.75	6.02542372881356	3.5403502	2.831125	0.38175	TRUE
ENSG00000118194.22	TNNT2	Productive	-	2	2	2	chr1:201372027-201372041	chr1:201369816-201369845	chr1:201368162-201368227	3.8131868131868134	1.4285714285714286	12.5	1.3618637	1.8983667	0.87700003	TRUE
ENSG00000182446.15	NPLOC4	Productive	-	0	0	0	chr17:81613318-81613402	chr17:81610210-81610258	chr17:81608728-81608822	0.5491803278688525	17.27777777777778	0.44396551724137934	5.9518948	5.170306	4.4447064	FALSE
ENSG00000214087.9	ARL16	Productive	-	0	0	2	chr17:81683536-81683594	chr17:81683013-81683126	chr17:81682034-81682149	0.6187648456057007	1.0436507936507935	6.549019607843137	2.9887242	2.9234211	0.8742543	TRUE
ENSG00000225663.8	MCRIP1	Productive	-	2	2	1	chr17:81824287-81824405	chr17:81823412-81823513	chr17:81823247-81823311	0.6045751633986928	30.37037037037037	3.161111111111111	3.1158767	2.2543824	2.2351005	FALSE
ENSG00000185624.16	P4HB	Productive	-	1	1	2	chr17:81845561-81845742	chr17:81845144-81845230	chr17:81844026-81844092	1.1370967741935485	0.29608938547486036	5.4447852760736195	2.4812987	3.9835753	4.5614834	FALSE
ENSG00000185624.16	P4HB	Productive	-	0	0	0	chr17:81847243-81847347	chr17:81846947-81847072	chr17:81846429-81846629	9.302702702702703	10.140495867768594	0.3993435448577681	4.3457513	4.1844516	4.714038	FALSE
ENSG00000185624.16	P4HB	Productive	-	2	2	0	chr17:81860327-81860471	chr17:81859181-81859387	chr17:81855453-81855586	11.212121212121213	2.8497652582159625	1.923423423423423	3.947179	3.568971	1.9155656	FALSE
ENSG00000183684.8	ALYREF	Unproductive	-	2	2	0	chr17:81889182-81889329	chr17:81888876-81888989	chr17:81888520-81888583	33	4.876923076923077	4.023668639053255	5.0800624	1.6160177	4.923885	TRUE
ENSG00000185813.11	PCYT2	Productive	-	0	0	2	chr17:81906464-81906546	chr17:81906100-81906177	chr17:81905670-81905735	0.30416068866571017	0.15201005025125627	0.4212121212121212	4.351394	4.891205	3.8913376	TRUE
ENSG00000185813.11	PCYT2	Productive	-	2	2	1	chr17:81907773-81907857	chr17:81907554-81907598	chr17:81906760-81906898	0.9865047233468286	0.9454545454545454	0.1763367463026166	4.762417	1.8419331	4.831541	FALSE
ENSG00000185813.11	PCYT2	Productive	-	2	2	1	chr17:81909514-81909602	chr17:81908876-81909037	chr17:81908568-81908634	0.19031719532554256	1.1236133122028529	0.5845213849287169	4.001985	4.809568	5.347978	TRUE
ENSG00000183010.17	PYCR1	Productive	-	0	0	0	chr17:81934926-81935147	chr17:81934326-81934745	chr17:81933356-81933376	0.923809523809524	4.699745547073792	0.9001996007984032	4.4920006	2.4103215	4.2996264	FALSE
ENSG00000169689.15	CENPX	Productive	-	0	0	0	chr17:82019858-82019909	chr17:82019641-82019694	chr17:82019293-82019381	2.847457627118644	1.7267080745341614	9.08	1.2284383	0.5571111	0.41269234	TRUE
ENSG00000169738.8	DCXR	Productive	-	0	0	0	chr17:82037631-82037682	chr17:82037450-82037547	chr17:82036859-82037013	4.481927710843373	5.89922480620155	7.566666666666666	2.1799164	0.47821423	0.7859615	FALSE
ENSG00000169718.18	DUS1L	Productive	-	0	0	0	chr17:82064126-82064201	chr17:82063468-82063518	chr17:82062861-82062973	9.563636363636364	0.32207207207207206	7.851851851851852	4.3619823	4.149647	4.5995393	FALSE
ENSG00000141551.15	CSNK1D	Productive	-	0	0	0	chr17:82248875-82248980	chr17:82245976-82246039	chr17:82244781-82244831	1.7647058823529411	5.75	0.1267080745341615	4.5273924	5.0244684	4.9052925	TRUE
ENSG00000141551.15	CSNK1D	Productive	-	2	2	0	chr17:82273306-82273381	chr17:82265686-82265796	chr17:82255429-82255577	0.04177215189873418	0.06265984654731457	11.365853658536585	5.524087	5.8978376	3.9968026	TRUE
ENSG00000181396.13	OGFOD3	Productive	-	2	2	0	chr17:82411455-82411530	chr17:82409368-82409410	chr17:82406418-82406482	11.333333333333334	18	0.7281368821292775	4.872016	2.917814	2.6247368	FALSE
ENSG00000178927.19	CYBC1	Productive	-	2	2	0	chr17:82449170-82449194	chr17:82447580-82447621	chr17:82446623-82446696	0.47443762781186094	5.7254901960784315	0.12037037037037036	4.67096	4.091238	4.5975204	FALSE
ENSG00000167695.15	TLCD3A	Productive	+	1	0	0	chr17:741301-741570	chr17:740505-740600	chr17:737846-738047	3.624269005847953	0.6095100864553314	2.51129363449692	2.9850593	4.3728957	3.2684927	FALSE
ENSG00000132383.12	RPA1	Productive	+	1	0	0	chr17:1891833-1891940	chr17:1888675-1888851	chr17:1883812-1883944	1.0950226244343892	0.6633825944170771	10.919642857142858	3.6640456	4.754729	4.7863708	TRUE
ENSG00000141258.13	SGSM2	Productive	+	0	2	2	chr17:2371262-2371415	chr17:2367271-2367405	chr17:2365215-2365341	1.3795811518324608	1.2606232294617563	1.4351648351648352	3.6154568	6.750785	3.073526	TRUE
ENSG00000007168.15	PAFAH1B1	Productive	+	1	0	0	chr17:2680164-2680320	chr17:2676505-2676606	chr17:2674060-2674288	0.078961899503037	0.07745664739884393	0.12459371614301191	6.2505064	6.3330894	6.5660706	TRUE
ENSG00000141480.18	ARRB2	Productive	+	0	0	0	chr17:4715973-4716033	chr17:4715013-4715043	chr17:4710724-4710744	0.5	23.666666666666668	4.948979591836735	3.1343334	5.5556126	5.0806065	FALSE
ENSG00000141480.18	ARRB2	Productive	+	0	2	2	chr17:4716412-4716671	chr17:4716147-4716191	chr17:4715973-4716033	4.948979591836735	0.3741496598639456	2.0851648351648353	5.0806065	3.6445773	3.223008	FALSE
ENSG00000161920.11	MED11	Productive	+	0	0	0	chr17:4733050-4733187	chr17:4731776-4731906	chr17:4731490-4731574	12.304347826086955	5.415584415584416	0.4016064257028112	3.6438355	3.8295574	4.3416014	FALSE
ENSG00000141497.14	ZMYND15	Productive	+	2	2	2	chr17:4744190-4744278	chr17:4743991-4744107	chr17:4743767-4743847	1.5851063829787233	7.232558139534884	0.23410404624277456	1.6044815	2.4534357	2.8741798	FALSE
ENSG00000141503.17	MINK1	Productive	+	0	0	0	chr17:4890517-4890735	chr17:4890222-4890308	chr17:4889647-4889763	0.558303886925795	2.977272727272727	0.5551816958277255	3.2858288	5.7182293	4.1880045	TRUE
ENSG00000141503.17	MINK1	Productive	+	0	1	1	chr17:4892656-4892768	chr17:4892402-4892512	chr17:4892149-4892234	0.4377224199288256	3.5392156862745097	5.153846153846154	3.0437672	1.9160544	2.488938	TRUE
ENSG00000141503.17	MINK1	Productive	+	2	0	0	chr17:4893434-4893597	chr17:4893286-4893309	chr17:4892979-4893067	1.264367816091954	15.2	0.7460732984293194	2.1850448	4.403333	2.5833294	TRUE
ENSG00000117139.18	KDM5B	Productive	-	0	0	0	chr1:202808102-202808125	chr1:202777017-202777094	chr1:202774613-202774735	0.16897233201581027	2.672043010752688	0.8115942028985508	5.295227	5.657526	4.142916	TRUE
ENSG00000029725.17	RABEP1	Productive	+	2	0	0	chr17:5381389-5381505	chr17:5380364-5380462	chr17:5378177-5378232	0.4289940828402367	0.8802177858439202	0.258587786259542	3.747982	2.6983633	5.00359	FALSE
ENSG00000129197.15	RPAIN	Productive	+	1	0	0	chr17:5432542-5432571	chr17:5428071-5428211	chr17:5426236-5426299	7.505882352941176	4.224561403508772	1.0972222222222223	1.6780312	1.892844	1.3505667	TRUE
ENSG00000129235.11	TXNDC17	Productive	+	2	1	1	chr17:6642951-6642966	chr17:6642249-6642324	chr17:6641753-6641834	1.1556291390728477	2.365	4.5	2.9478536	4.094592	5.0515	TRUE
ENSG00000117153.16	KLHL12	Productive	-	2	2	2	chr1:202894184-202894282	chr1:202893239-202893425	chr1:202892637-202892659	0.01428571428571428	0.07401812688821752	0.0647419072615923	4.994522	5.3809304	5.6739497	FALSE
ENSG00000166579.16	NDEL1	Productive	+	2	1	1	chr17:8466930-8467023	chr17:8463320-8463354	chr17:8460009-8460160	1.1948717948717948	3.4461538461538463	1.4223744292237444	3.7227173	3.9300854	3.7674048	TRUE
ENSG00000006740.18	ARHGAP44	Productive	+	2	1	1	chr17:12974089-12974310	chr17:12973302-12973319	chr17:12958717-12958897	8.559006211180124	0.5	2.6596026490066227	5.548779	6.7260556	2.971356	TRUE
ENSG00000143845.15	ETNK2	Productive	-	1	1	0	chr1:204149703-204149962	chr1:204146642-204146764	chr1:204141315-204141457	1.4502923976608186	7.613095238095238	0.8272445820433436	3.9927201	4.0893903	4.565108	TRUE
ENSG00000108474.17	PIGL	Productive	+	0	1	1	chr17:16317775-16317908	chr17:16316681-16316712	chr17:16313547-16313614	7.952380952380952	1.48	2.1260229132569557	1.8698823	2.0029688	1.9365597	FALSE
ENSG00000187688.15	TRPV2	Productive	+	0	2	2	chr17:16436789-16436889	chr17:16434890-16434969	chr17:16433574-16433698	1.625	2.41015625	5.311475409836065	2.2595038	2.4793875	0.19509901	TRUE
ENSG00000133030.22	MPRIP	Productive	+	0	0	0	chr17:17146036-17146092	chr17:17143556-17143669	chr17:17142627-17142765	2.223277909738717	2.858064516129032	9.382978723404255	3.448633	3.398193	4.902614	FALSE
ENSG00000133030.22	MPRIP	Productive	+	1	0	0	chr17:17176426-17176512	chr17:17175293-17175412	chr17:17173916-17174075	1.5135135135135136	0.5774499473129611	1.484560570071259	5.6084123	3.88785	5.0798507	TRUE
ENSG00000143850.17	PLEKHA6	Productive	-	0	0	2	chr1:204244864-204245003	chr1:204243114-204243263	chr1:204241685-204241814	3.2365930599369084	8.090909090909092	0.6345475910693302	1.8636	3.6506202	4.2891507	TRUE
ENSG00000072134.16	EPN2	Productive	+	0	2	2	chr17:19309885-19309997	chr17:19285620-19285790	chr17:19283120-19283714	1.6892995272883542	0.8933333333333333	1.4623217922606924	5.1524568	1.941649	5.3599734	TRUE
ENSG00000128487.19	SPECC1	Productive	+	0	0	0	chr17:20313976-20314065	chr17:20306023-20306082	chr17:20296961-20297077	3.912663755458515	0.23293172690763053	0.20255474452554745	5.322863	4.280566	4.6132336	FALSE
ENSG00000109016.18	DHRS7B	Productive	+	0	2	2	chr17:21190948-21191153	chr17:21188711-21188863	chr17:21184385-21184463	2.8484848484848486	0.5092798812175204	0.8092753623188406	4.140532	4.180706	3.1536894	FALSE
ENSG00000141068.17	KSR1	Productive	+	0	2	2	chr17:27603834-27603888	chr17:27601360-27601401	chr17:27597268-27597436	0.5264305177111717	0.9281045751633988	6.246153846153846	4.70626	5.5136423	0.7992909	FALSE
ENSG00000109084.14	TMEM97	Productive	+	0	2	2	chr17:28326534-28326793	chr17:28325503-28325647	chr17:28319240-28319365	5.01010101010101	11.5	4.6469673405909795	2.1779761	3.468345	2.9102192	FALSE
ENSG00000108587.16	GOSR1	Productive	+	1	2	2	chr17:30519939-30520021	chr17:30510880-30510909	chr17:30492691-30492753	0.07705779334500876	0.35772357723577236	2.6545454545454548	5.474619	5.3379664	5.7009397	FALSE
ENSG00000181481.14	RNF135	Productive	+	0	0	0	chr17:30987944-30988106	chr17:30984617-30984760	chr17:30971141-30971445	4.4498567335243555	2.6353790613718413	4.905940594059406	0.23960327	0.41745138	0.4137546	FALSE
ENSG00000196712.20	NF1	Productive	+	0	2	2	chr17:31181422-31181434	chr17:31169891-31169997	chr17:31163186-31163376	0.22145061728395063	4.384615384615385	4.785714285714286	5.3911834	5.035084	5.342616	FALSE
ENSG00000196712.20	NF1	Productive	+	0	0	0	chr17:31206240-31206371	chr17:31203102-31203131	chr17:31201411-31201485	6.012345679012346	1.4615384615384617	0.8626506024096385	5.02324	3.6714666	4.576	FALSE
ENSG00000196712.20	NF1	Productive	+	1	0	0	chr17:31258344-31258502	chr17:31252938-31253000	chr17:31248984-31249119	0.2452504317789292	0.4509803921568627	0.063441712926249	4.8193827	7.482032	5.748956	TRUE
ENSG00000178691.11	SUZ12	Productive	+	0	1	1	chr17:31966147-31966196	chr17:31947617-31947685	chr17:31940422-31940486	6.487179487179487	1.8222222222222224	2.0657894736842106	5.7066464	4.7142754	5.30964	FALSE
ENSG00000126858.19	RHOT1	Productive	+	0	1	1	chr17:32224616-32224733	chr17:32211116-32211238	chr17:32208302-32208309	0.05797101449275362	0.8207885304659498	0.2496493688639551	6.711875	6.440081	5.356262	TRUE
ENSG00000141314.13	RHBDL3	Productive	+	0	0	0	chr17:32288792-32289016	chr17:32284659-32284817	chr17:32267902-32267925	1.7272727272727273	5.08	0.3076502732240437	3.6935833	4.17839	5.3120046	FALSE
ENSG00000141314.13	RHBDL3	Productive	+	1	0	0	chr17:32316232-32316292	chr17:32305341-32305441	chr17:32298092-32298204	0.2165543792107796	0.697560975609756	0.1574279379157428	4.9933887	5.2149005	5.724885	FALSE
ENSG00000010244.19	ZNF207	Productive	+	2	1	1	chr17:32362914-32362984	chr17:32361468-32361515	chr17:32360892-32360967	0.621875	1.3214285714285714	0.47540983606557374	5.4567366	4.52475	6.257408	TRUE
ENSG00000010244.19	ZNF207	Productive	+	2	0	0	chr17:32367772-32368014	chr17:32366665-32366757	chr17:32365330-32365487	7.875	8.9375	1.0466222645099903	4.387272	5.686086	5.2979054	TRUE
ENSG00000006125.18	AP2B1	Productive	+	1	0	0	chr17:35671754-35671900	chr17:35670857-35670898	chr17:35657599-35657791	0.25125	0.3219178082191781	1.1714677640603566	5.006021	6.698524	4.6109047	TRUE
ENSG00000273611.5	ZNHIT3	Productive	+	0	2	2	chr17:36492813-36492899	chr17:36486935-36486966	chr17:36486700-36486785	1.026058631921824	8.777777777777779	6	1.3250581	2.1566877	0.63539076	TRUE
ENSG00000278535.5	DHRS11	Productive	+	1	0	0	chr17:36599972-36599985	chr17:36599671-36599763	chr17:36598921-36599050	0.5296981499513145	0.6010709504685409	0.5465116279069767	4.1357465	4.2575264	4.131714	FALSE
ENSG00000275700.6	AATF	Productive	+	1	1	1	chr17:37056601-37056664	chr17:37031614-37031685	chr17:37020934-37021014	7.142857142857143	0.4627450980392157	16.41025641025641	4.6682963	4.5962086	1.6400313	FALSE
ENSG00000186007.10	LEMD1	Productive	-	2	2	0	chr1:205420455-205420536	chr1:205419230-205419352	chr1:205416232-205416296	11.070422535211268	1.4940898345153664	3.869565217391304	1.122277	0.66235775	1.2342561	FALSE
ENSG00000278845.5	MRPL45	Productive	+	1	0	0	chr17:38322126-38322299	chr17:38320618-38320767	chr17:38318687-38318735	0.8932038834951457	18.584745762711865	1.7462686567164178	2.8405514	4.184186	4.6069655	FALSE
ENSG00000274211.6	SOCS7	Productive	+	1	0	0	chr17:38366287-38366417	chr17:38364752-38364856	chr17:38361711-38361775	1.4913294797687862	3.623529411764706	0.9034608378870674	4.8879695	4.900885	2.9038472	FALSE
ENSG00000275832.5	ARHGAP23	Productive	+	0	1	1	chr17:38500597-38500658	chr17:38498414-38498510	chr17:38497785-38497826	1.990566037735849	8.603603603603604	1.5459770114942528	4.2997856	3.8759174	2.1838064	TRUE
ENSG00000002834.19	LASP1	Productive	+	0	0	0	chr17:38898412-38898519	chr17:38890420-38890504	chr17:38878086-38878180	0.7560321715817694	0.15064102564102563	0.17220172201722017	5.9402	5.8651414	5.517639	FALSE
ENSG00000131748.16	STARD3	Productive	+	0	0	0	chr17:39658405-39658522	chr17:39657973-39658026	chr17:39657775-39657852	5.75	0.2923433874709977	0.19090909090909092	4.1194234	4.168778	5.0304995	FALSE
ENSG00000186075.13	ZPBP2	Productive	+	0	2	2	chr17:39870694-39870819	chr17:39868549-39868614	chr17:39868355-39868406	4.588235294117647	4.155963302752293	2.287058823529412	1.1935384	0.704803	2.0835001	FALSE
ENSG00000188895.12	MSL1	Productive	+	1	2	2	chr17:40132034-40132098	chr17:40131537-40131584	chr17:40129245-40129627	5.628404669260701	2.4444444444444446	0.6947040498442367	4.114715	3.506375	4.2876925	FALSE
ENSG00000188895.12	MSL1	Unproductive	+	1	2	2	chr17:40131537-40131584	chr17:40131289-40131345	chr17:40129245-40129627	5.628404669260701	0.95	2.4444444444444446	4.114715	3.5637367	3.506375	FALSE
ENSG00000141756.20	FKBP10	Productive	+	1	0	0	chr17:41820269-41820461	chr17:41819210-41819675	chr17:41818382-41818527	4.670175438596491	3.977718360071301	4.422700587084149	4.3725543	2.6390967	3.303995	FALSE
ENSG00000117280.13	RAB29	Productive	-	2	2	0	chr1:205774833-205774956	chr1:205772496-205772567	chr1:205771472-205771653	5.702970297029703	0.6210268948655256	1.4985915492957746	3.9274228	4.6866946	3.5161772	FALSE
ENSG00000168256.18	NKIRAS2	Productive	+	0	0	0	chr17:42023654-42023841	chr17:42022399-42022640	chr17:42021578-42021671	0.30581867388362655	2.2227324913892077	2.120879120879121	4.9361706	4.9501777	5.238649	TRUE
ENSG00000033627.18	ATP6V0A1	Productive	+	2	0	0	chr17:42477660-42477742	chr17:42470090-42470218	chr17:42468010-42468107	0.09090909090909093	0.0941526263627354	0.631163708086785	5.6999693	6.0132246	5.1795177	TRUE
ENSG00000033627.18	ATP6V0A1	Productive	+	0	0	0	chr17:42513861-42513978	chr17:42508572-42508589	chr17:42507520-42507627	6.570247933884297	1.6774193548387095	0.12954545454545455	5.7159076	3.8892221	5.746738	FALSE
ENSG00000033627.18	ATP6V0A1	Productive	+	0	1	1	chr17:42521027-42521120	chr17:42514289-42514460	chr17:42513861-42513978	0.12954545454545455	8.817777777777778	4.951690821256038	5.746738	4.4365463	4.490425	TRUE
ENSG00000108784.10	NAGLU	Productive	+	0	0	0	chr17:42538339-42538364	chr17:42537398-42537545	chr17:42536523-42536655	1.160649819494585	4.616438356164384	0.5925925925925926	1.8643384	5.2420673	3.945231	FALSE
ENSG00000108784.10	NAGLU	Productive	+	0	1	1	chr17:42543028-42543037	chr17:42540950-42541206	chr17:42538670-42538755	7.696808510638298	1.052408681842245	0.4545454545454546	3.8805578	3.5898523	3.3659	FALSE
ENSG00000108788.12	MLX	Productive	+	0	2	2	chr17:42568837-42568943	chr17:42568470-42568559	chr17:42567619-42567655	6.190476190476191	2.266304347826087	1.1774461028192371	2.5465136	4.7510777	5.1644297	FALSE
ENSG00000131477.11	RAMP2	Productive	+	2	1	1	chr17:42762597-42762698	chr17:42762340-42762463	chr17:42761834-42761899	6.926829268292683	5.023584905660377	2.857638888888889	0.33868182	0.59048396	1.6820294	TRUE
ENSG00000131467.12	PSME3	Productive	+	2	0	0	chr17:42838945-42838985	chr17:42838731-42838799	chr17:42838093-42838205	0.1974025974025974	0.05957446808510638	0.20064724919093851	5.7951155	6.292001	5.046488	FALSE
ENSG00000131471.7	AOC3	Productive	+	0	0	0	chr17:42856275-42856343	chr17:42855444-42855573	chr17:42854477-42854733	4.544534412955466	5.081632653061225	3.269035532994924	1.8945485	2.888469	4.69458	FALSE
ENSG00000188554.15	NBR1	Productive	+	0	0	0	chr17:43179394-43179412	chr17:43177936-43177998	chr17:43175800-43175901	0.5259259259259259	2.2025316455696204	4.230769230769231	2.9420097	3.4031272	3.0257893	FALSE
ENSG00000161649.14	CD300LG	Productive	+	2	2	2	chr17:43853807-43854044	chr17:43852912-43853013	chr17:43848558-43848893	3.305732484076433	1.9366197183098592	3.603535353535354	0.43529466	0.8170196	0.38187814	FALSE
ENSG00000141349.10	G6PC3	Productive	+	0	1	1	chr17:44075310-44075451	chr17:44074969-44075087	chr17:44074700-44074770	1.8991935483870968	0.951219512195122	4.469613259668508	1.8505495	2.6964114	1.1981268	TRUE
ENSG00000131097.7	HIGD1B	Productive	+	0	2	2	chr17:44850332-44850396	chr17:44849254-44849388	chr17:44848153-44848252	1.3419689119170986	9.527131782945736	1.2720588235294117	1.78774	3.0156815	1.1903539	FALSE
ENSG00000181513.15	ACBD4	Productive	+	1	2	2	chr17:45143443-45143603	chr17:45139021-45139160	chr17:45137913-45137988	4.006849315068493	4.417543859649123	2.0084889643463497	0.3798947	1.5936713	1.5653914	TRUE
ENSG00000120088.16	CRHR1	Productive	+	0	2	2	chr17:45821355-45821440	chr17:45816463-45816582	chr17:45807010-45807097	1.9308943089430897	0.3322615219721329	4.905109489051095	1.6296933	3.8428166	4.171547	FALSE
ENSG00000120088.16	CRHR1	Productive	+	0	1	1	chr17:45834007-45834048	chr17:45833714-45833849	chr17:45833452-45833537	0.01076555023923445	0.1650902837489252	0.5470588235294118	5.7863955	5.555596	5.616262	FALSE
ENSG00000186868.18	MAPT	Productive	+	0	2	2	chr17:45978375-45978440	chr17:45971859-45971945	chr17:45962338-45962470	6.3559322033898304	0.9407114624505928	0.6173913043478261	1.1274662	2.7960806	3.0112424	TRUE
ENSG00000186868.18	MAPT	Productive	+	2	0	0	chr17:45991460-45991586	chr17:45989878-45990075	chr17:45987040-45987095	4.714285714285714	5.166666666666667	7.369158878504673	2.484982	2.325904	1.975197	FALSE
ENSG00000186868.18	MAPT	Productive	+	2	0	0	chr17:46014243-46014324	chr17:46010310-46010402	chr17:45996399-45996664	2.2780172413793105	0.3862559241706161	0.2583081570996979	3.7081316	5.6398163	4.830695	TRUE
ENSG00000108439.11	PNPO	Productive	+	1	0	0	chr17:47945861-47945989	chr17:47945559-47945612	chr17:47944616-47944715	1.664021164021164	0.20758928571428573	0.5951595159515951	4.64814	4.5742407	4.001333	FALSE
ENSG00000136504.15	KAT7	Productive	+	2	0	0	chr17:49811476-49811574	chr17:49809119-49809208	chr17:49805363-49805445	0.02941176470588235	0.3855140186915888	1.2622641509433965	5.751518	5.1804776	4.6539392	TRUE
ENSG00000006283.18	CACNA1G	Productive	+	0	0	0	chr17:50596562-50596646	chr17:50594993-50595061	chr17:50591937-50592092	0.05486425339366516	0.7847533632286996	3.092896174863388	5.7734804	5.6606665	1.489306	TRUE
ENSG00000006283.18	CACNA1G	Productive	+	0	2	2	chr17:50615361-50615512	chr17:50609882-50609935	chr17:50607929-50608019	0.1144144144144144	4.8	0.37657657657657656	5.5356374	4.0628147	4.686546	TRUE
ENSG00000006283.18	CACNA1G	Productive	+	0	0	0	chr17:50623907-50624075	chr17:50621660-50621794	chr17:50618655-50619008	3.120401337792642	3.6294416243654823	4.636363636363637	3.6323645	5.0082445	2.5977633	FALSE
ENSG00000141367.14	CLTC	Productive	+	2	0	0	chr17:59673647-59673772	chr17:59672948-59672959	chr17:59668777-59668940	0.6233292831105711	4.04	10.74468085106383	6.194006	5.56825	5.839913	FALSE
ENSG00000141367.14	CLTC	Productive	+	0	0	0	chr17:59690636-59690711	chr17:59687001-59687021	chr17:59685587-59685808	0.09431210500729216	0.6666666666666666	0.07007299270072993	5.777027	6.530143	5.5404735	TRUE
ENSG00000141376.24	BCAS3	Productive	+	2	1	1	chr17:61034666-61034790	chr17:61026866-61026910	chr17:61015751-61015901	7.691358024691358	10.608695652173912	4.776785714285714	5.235874	6.186511	5.3160567	TRUE
ENSG00000141376.24	BCAS3	Productive	+	2	2	2	chr17:61391977-61392125	chr17:61388618-61388708	chr17:61380506-61380571	1.8317757009345792	0.9826989619377162	0.1757631822386679	3.0329394	3.3665936	5.577933	TRUE
ENSG00000146872.19	TLK2	Productive	+	2	0	0	chr17:62536170-62536337	chr17:62524236-62524331	chr17:62523134-62523177	7.538461538461538	24.31578947368421	6.686440677966102	4.9699316	4.621385	3.1810772	TRUE
ENSG00000146872.19	TLK2	Productive	+	0	0	0	chr17:62565001-62565137	chr17:62560016-62560126	chr17:62553663-62553755	0.29895366218236175	0.2765957446808511	0.03190810465858328	5.592613	5.6989193	5.6835475	FALSE
ENSG00000011028.14	MRC2	Productive	+	0	0	0	chr17:62689894-62690062	chr17:62689522-62689760	chr17:62688852-62688960	1.9666666666666663	4.660416666666666	3.7506702412868633	3.4435046	2.9875522	2.8673668	FALSE
ENSG00000170921.16	TANC2	Productive	+	2	2	2	chr17:63193991-63194082	chr17:63151270-63151380	chr17:63099175-63099357	3.3711340206185567	0.493801652892562	0.21428571428571427	5.2548037	5.4045944	6.007729	TRUE
ENSG00000170921.16	TANC2	Productive	+	0	0	0	chr17:63413543-63413634	chr17:63412680-63412709	chr17:63411998-63412130	0.07428571428571429	0.60431654676259	0.15625	5.6648197	6.055701	6.3628383	TRUE
ENSG00000170921.16	TANC2	Productive	+	0	1	1	chr17:63419999-63420061	chr17:63418307-63418407	chr17:63415528-63415674	0.09190031152647976	18.5625	0.3171428571428571	5.5633945	6.5177426	5.670635	TRUE
ENSG00000159640.17	ACE	Productive	+	1	1	1	chr17:63496798-63497023	chr17:63496394-63496516	chr17:63494372-63494470	0.64822695035461	0.9005602240896359	6.288753799392097	4.9012017	4.1719513	3.226469	FALSE
ENSG00000136485.16	DCAF7	Productive	+	2	0	0	chr17:63585211-63585328	chr17:63583502-63583711	chr17:63579825-63579943	0	2.1981818181818182	0.00858369098712446	6.016656	6.098214	5.8587027	FALSE
ENSG00000198909.8	MAP3K3	Productive	+	2	1	1	chr17:63646034-63646074	chr17:63634709-63634801	chr17:63632681-63632802	2.37	2.310606060606061	0.30303030303030304	3.405459	2.2429032	3.981049	TRUE
ENSG00000087191.14	PSMC5	Productive	+	2	0	0	chr17:63830271-63830501	chr17:63830133-63830189	chr17:63829852-63829949	0.8517034068136272	0.6861111111111111	0.6657940663176265	5.5234084	4.4964385	5.7358313	FALSE
ENSG00000143493.13	INTS7	Productive	-	1	1	2	chr1:212021083-212021212	chr1:212020122-212020268	chr1:212016886-212017023	0.08596491228070176	0.136	27.204545454545453	5.4222026	5.324259	5.2414	FALSE
ENSG00000258890.8	CEP95	Productive	+	2	1	1	chr17:64519321-64519436	chr17:64516723-64516828	chr17:64514248-64514358	3.475113122171946	3.25	6.130081300813008	4.2763963	0.79116035	2.4368448	TRUE
ENSG00000258890.8	CEP95	Productive	+	2	1	1	chr17:64531890-64531964	chr17:64530926-64531018	chr17:64529288-64529427	4.3076923076923075	4.897058823529412	7.121212121212121	0.80807143	1.7307849	1.9904802	FALSE
ENSG00000154217.16	PITPNC1	Productive	+	0	0	0	chr17:67692572-67692577	chr17:67687066-67687184	chr17:67675479-67675542	0.2085106382978723	57.357142857142854	0.75	5.7253904	5.6528406	7.917166	FALSE
ENSG00000171634.19	BPTF	Productive	+	2	1	1	chr17:67886128-67886316	chr17:67875556-67875744	chr17:67874817-67875020	5.173913043478261	5.036649214659686	7.08	2.1746078	3.3108993	2.275746	TRUE
ENSG00000171634.19	BPTF	Productive	+	0	1	1	chr17:67964212-67964404	chr17:67963333-67963506	chr17:67959541-67959875	2.6501007387508393	3.990566037735849	0.12215078901227353	3.1113734	6.133953	5.7464247	FALSE
ENSG00000171634.19	BPTF	Productive	+	0	0	0	chr17:67982252-67982288	chr17:67975772-67975958	chr17:67966572-67966656	0.05601092896174863	14.783505154639176	1.898148148148148	5.8212824	5.6595135	5.8851357	FALSE
ENSG00000196704.14	AMZ2	Productive	+	2	2	2	chr17:68251050-68251178	chr17:68250794-68250967	chr17:68250360-68250470	1.5566218809980803	3.010482180293501	1.0256	2.5235944	2.5621266	3.364822	FALSE
ENSG00000141219.16	C17orf80	Productive	+	0	2	2	chr17:73242896-73243003	chr17:73242244-73242351	chr17:73235483-73236995	7.122974657249689	4.441747572815534	4.845360824742268	0.23123994	1.0114722	1.471602	FALSE
ENSG00000117697.15	NSL1	Productive	-	0	0	0	chr1:212782372-212782426	chr1:212739534-212739601	chr1:212738408-212738686	2.4171779141104293	4.704761904761905	2.765625	1.5561937	1.4819559	1.6306546	FALSE
ENSG00000196169.15	KIF19	Productive	+	2	0	0	chr17:74344761-74344955	chr17:74344223-74344348	chr17:74343024-74343160	0.568081991215227	0.42857142857142855	1.854341736694678	4.157489	3.5754204	3.3542254	FALSE
ENSG00000125450.11	NUP85	Productive	+	0	0	0	chr17:75226051-75226157	chr17:75225698-75225829	chr17:75225342-75225464	0.7607607607607607	0.4885222381635581	0.4695863746958638	4.0243573	4.05778	4.825402	FALSE
ENSG00000177728.17	TMEM94	Productive	+	1	0	0	chr17:75497113-75497198	chr17:75496730-75496807	chr17:75496282-75496471	0.6274179983179142	0.5317164179104478	0.22091503267973855	4.317311	4.7042313	4.7308025	FALSE
ENSG00000161526.15	SAP30BP	Productive	+	2	2	2	chr17:75693440-75693482	chr17:75671816-75671863	chr17:75668516-75668625	0.29259259259259257	9.625	1.97	3.2099912	4.480896	3.083558	FALSE
ENSG00000132470.14	ITGB4	Productive	+	0	2	2	chr17:75755701-75755850	chr17:75755055-75755213	chr17:75754618-75754815	3.613508442776736	8.688524590163935	6.182835820895522	0.97634333	2.0683146	4.2300067	FALSE
ENSG00000167889.13	MGAT5B	Productive	+	2	2	2	chr17:76937988-76938115	chr17:76933292-76933297	chr17:76932645-76932775	0.5906801007556675	Inf	0.6753086419753086	5.0063515	2.8908331	4.7823987	FALSE
ENSG00000184640.20	SEPTIN9	Productive	+	0	2	2	chr17:77402059-77402402	chr17:77307141-77307197	chr17:77281536-77281554	Inf	6.092592592592593	17.481171548117153	1.1792105	1.357386	3.3788955	TRUE
ENSG00000078687.18	TNRC6C	Productive	+	2	2	2	chr17:78098343-78098537	chr17:78097745-78097861	chr17:78093620-78093763	35.351351351351354	1.7595628415300546	0.602874432677761	5.006014	3.0719829	4.5496	FALSE
ENSG00000108639.8	SYNGR2	Productive	+	0	0	0	chr17:78171510-78171608	chr17:78170817-78171054	chr17:78168617-78168715	1.3825857519788918	1.4289985052316891	1.6	1.7823334	2.7376554	2.690596	FALSE
ENSG00000108639.8	SYNGR2	Productive	+	0	0	0	chr17:78171739-78171809	chr17:78171510-78171649	chr17:78170817-78171054	1.4289985052316891	2.3786008230452675	1.4194756554307115	2.7376554	3.1915858	1.946859	FALSE
ENSG00000183077.16	AFMID	Productive	+	2	2	2	chr17:78204828-78204900	chr17:78204656-78204741	chr17:78202703-78202751	1.4516129032258065	17.396551724137932	1.7701863354037266	2.6784284	2.602814	2.397	TRUE
ENSG00000089685.15	BIRC5	Productive	+	0	0	0	chr17:78223465-78223554	chr17:78216664-78216781	chr17:78214680-78214789	3.1749049429657794	0.7771587743732591	1.3839779005524862	3.782018	2.4812374	1.3392444	FALSE
ENSG00000087157.19	PGS1	Productive	+	1	2	2	chr17:78398252-78398351	chr17:78396308-78396385	chr17:78392476-78392665	0.6045548654244306	5.776923076923077	1.8190045248868776	3.064347	4.2483974	3.0316205	FALSE
ENSG00000087157.19	PGS1	Productive	+	2	0	0	chr17:78419546-78419665	chr17:78414952-78415027	chr17:78403568-78404089	1.5389610389610389	1.6375	2.37467018469657	3.666596	4.9245	4.1650333	TRUE
ENSG00000181045.15	SLC26A11	Productive	+	0	2	2	chr17:80223252-80223272	chr17:80222655-80222847	chr17:80221561-80221794	2.700740740740741	4.244949494949495	0.21739130434782608	1.7560427	4.2575235	4.7508097	FALSE
ENSG00000173821.20	RNF213	Productive	+	2	0	0	chr17:80287815-80288363	chr17:80278764-80278910	chr17:80273241-80273404	9.559322033898304	9.732824427480915	5.050411522633745	-0.23719513	0.26729253	-0.43775046	FALSE
ENSG00000173818.17	ENDOV	Productive	+	1	0	0	chr17:80422206-80422242	chr17:80421828-80421962	chr17:80415650-80415821	0.9190432382704692	1.175059952038369	0.33579335793357934	3.2276685	2.8973706	3.151243	TRUE
ENSG00000173818.17	ENDOV	Productive	+	0	0	0	chr17:80428596-80428660	chr17:80425492-80425620	chr17:80425032-80425100	1.5748502994011977	1.6701940035273368	2.5547945205479454	1.9808697	3.3553257	1.0130923	TRUE
ENSG00000185359.14	HGS	Productive	+	0	0	0	chr17:81695164-81695223	chr17:81694924-81695067	chr17:81694815-81694853	0.09731543624161074	5.160664819944598	9.428571428571429	4.364667	3.164132	0.16084999	FALSE
ENSG00000185359.14	HGS	Productive	+	2	0	0	chr17:81694815-81694853	chr17:81693870-81693965	chr17:81693666-81693752	0.48042168674698793	1.1067796610169491	0.09731543624161074	4.96908	2.8708851	4.364667	FALSE
ENSG00000185359.14	HGS	Productive	+	0	1	1	chr17:81694924-81695011	chr17:81694815-81694853	chr17:81693870-81693965	1.1067796610169491	47.5	4.587719298245614	2.8708851	4.364667	4.2180114	FALSE
ENSG00000185359.14	HGS	Productive	+	1	0	0	chr17:81701045-81701127	chr17:81700695-81700814	chr17:81700577-81700600	0.5358649789029536	2.041850220264317	2.607142857142857	4.0159163	2.90805	3.4448316	FALSE
ENSG00000169696.16	ASPSCR1	Productive	+	0	1	1	chr17:81983554-81983668	chr17:81979184-81979239	chr17:81977705-81977748	1.1216216216216215	4.5285714285714285	0.5453074433656958	1.3132501	2.6002324	3.114548	FALSE
ENSG00000136628.18	EPRS1	Productive	-	0	0	0	chr1:220018449-220018508	chr1:220018126-220018146	chr1:220010946-220011056	0.3881987577639752	5.666666666666667	7.462962962962963	3.9865494	5.830476	5.016817	TRUE
ENSG00000169727.14	GPS1	Productive	+	0	0	0	chr17:82057053-82057127	chr17:82056840-82056974	chr17:82056629-82056766	0.9508379888268156	10.373015873015872	0.0945273631840796	4.8256955	5.2377105	5.2995467	FALSE
ENSG00000169660.17	HEXD	Productive	+	0	2	2	chr17:82428558-82428613	chr17:82424394-82424503	chr17:82419800-82419883	3.047619047619047	11.32183908045977	7	1.9870598	2.5131547	1.5547322	FALSE
ENSG00000141562.19	NARF	Productive	+	0	0	0	chr17:82468764-82468896	chr17:82464287-82464430	chr17:82459992-82460072	1.343137254901961	4.298136645962733	0.5665914221218962	1.5922594	3.561882	4.0618796	FALSE
ENSG00000141562.19	NARF	Productive	+	0	2	2	chr17:82478800-82478918	chr17:82472564-82472698	chr17:82468764-82468896	0.5665914221218962	2.0642750373692076	2.119092627599244	4.0618796	3.7929108	4.0269246	FALSE
ENSG00000141562.19	NARF	Productive	+	2	1	1	chr17:82485497-82485654	chr17:82484813-82484950	chr17:82483716-82483779	1.9216867469879515	1.9708141321044548	0.5355450236966824	1.9030468	2.832297	4.1292787	FALSE
ENSG00000141556.22	TBCD	Productive	+	0	2	2	chr17:82763965-82764062	chr17:82756165-82756215	chr17:82752194-82752377	3.6145251396648046	0.1175	0.9121495327102804	0.43085328	4.680804	3.2927551	FALSE
ENSG00000141556.22	TBCD	Productive	+	0	1	1	chr17:82903405-82903478	chr17:82900651-82900731	chr17:82893547-82893632	0.26544021024967146	0.5339449541284403	1.264094955489614	3.7075815	3.3475432	1.3389595	TRUE
ENSG00000141556.22	TBCD	Productive	+	0	1	1	chr17:82937271-82937360	chr17:82932658-82932735	chr17:82930522-82930643	1.2376738305941846	1.1694915254237288	0.8653846153846154	2.3619428	2.9943717	2.8288999	TRUE
ENSG00000101557.15	USP14	Productive	+	2	0	0	chr18:180236-180339	chr18:178933-179037	chr18:163308-163453	0.11768573307034844	0.25237592397043296	0.12481857764876632	6.19739	5.583419	6.000615	FALSE
ENSG00000143498.18	TAF1A	Productive	-	0	0	0	chr1:222588443-222588563	chr1:222584128-222584297	chr1:222579759-222579872	1.3562386980108498	1.3087431693989071	3.8346456692913384	2.5331578	1.6445354	0.8177438	FALSE
ENSG00000173482.17	PTPRM	Productive	+	1	2	2	chr18:8143647-8143779	chr18:8122242-8122316	chr18:8114791-8114827	2.8227848101265822	4.346153846153846	0.572265625	6.2913785	6.2031465	5.2727365	TRUE
ENSG00000206418.5	RAB12	Unproductive	+	2	1	1	chr18:8633189-8633327	chr18:8625801-8625994	chr18:8624938-8624998	5.527777777777778	6.902777777777778	0.08283433133732535	5.3062625	2.4285774	6.180201	FALSE
ENSG00000168502.18	MTCL1	Productive	+	2	0	0	chr18:8796232-8796462	chr18:8792998-8793120	chr18:8785936-8786091	2.093891402714932	3.2403846153846154	1.4157944814462418	2.9142437	2.522512	2.7714028	TRUE
ENSG00000101745.17	ANKRD12	Productive	+	0	2	2	chr18:9208657-9208803	chr18:9204476-9204544	chr18:9195551-9195698	6.508021390374331	6.622950819672131	0.3726829268292683	5.1664867	5.263711	5.683381	TRUE
ENSG00000176014.13	TUBB6	Productive	+	0	2	2	chr18:12325067-12325100	chr18:12310943-12311053	chr18:12308687-12308795	0.497029702970297	28.365853658536587	0.03349282296650718	4.5109634	4.388478	6.089441	FALSE
ENSG00000085415.16	SEH1L	Productive	+	0	0	0	chr18:12955463-12955609	chr18:12951855-12951905	chr18:12948200-12948232	0.4	0.24404761904761904	5.565934065934066	4.6777577	6.455648	5.9759793	FALSE
ENSG00000085415.16	SEH1L	Productive	+	0	0	0	chr18:12963160-12963371	chr18:12955463-12955609	chr18:12951855-12951905	0.24404761904761904	5.565934065934066	0.15166393889798144	6.455648	5.9759793	5.9987316	FALSE
ENSG00000168675.19	LDLRAD4	Productive	+	2	0	0	chr18:13645127-13645657	chr18:13643359-13643412	chr18:13621117-13621271	0.4868421052631579	1.606060606060606	2.566391184573003	4.177239	3.5481293	3.9932353	FALSE
ENSG00000141449.16	GREB1L	Productive	+	2	2	2	chr18:21439521-21439637	chr18:21434947-21435075	chr18:21403872-21403994	1.1590909090909092	7.5	5.296137339055794	3.041309	2.9995425	2.0787776	FALSE
ENSG00000167088.11	SNRPD1	Productive	+	0	2	2	chr18:21623748-21623939	chr18:21622725-21622801	chr18:21612430-21612443	1.5555555555555556	9.755102040816327	0.0507446221731936	2.9715	6.095026	5.6784377	TRUE
ENSG00000101773.19	RBBP8	Productive	+	2	0	0	chr18:23022129-23022270	chr18:23016828-23016924	chr18:23006363-23006432	0.6807909604519774	0.6208530805687204	0.3544415127528584	2.6855998	4.1699796	4.9849997	FALSE
ENSG00000154040.21	CABYR	Productive	+	0	2	2	chr18:24155701-24155754	chr18:24143360-24143413	chr18:24143115-24143259	3.270916334661355	6.548387096774194	3.142857142857143	2.3049657	1.9803147	1.3873703	FALSE
ENSG00000134758.14	RNF138	Productive	+	0	1	1	chr18:32124734-32124769	chr18:32123518-32123574	chr18:32113745-32113860	0.960144927536232	0.8571428571428571	8.378378378378379	3.6666548	2.5081053	2.9911945	FALSE
ENSG00000141431.14	ASXL3	Productive	+	0	2	2	chr18:33683405-33683568	chr18:33671747-33671866	chr18:33670673-33670790	0.03282275711159737	9.49367088607595	5.426136363636363	5.082195	4.860916	5.115695	FALSE
ENSG00000134769.23	DTNA	Productive	+	0	1	1	chr18:34827593-34827676	chr18:34825267-34825275	chr18:34820791-34820915	0.17542016806722688	6.777777777777778	0.6094117647058823	5.0240717	3.4052224	4.6823335	TRUE
ENSG00000134769.23	DTNA	Productive	+	1	1	1	chr18:34848296-34848383	chr18:34838745-34838837	chr18:34838094-34838171	3.889908256880734	0.5825892857142857	0.5117302052785924	4.986013	5.249645	4.63683	FALSE
ENSG00000166974.13	MAPRE2	Productive	+	0	2	2	chr18:35097446-35097558	chr18:35070195-35070322	chr18:35041540-35041661	1.517426273458445	7.843373493975904	9.22	5.871024	6.3924136	5.868186	TRUE
ENSG00000134759.14	ELP2	Productive	+	2	0	0	chr18:36154850-36154999	chr18:36146250-36146381	chr18:36145948-36146048	7.287037037037037	10.279661016949152	0.6371859296482412	4.377495	4.625689	4.5580735	FALSE
ENSG00000134775.16	FHOD3	Productive	+	0	1	1	chr18:36681436-36681570	chr18:36658075-36658188	chr18:36625511-36625749	1.553846153846154	6.006666666666667	1.3206854345165238	2.5325565	1.4044474	4.6259475	TRUE
ENSG00000134775.16	FHOD3	Productive	+	1	1	1	chr18:36693209-36693423	chr18:36687128-36687178	chr18:36681436-36681570	1.3206854345165238	2.142857142857143	1.7965686274509804	4.6259475	4.8119802	2.2444885	TRUE
ENSG00000134775.16	FHOD3	Productive	+	1	0	0	chr18:36760608-36760782	chr18:36759118-36759141	chr18:36755119-36755311	1.3408163265306123	1.6666666666666667	0.9182389937106918	5.0771813	4.6926665	3.014663	TRUE
ENSG00000150477.15	KIAA1328	Productive	+	0	2	2	chr18:37160200-37160381	chr18:37084125-37084232	chr18:37066890-37067545	6.437888198757764	5.2	3.2161016949152543	1.3425945	1.1062409	1.0194285	FALSE
ENSG00000143748.18	NVL	Productive	-	0	0	0	chr1:224311800-224311823	chr1:224307991-224308263	chr1:224305034-224305166	3.072429906542056	3.7579710144927536	1.4166666666666667	1.588233	1.8185275	1.3904582	FALSE
ENSG00000143748.18	NVL	Productive	-	1	1	0	chr1:224330071-224330127	chr1:224326391-224326464	chr1:224317878-224317930	2.789473684210526	3.1180124223602483	0.6583333333333333	3.3466225	2.7065675	1.1549824	FALSE
ENSG00000162923.18	WDR26	Productive	-	2	2	0	chr1:224398097-224398226	chr1:224393828-224394013	chr1:224389835-224389860	1.8125	14.011494252873565	0.01016518424396442	6.566116	5.6483173	6.3855696	TRUE
ENSG00000152242.11	ARK2N	Productive	+	0	2	2	chr18:46253697-46253823	chr18:46240005-46240187	chr18:46215881-46216595	5.148841354723707	7.549295774647887	11.603174603174605	4.612593	3.8290763	3.643984	FALSE
ENSG00000154839.10	SKA1	Productive	+	0	0	0	chr18:50382129-50382226	chr18:50380126-50380250	chr18:50375831-50375918	19.525	4.376	1.2243346007604563	1.9869431	2.05168	1.8021531	FALSE
ENSG00000141646.17	SMAD4	Productive	+	2	2	2	chr18:51058125-51058220	chr18:51054781-51054993	chr18:51049295-51049324	0.3333333333333333	13.955555555555556	5.716216216216216	3.8162334	3.7806294	3.9070208	FALSE
ENSG00000141646.17	SMAD4	Unproductive	+	2	0	0	chr18:51054781-51054795	chr18:51052635-51052725	chr18:51049295-51049324	0.3333333333333333	1.358108108108108	6.5	3.8162334	1.4408791	3.0435333	FALSE
ENSG00000091157.15	WDR7	Productive	+	1	2	2	chr18:56779431-56779549	chr18:56776782-56776880	chr18:56758865-56758953	5.258064516129032	4.078125	0.04394757131842714	3.3081236	3.1390915	5.4665456	TRUE
ENSG00000049759.20	NEDD4L	Productive	+	1	0	0	chr18:58252001-58252054	chr18:58248899-58248937	chr18:58245427-58245508	8.381578947368421	0.01275510204081632	0.34502923976608185	4.9283543	5.6191278	5.1734624	TRUE
ENSG00000049759.20	NEDD4L	Productive	+	0	0	0	chr18:58322425-58322486	chr18:58315982-58316032	chr18:58252001-58252054	0.34502923976608185	11.7	0.04520795660036166	5.1734624	4.9196663	5.4823713	FALSE
ENSG00000049759.20	NEDD4L	Productive	+	0	0	0	chr18:58349537-58349614	chr18:58342906-58343103	chr18:58333818-58333892	10.957627118644067	9.158823529411764	0.273972602739726	2.9677598	5.3894143	5.2272177	FALSE
ENSG00000049759.20	NEDD4L	Productive	+	0	2	2	chr18:58357194-58357252	chr18:58351146-58351199	chr18:58350991-58351045	0.04821428571428571	3.206896551724138	1.3885714285714286	5.448018	2.7427037	5.420288	FALSE
ENSG00000172175.16	MALT1	Productive	+	0	2	2	chr18:58714083-58714109	chr18:58710921-58710953	chr18:58709976-58710072	0.8314606741573034	13.6	Inf	2.4719071	3.8898787	1.6520371	FALSE
ENSG00000154380.19	ENAH	Productive	-	1	1	2	chr1:225507951-225508017	chr1:225504991-225505053	chr1:225500992-225501070	0.5789473684210527	6.54054054054054	0.2853107344632768	4.4131136	4.813237	5.1250596	TRUE
ENSG00000081913.14	PHLPP1	Productive	+	1	0	0	chr18:62945109-62945271	chr18:62941718-62941918	chr18:62919959-62920114	0.3446601941747573	14.493589743589745	0.4881944444444444	3.5532496	4.4666963	4.5455217	FALSE
ENSG00000154380.19	ENAH	Productive	-	2	2	0	chr1:225554906-225555083	chr1:225531046-225531057	chr1:225530554-225530638	0.1426086956521739	Inf	3.973913043478261	4.471071	4.627333	5.883146	TRUE
ENSG00000130856.18	ZNF236	Unproductive	+	2	2	2	chr18:76937156-76937343	chr18:76935980-76936061	chr18:76927927-76928106	0.9793152639087018	2.875	6.510948905109489	3.4951892	1.097939	3.2198565	FALSE
ENSG00000166377.21	ATP9B	Productive	+	2	2	2	chr18:79377247-79377383	chr18:79375394-79375426	chr18:79373898-79374101	0.21369995176073325	10.818181818181818	10.893939393939394	4.6160345	4.177515	4.3792624	TRUE
ENSG00000060069.18	CTDP1	Productive	+	1	0	0	chr18:79736355-79736521	chr18:79728907-79729069	chr18:79717810-79718016	1.6166107382550337	9.016483516483516	2.582608695652174	2.2619517	3.9166012	1.4743053	FALSE
ENSG00000101546.13	RBFA	Productive	+	0	0	0	chr18:80044212-80044285	chr18:80042135-80042219	chr18:80038505-80038617	1.296229802513465	21.532258064516128	2.221757322175732	1.3404071	1.5370119	0.91532433	FALSE
ENSG00000079134.13	THOC1	Productive	-	2	2	1	chr18:265303-265363	chr18:264026-264092	chr18:260186-260304	0.16578669482576558	0.7120622568093385	0.5121293800539084	5.716362	4.09394	4.646475	FALSE
ENSG00000132199.20	ENOSF1	Productive	-	0	0	0	chr18:683246-683380	chr18:678696-678737	chr18:677743-677872	0.45934959349593496	0.5724907063197026	0.6393782383419689	4.5353847	3.0270238	4.2236	FALSE
ENSG00000101605.14	MYOM1	Productive	-	2	2	1	chr18:3131375-3131496	chr18:3129232-3129519	chr18:3126701-3126897	10.666666666666666	4.162661737523106	11.909090909090908	4.1641874	2.4660277	4.514131	TRUE
ENSG00000082397.18	EPB41L3	Productive	-	0	0	0	chr18:5406777-5406968	chr18:5398021-5398143	chr18:5397158-5397426	12.421052631578949	4.541095890410959	9.765	1.2637955	3.5736666	4.44838	FALSE
ENSG00000082397.18	EPB41L3	Productive	-	0	0	2	chr18:5419711-5419877	chr18:5410566-5410619	chr18:5406765-5406968	9.128318584070795	114.33333333333331	1.0894941634241244	4.317098	4.8071113	3.409952	FALSE
ENSG00000143811.20	PYCR2	Productive	-	0	0	0	chr1:225922204-225922383	chr1:225921858-225922079	chr1:225921604-225921644	0.12636165577342048	3.2891156462585034	1.7563249001331558	4.7538776	4.8035717	4.3578835	FALSE
ENSG00000154845.16	PPP4R1	Unproductive	-	0	0	2	chr18:9563378-9563550	chr18:9562922-9563046	chr18:9561980-9562075	1.4493827160493826	8.333333333333334	5.664359861591696	2.210927	2.094072	1.821971	TRUE
ENSG00000154864.14	PIEZO2	Productive	-	0	0	2	chr18:10736604-10736710	chr18:10735232-10735330	chr18:10731407-10731521	1.0158730158730158	1.1131221719457014	0.421259842519685	3.3324609	6.3663735	4.4328594	FALSE
ENSG00000154864.14	PIEZO2	Productive	-	0	0	2	chr18:10803875-10803994	chr18:10801390-10801428	chr18:10800337-10800475	1.5037037037037038	61	1.5862676056338028	3.023727	4.291769	2.410525	FALSE
ENSG00000141385.12	AFG3L2	Productive	-	0	0	1	chr18:12358670-12358943	chr18:12356694-12356831	chr18:12353005-12353158	0.03169014084507042	0.18869257950530036	0.2502768549280177	5.2901106	4.962928	4.751945	FALSE
ENSG00000141385.12	AFG3L2	Productive	-	0	0	0	chr18:12366965-12367117	chr18:12363782-12363856	chr18:12359927-12360051	1.74573055028463	26.333333333333332	1.472189349112426	4.7162642	4.091374	3.8443854	FALSE
ENSG00000134278.16	SPIRE1	Productive	-	2	2	2	chr18:12493072-12493201	chr18:12485959-12486000	chr18:12479699-12479871	2.313343328335832	1.28125	0.5024975024975025	1.8414336	5.5068564	4.068023	TRUE
ENSG00000101624.11	CEP76	Productive	-	2	2	0	chr18:12699830-12699905	chr18:12698979-12699203	chr18:12697223-12697408	0.7168769716088328	6.648979591836735	4.033707865168539	4.506844	5.3138533	1.7326841	FALSE
ENSG00000067900.9	ROCK1	Unproductive	-	2	2	0	chr18:20966917-20967076	chr18:20960663-20960711	chr18:20960136-20960206	0.4380952380952381	3.288135593220339	26.571428571428573	4.862733	4.6907344	4.372575	TRUE
ENSG00000134490.14	TMEM241	Productive	-	1	1	2	chr18:23370216-23370261	chr18:23368715-23368750	chr18:23365634-23365668	0.5508021390374331	0.30275229357798167	1.0103626943005182	2.1921713	2.846889	1.0000217	FALSE
ENSG00000183814.16	LIN9	Productive	-	0	0	0	chr1:226297719-226297721	chr1:226295842-226295946	chr1:226287664-226287797	52.25	0.6091370558375635	2	5.5855822999999996	4.0653524	4.772667	FALSE
ENSG00000154065.17	ANKRD29	Productive	-	0	0	0	chr18:23617732-23617827	chr18:23612092-23612190	chr18:23601226-23601309	0.4809322033898305	3.799163179916318	0.26717557251908397	2.2280834	3.4624548	4.180625	FALSE
ENSG00000154065.17	ANKRD29	Productive	-	0	0	0	chr18:23646189-23646287	chr18:23638849-23638947	chr18:23634051-23634149	0.2252165543792108	0.3768844221105528	0.388631090487239	4.2878485	4.820717	4.629202	FALSE
ENSG00000141447.19	OSBPL1A	Productive	-	1	1	0	chr18:24179738-24179835	chr18:24178013-24178195	chr18:24172376-24172483	0.13466334164588528	0.1475583864118896	0.13615455381784727	5.426676	5.311404	5.4118066	FALSE
ENSG00000141380.14	SS18	Productive	-	2	2	2	chr18:26038555-26038659	chr18:26035831-26035923	chr18:26035005-26035127	0.3204775022956841	1.0096153846153846	9.76923076923077	4.827	6.154849	5.4991803	TRUE
ENSG00000134504.14	KCTD1	Productive	-	0	0	0	chr18:26501072-26501235	chr18:26476515-26476659	chr18:26459620-26459925	2.3138832997987926	2.1899641577060933	0.1941510966693745	4.5126147	5.7595034	5.3784814	FALSE
ENSG00000171885.18	AQP4	Productive	-	0	0	0	chr18:26861131-26861295	chr18:26860772-26860852	chr18:26856211-26856489	1.4910581222056631	0.1930835734870317	0.3690987124463519	3.149638	4.888469	4.2520847	FALSE
ENSG00000118276.12	B4GALT6	Productive	-	0	0	2	chr18:31645355-31645479	chr18:31638644-31638760	chr18:31630959-31631146	0.1690462592804112	0.1894934333958724	6.445783132530121	5.2909365	5.402966	3.7724562	FALSE
ENSG00000101746.16	NOL4	Productive	-	0	0	0	chr18:33958239-33958418	chr18:33957326-33957517	chr18:33943065-33943178	0.1443609022556391	0.1447811447811448	0.907725321888412	4.956807	7.052984	4.410572	TRUE
ENSG00000101746.16	NOL4	Unproductive	-	0	0	0	chr18:33958239-33958418	chr18:33958020-33958129	chr18:33957326-33957517	0.1447811447811448	11.774193548387096	0.907725321888412	7.052984	2.387309	4.410572	FALSE
ENSG00000101746.16	NOL4	Unproductive	-	0	0	0	chr18:34129871-34130020	chr18:34128849-34128889	chr18:34105049-34105160	0.37142857142857144	1.328125	7.408536585365853	5.889839	2.685171	4.921687	FALSE
ENSG00000153391.16	INO80C	Productive	-	2	2	0	chr18:35497719-35497874	chr18:35478282-35478349	chr18:35468711-35468742	7.46875	0.2741652021089631	3.116981132075472	5.94275	5.3893385	1.4203974	TRUE
ENSG00000134779.15	TPGS2	Productive	-	2	2	1	chr18:36807847-36807934	chr18:36805374-36805502	chr18:36800198-36800311	1.3614718614718615	10.533333333333331	0.48686030428769017	4.0235615	3.3045738	4.124216	TRUE
ENSG00000101489.20	CELF4	Productive	-	2	2	2	chr18:37264674-37264754	chr18:37259121-37259264	chr18:37253855-37253938	1.594059405940594	10.153846153846152	0.11297709923664122	6.0580597	7.191965	5.89916	FALSE
ENSG00000152223.16	EPG5	Productive	-	0	0	1	chr18:45857853-45858068	chr18:45855573-45855687	chr18:45852467-45852649	0.8183673469387756	6.5491329479768785	6.640476190476191	3.7406614	3.4631217	3.478375	FALSE
ENSG00000143776.20	CDC42BPA	Productive	-	0	0	2	chr1:227069777-227069853	chr1:227059373-227059411	chr1:227047927-227048010	5.503937007874016	8.75	1.301980198019802	2.482238	4.803693	6.297247	FALSE
ENSG00000101638.14	ST8SIA5	Productive	-	1	1	0	chr18:46756378-46756508	chr18:46721362-46721469	chr18:46704572-46704664	0.32554257095158595	1.9322033898305084	0.6847507331378299	3.8119678	3.1077316	4.4086795	FALSE
ENSG00000175387.16	SMAD2	Productive	-	1	1	0	chr18:47896521-47896756	chr18:47870475-47870564	chr18:47869352-47869436	0.00880626223091976	7.291666666666667	0.23237885462555063	5.780741	7.0130105	5.6577077	TRUE
ENSG00000141627.14	DYM	Productive	-	1	1	0	chr18:49257010-49257104	chr18:49209551-49209715	chr18:49163685-49163787	0.19280575539568345	6.349206349206349	0.02573529411764705	4.007525	4.898103	6.0385995	TRUE
ENSG00000215472.10	RPL17-C18orf32	Productive	-	0	0	0	chr18:49491532-49491571	chr18:49491405-49491445	chr18:49490793-49490927	0.43719806763285024	15.74074074074074	0.00427350427350427	5.5453777	4.658244	6.0300245	FALSE
ENSG00000167306.21	MYO5B	Productive	-	1	1	0	chr18:49863227-49863327	chr18:49856813-49856890	chr18:49853449-49853647	8.565836298932384	1.6098484848484849	1.4741784037558685	3.3413415	4.9408717	2.962228	FALSE
ENSG00000167306.21	MYO5B	Productive	-	0	0	0	chr18:49872167-49872232	chr18:49864141-49864380	chr18:49863227-49863327	1.4741784037558685	1.5056285178236395	2.439153439153439	2.962228	3.3730667	2.4992878	FALSE
ENSG00000141644.19	MBD1	Productive	-	1	1	1	chr18:50273564-50273863	chr18:50273334-50273426	chr18:50272824-50272955	2.3426573426573425	1.9558011049723756	3.853932584269663	1.4109318	1.7165805	0.9632733	TRUE
ENSG00000141644.19	MBD1	Productive	-	2	2	0	chr18:50275600-50275728	chr18:50275370-50275444	chr18:50275129-50275245	4.709090909090909	3.354330708661417	0.7727272727272727	0.671641	1.3524	2.2269382	TRUE
ENSG00000141644.19	MBD1	Productive	-	0	0	2	chr18:50276378-50276418	chr18:50275835-50275981	chr18:50275600-50275728	0.7727272727272727	5.088888888888889	0.17058823529411765	2.2269382	2.0239933	2.4277806	TRUE
ENSG00000154832.16	CXXC1	Productive	-	0	0	0	chr18:50285749-50285928	chr18:50285325-50285351	chr18:50285221-50285247	0.5111111111111111	1.5333333333333334	0.2219020172910663	1.6395186	2.6347408	4.2934003	FALSE
ENSG00000171603.18	CLSTN1	Productive	-	2	2	0	chr1:9741094-9741256	chr1:9737498-9737554	chr1:9735885-9736042	7.9953917050691246	3.4375	0.36310904872389793	4.109209	3.8244035	4.5294724	TRUE
ENSG00000134046.12	MBD2	Unproductive	-	0	0	0	chr18:54188874-54189011	chr18:54187714-54187854	chr18:54166076-54166166	0.4739884393063584	4.7215189873417724	0.20592948717948717	4.4519777	3.729177	5.0284204	TRUE
ENSG00000066926.13	FECH	Productive	-	0	0	2	chr18:57562874-57562980	chr18:57559145-57559243	chr18:57554845-57554952	0.4796747967479675	2.7174603174603176	8.0546875	4.9917784	4.3779187	4.5144396	FALSE
ENSG00000134440.12	NARS1	Productive	-	0	0	0	chr18:57621708-57621717	chr18:57620569-57620651	chr18:57615817-57615975	1.5749588138385502	45	Inf	3.7462895	3.447615	1.5287001	TRUE
ENSG00000197563.11	PIGN	Productive	-	0	0	2	chr18:62143306-62143346	chr18:62140420-62140479	chr18:62138983-62139075	5.134920634920635	12.514285714285714	1.1337209302325582	4.085817	4.4607162	2.899512	FALSE
ENSG00000119537.18	KDSR	Productive	-	0	0	0	chr18:63338800-63338883	chr18:63335257-63335358	chr18:63331782-63331901	3.97864768683274	0.26136363636363635	0.46537396121883656	4.2847834	5.272804	4.787119	FALSE
ENSG00000166479.10	TMX3	Productive	-	1	1	2	chr18:68701745-68701790	chr18:68700405-68700485	chr18:68697932-68698031	1.4444444444444444	0.18775510204081633	0.15730337078651685	4.17771	5.138901	5.371109	TRUE
ENSG00000197971.16	MBP	Productive	-	0	0	0	chr18:76988877-76988942	chr18:76988495-76988527	chr18:76984775-76984894	1.402834008097166	0.2702702702702703	0.32558139534883723	2.2925916	3.2116969	1.7933483	TRUE
ENSG00000197971.16	MBP	Productive	-	0	0	1	chr18:77016832-77016913	chr18:77009849-77009926	chr18:76990011-76990060	1.841860465116279	1.1696969696969697	1.045945945945946	2.16858	1.5746795	3.9772928	TRUE
ENSG00000122490.19	SLC66A2	Productive	-	1	1	1	chr18:79943329-79943462	chr18:79919184-79919400	chr18:79903976-79904183	5.330960854092527	2.9177631578947367	0.41681468324452337	3.6158845	3.518742	4.0081725	TRUE
ENSG00000141759.15	TXNL4A	Productive	-	1	1	0	chr18:79988240-79988392	chr18:79977598-79977701	chr18:79973685-79973856	0.05230596175478065	10.873015873015872	0.37975951903807614	5.061244	5.7307506	4.934967	TRUE
ENSG00000105549.11	SPMAP2	Productive	-	1	1	1	chr19:374299-374421	chr19:373940-374011	chr19:373470-373531	1.128491620111732	2.5473684210526315	4.584158415841584	0.60287094	0.18633334	0.039577242	FALSE
ENSG00000182087.14	TMEM259	Productive	-	1	1	2	chr19:1011367-1011499	chr19:1011096-1011195	chr19:1010886-1010895	0.15789473684210523	0.2560386473429952	2.535211267605634	5.3131003	5.9135504	5.5900373	TRUE
ENSG00000115257.15	PCSK4	Productive	-	1	1	2	chr19:1487785-1487861	chr19:1487603-1487691	chr19:1487218-1487313	0.48493975903614456	0.4160427807486631	6.902985074626866	3.4850624	2.5698652	2.5346627	FALSE
ENSG00000171603.18	CLSTN1	Productive	-	2	2	2	chr1:9773272-9773394	chr1:9756481-9756510	chr1:9755114-9755309	0.3170149253731343	1.625	0.16050198150594452	4.8958316	6.6444325	4.592358	FALSE
ENSG00000071564.19	TCF3	Productive	-	0	0	2	chr19:1619780-1619853	chr19:1619316-1619474	chr19:1619111-1619234	3.663716814159292	4.198300283286119	2.6869158878504673	1.2725807	1.8090878	2.7875543	TRUE
ENSG00000071564.19	TCF3	Productive	-	2	2	0	chr19:1646355-1646427	chr19:1632038-1632405	chr19:1627359-1627426	1.011904761904762	4.455	9.894736842105264	0.13547061	0.29094836	0.8334521	FALSE
ENSG00000104886.12	PLEKHJ1	Productive	-	1	1	0	chr19:2235762-2235828	chr19:2234150-2234240	chr19:2233857-2234061	2.9577167019027484	0.7559055118110236	2.014851485148515	1.4734098	3.168011	2.1148806000000002	TRUE
ENSG00000161091.15	MFSD12	Productive	-	0	0	0	chr19:3547272-3547364	chr19:3546255-3546425	chr19:3546074-3546168	1.5219298245614037	1.3101330603889458	0.4454865181711606	4.369137	3.641012	4.0964413	FALSE
ENSG00000126934.15	MAP2K2	Productive	-	2	2	0	chr19:4101019-4101047	chr19:4099201-4099414	chr19:4097279-4097343	0.08628005657708628	7.506578947368421	0.34701492537313433	4.9630613	4.5123086	6.155896	TRUE
ENSG00000077463.15	SIRT6	Productive	-	1	1	0	chr19:4180782-4180909	chr19:4179104-4179286	chr19:4177079-4177138	4.297029702970297	9.97969543147208	0.5238987816307404	4.431433	4.5702844	3.6899767	FALSE
ENSG00000178078.12	STAP2	Productive	-	1	1	1	chr19:4326942-4327007	chr19:4325216-4325545	chr19:4324455-4324529	5.058333333333334	5.869294605809128	2.264367816091954	0.24469332	0.25061515	0.6226818	FALSE
ENSG00000178078.12	STAP2	Productive	-	1	1	0	chr19:4329961-4330061	chr19:4328675-4328809	chr19:4327316-4327385	5.4125	2.2978142076502732	2.6082474226804124	0.6672571	1.1387037	1.0160694	TRUE
ENSG00000141985.9	SH3GL1	Productive	-	2	2	0	chr19:4366501-4366573	chr19:4365482-4365625	chr19:4364088-4364221	0.16	0.2985190958690569	0.5568627450980392	5.039478	4.492895	4.8206573	FALSE
ENSG00000167671.12	UBXN6	Productive	-	0	0	2	chr19:4453458-4453522	chr19:4452364-4452492	chr19:4448396-4448415	0.7699115044247787	1.0953716690042077	4.137254901960785	2.3911	2.270496	0.8631846	TRUE
ENSG00000105426.19	PTPRS	Productive	-	0	0	2	chr19:5229491-5229684	chr19:5229316-5229342	chr19:5225727-5225844	0.3014112903225806	0.6330935251798561	2.2394106813996317	4.571856	5.0711856	4.3808656	FALSE
ENSG00000105426.19	PTPRS	Productive	-	2	2	2	chr19:5258017-5258127	chr19:5256108-5256119	chr19:5245776-5246045	9.19622641509434	0.03571428571428571	0.12653446647780925	5.3487296	7.1518326	5.174964	TRUE
ENSG00000031823.14	RANBP3	Productive	-	0	0	2	chr19:5932452-5932544	chr19:5931419-5931531	chr19:5927968-5928087	2.046875	8.153846153846153	37.15151515151515	2.3402166	1.344239	4.2284193	TRUE
ENSG00000031823.14	RANBP3	Productive	-	1	1	0	chr19:5978061-5978082	chr19:5957918-5957973	chr19:5941799-5941835	0.41509433962264153	19.375	0.4444444444444444	4.2564864	3.5238392	3.220091	TRUE
ENSG00000087903.13	RFX2	Productive	-	0	0	1	chr19:6039980-6040241	chr19:6026163-6026237	chr19:6016090-6016271	1.035264483627204	3.7685185185185186	1.4853990914990267	5.1221046	5.8279066	4.1903515	FALSE
ENSG00000088247.19	KHSRP	Productive	-	2	2	1	chr19:6420422-6420471	chr19:6420073-6420144	chr19:6419203-6419260	0.2859848484848485	19.22222222222222	5.765625	3.2242758	4.4979725	4.13362	FALSE
ENSG00000125648.15	SLC25A23	Productive	-	0	0	0	chr19:6453981-6454088	chr19:6452312-6452479	chr19:6444151-6444301	0.718103448275862	0.40969455511288183	0.5592255125284739	4.5763907	4.5997143	4.1473703	TRUE
ENSG00000125730.18	C3	Productive	-	0	0	1	chr19:6692924-6693083	chr19:6690629-6690727	chr19:6686746-6686902	2.2065868263473054	5.445	0.9371011850501368	1.4102802	1.7826564	2.9724565	FALSE
ENSG00000125734.16	GPR108	Productive	-	1	1	0	chr19:6733168-6733301	chr19:6732987-6733062	chr19:6732472-6732549	4.488188976377953	6.297872340425532	2.04320987654321	2.6935768	3.171263	2.0803583	FALSE
ENSG00000135766.9	EGLN1	Productive	-	2	2	0	chr1:231370562-231370698	chr1:231367569-231367636	chr1:231366461-231366475	0.08108108108108109	24.916666666666668	0.22905759162303663	4.6084666	5.9901032	5.77154	FALSE
ENSG00000171105.14	INSR	Productive	-	1	1	2	chr19:7152726-7152927	chr19:7150497-7150532	chr19:7142816-7143090	3.858638743455497	3.1785714285714284	2.7824324324324325	2.5429275	1.1127222	3.508183	FALSE
ENSG00000104980.8	TIMM44	Productive	-	0	0	0	chr19:7931138-7931188	chr19:7928077-7928166	chr19:7927657-7927767	1.1154639175257732	6.287769784172662	0.8557692307692307	3.0842793	3.6149	4.091235	FALSE
ENSG00000116991.12	SIPA1L2	Productive	-	2	2	2	chr1:232415494-232415625	chr1:232404125-232404178	chr1:232403448-232403571	3.600609756097561	1.2078651685393258	7.048192771084337	2.8873465	3.3178518	5.0517654	TRUE
ENSG00000130818.12	ZNF426	Productive	-	0	0	2	chr19:9532845-9532925	chr19:9530985-9531067	chr19:9528380-9529636	4.3970917225950785	8.116666666666667	5.317073170731708	-0.7015816	-0.7095181	-0.095296286	FALSE
ENSG00000171469.11	ZNF561	Productive	-	0	0	0	chr19:9619432-9619456	chr19:9618091-9618179	chr19:9617058-9617171	3.24	4.658227848101266	8.666666666666666	0.30274555	0.025640462	-0.45460004	FALSE
ENSG00000127452.9	FBXL12	Productive	-	1	1	0	chr19:9818728-9818813	chr19:9818545-9818617	chr19:9811594-9811717	1.233115468409586	3.3376623376623376	2.2247191011235956	1.3175646	1.5453013	1.2117441	TRUE
ENSG00000130811.12	EIF3G	Productive	-	0	0	0	chr19:10118668-10118727	chr19:10117084-10117188	chr19:10116800-10116989	7.537037037037037	0.1960227272727273	0.07366482504604052	4.5535684	4.5843525	4.5472164	FALSE
ENSG00000105397.15	TYK2	Productive	-	2	2	1	chr19:10352434-10352551	chr19:10351052-10351162	chr19:10350877-10350968	2.0279898218829517	1.5277337559429478	5.506912442396313	1.4526304	2.420973	2.8317792	FALSE
ENSG00000079999.14	KEAP1	Productive	-	2	2	0	chr19:10489648-10489853	chr19:10489192-10489368	chr19:10486652-10486818	0.5010729613733905	5.371710526315789	1.8259803921568627	3.88909	2.7574353	3.1973836	FALSE
ENSG00000130733.11	YIPF2	Productive	-	2	2	0	chr19:10925686-10925773	chr19:10924076-10924192	chr19:10923837-10923999	5.941379310344828	10.160714285714286	0.5488917861799217	2.6813622	3.175342	3.680307	FALSE
ENSG00000130158.14	DOCK6	Productive	-	0	0	2	chr19:11233203-11233366	chr19:11232185-11232289	chr19:11229001-11229035	0.27705627705627706	6.78	2.2347560975609757	5.4584284	3.8319519	3.133494	FALSE
ENSG00000059588.10	TARBP1	Unproductive	-	0	0	1	chr1:234401181-234401262	chr1:234400853-234400944	chr1:234398382-234398553	5.1420118343195265	4.333333333333333	0.45739910313901344	2.8273137	1.2139131	4.1611586	FALSE
ENSG00000130159.15	ECSIT	Productive	-	2	2	0	chr19:11507991-11508048	chr19:11507702-11507850	chr19:11507468-11507562	1.4130434782608696	10.602941176470589	8.803921568627452	2.120484	3.6076307	0.8899483	FALSE
ENSG00000095066.12	HOOK2	Productive	-	0	0	1	chr19:12765927-12765958	chr19:12765829-12765834	chr19:12765690-12765724	3.5	2.3684210526315788	6.162162162162162	2.4400573	1.0591667	2.383375	TRUE
ENSG00000141837.23	CACNA1A	Productive	-	0	0	0	chr19:13212103-13212216	chr19:13210617-13210652	chr19:13209312-13209498	2.11791730474732	4.959183673469388	6.153846153846154	2.7591658	3.5781946	3.4272106	TRUE
ENSG00000141837.23	CACNA1A	Productive	-	0	0	0	chr19:13245182-13245265	chr19:13241521-13241526	chr19:13235614-13235730	62.47058823529411	18	0.21044776119402983	5.213094	2.9886668	5.238583	TRUE
ENSG00000141837.23	CACNA1A	Unproductive	-	0	0	0	chr19:13245182-13245265	chr19:13236449-13236618	chr19:13235614-13235730	62.47058823529411	4.348837209302325	0.21044776119402983	5.213094	2.3985765	5.238583	FALSE
ENSG00000132016.12	BRME1	Productive	-	1	1	0	chr19:13885961-13886055	chr19:13883308-13883400	chr19:13882802-13882952	6.2594594594594595	1.9695817490494296	5.52112676056338	0.7223907	1.2225484	0.028905263	FALSE
ENSG00000132016.12	BRME1	Productive	-	1	1	0	chr19:13904862-13904892	chr19:13895372-13895546	chr19:13893142-13893223	2.3399014778325125	3.874233128834356	1.870967741935484	0.23060976	0.0029771505	1.1956452	FALSE
ENSG00000105011.9	ASF1B	Productive	-	0	0	2	chr19:14126122-14126237	chr19:14121532-14121708	chr19:14120459-14120665	3.300699300699301	0.27482088024564993	0.07970479704797048	3.2652369	4.9216385	5.430854	FALSE
ENSG00000072071.17	ADGRL1	Productive	-	2	2	2	chr19:14152309-14152437	chr19:14152133-14152150	chr19:14150873-14151615	3.273542600896861	2.7142857142857144	1.6599264705882353	3.082312	2.4597778	4.0140386	TRUE
ENSG00000072071.17	ADGRL1	Productive	-	2	2	1	chr19:14170682-14170791	chr19:14167016-14167030	chr19:14162606-14163406	4.824803149606299	0.09302325581395347	0.11902113459399331	4.066025	6.773066	5.4410634	FALSE
ENSG00000105143.13	SLC1A6	Productive	-	1	1	0	chr19:14962002-14962345	chr19:14956476-14956709	chr19:14954135-14954329	0.9383680555555556	8.796610169491526	1.5612121212121213	4.6059027	4.1007266	3.0821452	FALSE
ENSG00000105143.13	SLC1A6	Productive	-	1	1	1	chr19:14971737-14971874	chr19:14968303-14968507	chr19:14964319-14964361	0.04892966360856269	2.2002002002002	15.654761904761903	5.315558	3.6314483	4.2592463	FALSE
ENSG00000188739.15	RBM34	Productive	-	0	0	1	chr1:235154881-235155112	chr1:235152706-235152765	chr1:235148404-235148447	0.3224043715846995	0.3305439330543933	7.956730769230769	2.7781591	2.7882333	1.4574009	TRUE
ENSG00000141867.19	BRD4	Unproductive	-	0	0	0	chr19:15268905-15269042	chr19:15268154-15268240	chr19:15267416-15267551	5.742857142857143	13.642857142857142	0.28994845360824745	3.9105144	1.7579542	5.3689203	TRUE
ENSG00000105127.10	AKAP8	Unproductive	-	2	2	0	chr19:15370146-15370179	chr19:15369067-15369224	chr19:15368235-15368322	0.28486646884273	22.11111111111111	Inf	2.2168295	2.8425696	1.1528234	TRUE
ENSG00000011243.19	AKAP8L	Unproductive	-	2	2	0	chr19:15400295-15400358	chr19:15399832-15399891	chr19:15399302-15399410	9.135135135135137	10.578947368421051	0.7662337662337663	2.0300457	1.8129001	1.548375	FALSE
ENSG00000011243.19	AKAP8L	Productive	-	2	2	2	chr19:15403658-15403715	chr19:15403475-15403555	chr19:15401563-15401603	1.187878787878788	5.525	0.45707656612529	3.1006587	3.2003825	2.9703274	TRUE
ENSG00000011451.21	WIZ	Productive	-	2	2	2	chr19:15429586-15430089	chr19:15428110-15428508	chr19:15426982-15427533	1.8132346538963864	4.721925133689839	2.4828220858895707	2.7353299	2.2324235	2.269867	TRUE
ENSG00000054267.22	ARID4B	Unproductive	-	1	1	1	chr1:235177800-235177913	chr1:235176748-235176903	chr1:235175184-235175399	1.4183673469387754	9.575221238938052	0.7968197879858657	3.3394628	2.9068718	3.2626405	FALSE
ENSG00000127527.15	EPS15L1	Productive	-	2	2	2	chr19:16385129-16385211	chr19:16377122-16377254	chr19:16361779-16361984	2.758793969849246	8.555555555555555	1.6153846153846154	4.0256696	3.4629776	3.9531205	FALSE
ENSG00000054267.22	ARID4B	Productive	-	2	2	0	chr1:235219793-235219968	chr1:235213769-235214026	chr1:235196031-235196115	0.02752293577981651	2.681017612524462	4.444099378881988	5.6429524	5.052771	1.6835965	TRUE
ENSG00000127526.15	SLC35E1	Productive	-	0	0	2	chr19:16571512-16571582	chr19:16568032-16568169	chr19:16566532-16566657	6.8606965174129355	0.1065203357004519	0.0888468809073724	4.582635	5.1029425	5.122395	FALSE
ENSG00000214046.9	SMIM7	Productive	-	1	1	1	chr19:16659395-16659447	chr19:16654035-16654125	chr19:16647246-16647261	0.21495327102803735	39.2	0.7981651376146789	2.2425	5.3383627	2.9561508	TRUE
ENSG00000130477.16	UNC13A	Productive	-	2	2	0	chr19:17617702-17617849	chr19:17616408-17616464	chr19:17611763-17611855	6.560509554140127	9.694444444444445	1.9170984455958548	3.9609027	3.9321053	4.9816895	TRUE
ENSG00000130520.11	LSM4	Productive	-	0	0	0	chr19:18323018-18323020	chr19:18316024-18316065	chr19:18312604-18312702	20.88235294117647	6.930232558139535	Inf	5.2091217	4.728381	1.8493333	FALSE
ENSG00000105701.16	FKBP8	Productive	-	0	0	0	chr19:18537601-18537704	chr19:18533270-18533347	chr19:18532664-18532795	0.7903225806451613	0.34782608695652173	1.0888888888888888	3.389356	3.5068073	4.0024424	FALSE
ENSG00000105669.14	COPE	Productive	-	0	0	1	chr19:18904771-18904852	chr19:18903268-18903423	chr19:18900381-18900449	0.4567062818336163	0.3897736797988265	0.5942249240121581	4.704667	4.622468	4.941159	TRUE
ENSG00000105669.14	COPE	Productive	-	1	1	0	chr19:18910971-18911071	chr19:18906960-18907112	chr19:18905576-18905629	2.8656716417910446	1.4361413043478262	3.191729323308271	4.1140184	3.9460657	3.6978319	FALSE
ENSG00000051128.19	HOMER3	Productive	-	0	0	0	chr19:18938353-18938484	chr19:18934303-18934410	chr19:18933005-18933045	0.6052631578947368	0.8090659340659341	6.048543689320389	3.152317	3.8492498	5.365341	FALSE
ENSG00000184162.15	NR2C2AP	Productive	-	2	2	1	chr19:19202791-19202881	chr19:19202470-19202575	chr19:19202250-19202398	4.728744939271255	9.94782608695652	0.918406072106262	0.6533489	2.913132	3.2583187	FALSE
ENSG00000124299.16	PEPD	Productive	-	1	1	1	chr19:33401721-33401869	chr19:33391295-33391479	chr19:33387890-33388081	0.6247518199867638	7.217741935483871	0.5028712059064807	3.9175155	4.7851567	4.8350806	FALSE
ENSG00000126246.10	IGFLR1	Productive	-	1	1	0	chr19:35741024-35741180	chr19:35740380-35740564	chr19:35739716-35739769	2.938053097345133	4.8875	3.1375	-0.1180926	0.30309185	0.4724713	FALSE
ENSG00000250799.11	PRODH2	Productive	-	2	2	1	chr19:35802968-35803078	chr19:35802191-35802276	chr19:35800198-35800222	3.7066666666666666	1.7765042979942691	7	2.95788	3.7016864	2.5524416	FALSE
ENSG00000239382.11	ALKBH6	Productive	-	0	0	0	chr19:36013344-36013397	chr19:36013021-36013089	chr19:36011404-36011464	0.5964912280701754	6.636363636363637	0.6419213973799127	3.1992624	2.914942	1.5546297	FALSE
ENSG00000182901.18	RGS7	Productive	-	0	0	0	chr1:240802904-240802993	chr1:240801455-240801508	chr1:240800647-240800721	1.475609756097561	1.4723404255319148	0.08361774744027303	5.2682667	4.246778	5.977989	FALSE
ENSG00000104824.18	HNRNPL	Unproductive	-	2	2	0	chr19:38843842-38843914	chr19:38841613-38841682	chr19:38840096-38840559	3.004524886877828	7.230769230769231	0.1617391304347826	3.7797284	4.6320424	5.2062464	TRUE
ENSG00000130755.13	GMFG	Productive	-	1	1	0	chr19:39333077-39333126	chr19:39329544-39329626	chr19:39329034-39329073	15.533333333333331	0.2830820770519263	0.00943396226415094	5.2211	4.422759	3.7613602	FALSE
ENSG00000090013.11	BLVRB	Productive	-	2	2	2	chr19:40458155-40458244	chr19:40451364-40451492	chr19:40447889-40448046	1.5488565488565489	1.5693581780538302	9.311475409836063	2.9345696	3.8445659	4.1984224	TRUE
ENSG00000105404.11	RABAC1	Productive	-	2	2	1	chr19:41958286-41958383	chr19:41957018-41957119	chr19:41956846-41956934	0.6476426799007444	0.35684062059238364	2.018633540372671	3.9006515	4.2116184	3.2674694	TRUE
ENSG00000028277.22	POU2F2	Productive	-	1	1	2	chr19:42092069-42092270	chr19:42091867-42091940	chr19:42091552-42091591	1.2126696832579185	1.4	3.1054852320675104	4.341125	4.562473	2.373094	FALSE
ENSG00000028277.22	POU2F2	Productive	-	2	2	2	chr19:42122126-42122182	chr19:42117250-42117366	chr19:42099716-42099821	1.0772357723577235	4.359154929577465	8.863636363636363	4.488396	2.93006	2.2471404	FALSE
ENSG00000105723.13	GSK3A	Productive	-	2	2	0	chr19:42233110-42233205	chr19:42232496-42232682	chr19:42232057-42232149	5.773972602739726	4.513452914798206	39.65	3.2752476	3.91108	4.7930317	FALSE
ENSG00000105722.11	ERF	Productive	-	2	2	0	chr19:42254978-42254999	chr19:42250331-42250565	chr19:42249827-42249942	16.30909090909091	1.908062234794908	14	4.085301	4.9682126	1.0368636	FALSE
ENSG00000079385.23	CEACAM1	Productive	-	1	1	0	chr19:42512350-42512479	chr19:42511576-42511628	chr19:42510902-42510920	1.2439024390243902	5.72093023255814	3.3085106382978724	0.3635263	0.94722635	0.13831541	TRUE
ENSG00000073050.12	XRCC1	Productive	-	2	2	0	chr19:43574910-43575002	chr19:43560910-43561020	chr19:43554646-43554804	0.5401129943502825	2.785992217898833	0.33248081841432225	3.81483	3.3834145	2.3364193	FALSE
ENSG00000007255.10	TRAPPC6A	Productive	-	0	0	0	chr19:45178135-45178218	chr19:45165127-45165194	chr19:45164853-45164970	2.62882096069869	8.055555555555555	0.42954545454545456	1.5526187	0.79629415	1.541488	FALSE
ENSG00000125746.18	EML2	Productive	-	1	1	1	chr19:45616765-45616853	chr19:45616461-45616558	chr19:45615859-45615889	0.11637931034482758	21.483870967741936	1.1853546910755148	5.780775	4.3172755	3.8541572	FALSE
ENSG00000143702.17	CEP170	Productive	-	1	1	0	chr1:243186259-243186280	chr1:243185779-243186072	chr1:243172697-243172846	1.81651376146789	2.7020933977455717	1.9855072463768115	3.1835134	3.8039932	2.168318	TRUE
ENSG00000117020.19	AKT3	Productive	-	0	0	0	chr1:243615096-243615161	chr1:243613671-243613739	chr1:243572926-243573048	6.2110091743119265	0.04143646408839779	0.02079002079002079	6.556025	5.3808117	4.6274996	FALSE
ENSG00000130749.10	ZC3H4	Productive	-	1	1	1	chr19:47071778-47072121	chr19:47069092-47069343	chr19:47066356-47067869	2.6971216041397152	1.5454545454545454	1.354032258064516	2.151497	2.8792934	2.9563546	FALSE
ENSG00000105419.18	MEIS3	Productive	-	0	0	0	chr19:47416652-47416725	chr19:47415051-47415101	chr19:47414717-47414815	2.002985074626866	9.423076923076923	0.6838842975206612	3.9507475	4.2444706	2.546784	FALSE
ENSG00000105402.8	NAPA	Productive	-	1	1	0	chr19:47503423-47503450	chr19:47500633-47500749	chr19:47495587-47495596	0.13793103448275862	9.466165413533837	0.2727272727272727	6.1611996	4.7692223	6.109322	TRUE
ENSG00000161558.11	TMEM143	Productive	-	0	0	0	chr19:48360072-48360176	chr19:48345160-48345354	chr19:48343321-48343451	8.158415841584159	2.679245283018868	0.7593582887700535	1.9768015	2.128292	1.6144285	FALSE
ENSG00000153187.21	HNRNPU	Productive	-	0	0	0	chr1:244855424-244855455	chr1:244854973-244855044	chr1:244854450-244854503	0.922077922077922	1.8805970149253732	0.4615384615384616	6.836111	5.103625	4.3421564	TRUE
ENSG00000105379.10	ETFB	Productive	-	0	0	0	chr19:51354150-51354308	chr19:51353132-51353290	chr19:51350329-51350391	0.351288056206089	0.7301790281329923	0.28879892037786775	2.063857	3.5364277	3.8670063	FALSE
ENSG00000142512.15	SIGLEC10	Productive	-	2	2	2	chr19:51415181-51415438	chr19:51414824-51415108	chr19:51414422-51414515	2.149812734082397	3.001841620626151	3.4542056074766356	-0.012542546	0.51152635	0.25428683	FALSE
ENSG00000153207.16	AHCTF1	Unproductive	-	0	0	2	chr1:246853091-246853299	chr1:246851905-246852038	chr1:246849615-246851442	5.903822741660579	4.297297297297297	4.736686390532545	1.0420973	3.1624477	0.85590434	TRUE
ENSG00000105048.18	TNNT1	Productive	-	0	0	2	chr19:55146681-55146707	chr19:55146434-55146466	chr19:55145544-55145565	0.14893617021276595	6.470588235294118	0.524390243902439	2.4702275	1.3570607	0.40551853	FALSE
ENSG00000129991.14	TNNI3	Productive	-	0	0	0	chr19:55157050-55157133	chr19:55156603-55156644	chr19:55156201-55156332	3.979695431472081	4.413333333333333	19.177777777777777	1.4869698	3.7914047	0.6412381	FALSE
ENSG00000129990.15	SYT5	Productive	-	0	0	0	chr19:55178963-55179205	chr19:55178196-55178368	chr19:55176005-55176124	2.773413897280967	3.9085872576177287	4.371601208459214	2.3243334	3.0234854	0.49402466	FALSE
ENSG00000187902.13	SHISA7	Productive	-	2	2	1	chr19:55440611-55440765	chr19:55438561-55438626	chr19:55437605-55437754	1.8592375366568912	4.708860759493671	2.3536036036036037	2.7614665	2.2240152	1.7087871	TRUE
ENSG00000063241.8	ISOC2	Productive	-	0	0	0	chr19:55456349-55456486	chr19:55455636-55455845	chr19:55455260-55455330	9.5625	3.202797202797203	3.825242718446602	1.7082816	1.9077429	1.7544564	TRUE
ENSG00000198300.14	PEG3	Productive	-	2	2	0	chr19:56818600-56818702	chr19:56817746-56817838	chr19:56813675-56817579	4.176202793585101	16.79310344827586	2.652631578947368	0.035746727	0.8683333	1.0836991	FALSE
ENSG00000197128.13	ZNF772	Productive	-	2	2	0	chr19:57476634-57476672	chr19:57475660-57475786	chr19:57474361-57474421	1.7377049180327868	2.3054545454545456	1.7727272727272727	-0.16604918	0.5370079	-0.07279487	FALSE
ENSG00000121413.13	ZSCAN18	Productive	-	2	2	0	chr19:58087316-58087377	chr19:58086906-58087008	chr19:58086174-58086266	6.972972972972973	3.419753086419753	4.454545454545454	-0.29481724	-0.08633981	-0.58793550000000006	FALSE
ENSG00000172270.22	BSG	Productive	+	0	2	2	chr19:579500-579656	chr19:577774-578121	chr19:572635-572701	4.582278481012659	4.363636363636363	4.612	0.0689403	2.9608622000000002	-0.38939488	FALSE
ENSG00000099864.18	PALM	Productive	+	2	2	2	chr19:746285-746814	chr19:740352-740483	chr19:736019-736078	5.641025641025641	1.5760135135135136	3.363580998781974	1.0828999	3.877091	1.6857339	TRUE
ENSG00000011304.22	PTBP1	Productive	+	0	0	0	chr19:803561-803636	chr19:799413-799443	chr19:797498-797505	Inf	7.366666666666666	2.2153846153846155	3.0110002	5.5985804	4.358303	TRUE
ENSG00000011304.22	PTBP1	Productive	+	0	2	2	chr19:806408-806556	chr19:805492-805569	chr19:805013-805187	0.7604166666666666	0.6861702127659575	0.4512	4.9894457	4.303115	3.7100806	TRUE
ENSG00000065268.11	WDR18	Productive	+	0	0	0	chr19:989762-989895	chr19:985865-985975	chr19:984358-984563	2.9726315789473685	1.8602794411177648	0.6617954070981211	3.3273592	3.7545583	3.604448	FALSE
ENSG00000064666.15	CNN2	Productive	+	0	0	0	chr19:1036416-1036472	chr19:1036130-1036246	chr19:1032559-1032696	1.3626522327469552	0.5328638497652582	0.1111111111111111	4.3214855	4.318513	5.046316	FALSE
ENSG00000167468.20	GPX4	Productive	+	0	0	0	chr19:1106400-1106459	chr19:1106242-1106266	chr19:1105718-1105809	2.0547945205479454	19.666666666666668	0.6647230320699709	3.7804346	3.21552	2.843967	FALSE
ENSG00000167470.14	MIDN	Productive	+	0	0	0	chr19:1254167-1254478	chr19:1253954-1254082	chr19:1251839-1251901	2.65625	2.2994505494505493	1.5303140978816654	3.370254	1.3200154	1.6377051	TRUE
ENSG00000115255.12	REEP6	Productive	+	0	2	2	chr19:1497174-1497211	chr19:1496591-1496671	chr19:1496285-1496453	5.412195121951219	3.207317073170732	3.4457831325301207	2.6943135	0.571358	-0.12428949	TRUE
ENSG00000227500.11	SCAMP4	Productive	+	2	1	1	chr19:1923070-1923187	chr19:1918889-1918990	chr19:1918127-1918283	0.7088989441930619	0.41324921135646686	1.514945652173913	3.5476875	3.9899902	2.213085	TRUE
ENSG00000099840.14	IZUMO4	Productive	+	2	2	2	chr19:2098052-2098127	chr19:2097929-2097955	chr19:2097424-2097495	4.348484848484849	0.5	3.9634146341463414	1.0568749	1.3602223	0.7743815	FALSE
ENSG00000141905.19	NFIC	Productive	+	2	0	0	chr19:3462752-3462769	chr19:3456550-3456635	chr19:3452482-3452666	6.061151079136691	2.442176870748299	0	4.734346	3.952918	3.5463889	FALSE
ENSG00000089847.13	ANKRD24	Productive	+	0	1	1	chr19:4199875-4200005	chr19:4199683-4199769	chr19:4186426-4186461	0.3717277486910995	2.0833333333333335	0.5470319634703197	2.7587223	0.99390817	3.7491908	FALSE
ENSG00000008382.16	MPND	Productive	+	2	0	0	chr19:4359163-4359255	chr19:4358083-4358172	chr19:4357515-4357585	0.9758064516129032	1.2651933701657458	1.5012853470437018	3.5588593	4.5013447	3.9282582	FALSE
ENSG00000167670.16	CHAF1A	Productive	+	0	2	2	chr19:4408903-4409759	chr19:4405912-4405962	chr19:4402763-4402814	4.770833333333333	1.11731843575419	4.821623895666807	0.7972116	2.6336274	0.654343	FALSE
ENSG00000167674.15	HDGFL2	Productive	+	0	1	1	chr19:4501911-4502010	chr19:4501191-4501317	chr19:4499491-4499704	0.8944337811900192	4.833333333333333	7.493670886075949	2.4009721	0.80131507	1.47386	TRUE
ENSG00000127663.15	KDM4B	Productive	+	0	1	1	chr19:5119653-5119852	chr19:5119118-5119219	chr19:5110622-5110818	1.0105871029836382	1.220408163265306	1.251188589540412	4.2466245	2.093	1.48295	TRUE
ENSG00000160633.13	SAFB	Productive	+	2	2	2	chr19:5645337-5645383	chr19:5641740-5641946	chr19:5641594-5641658	13.022222222222222	4.014227642276423	3	3.565477	3.023145	1.9151702	FALSE
ENSG00000125656.11	CLPP	Productive	+	0	0	0	chr19:6366258-6366322	chr19:6364452-6364639	chr19:6362446-6362542	0.5316901408450704	9.835616438356164	0.26884422110552764	4.0986495	5.1658826	5.3851695	TRUE
ENSG00000125733.18	TRIP10	Productive	+	0	1	1	chr19:6742967-6743114	chr19:6741225-6741281	chr19:6741010-6741125	0.39134808853118713	1.2857142857142858	0.8010752688172043	4.1770864	1.8858422	3.517169	FALSE
ENSG00000125733.18	TRIP10	Productive	+	0	0	0	chr19:6746452-6746561	chr19:6746029-6746196	chr19:6744800-6744994	0.9717682020802376	1.7647058823529411	0.5197841726618705	2.983841	3.1695237	3.690791	TRUE
ENSG00000090674.16	MCOLN1	Productive	+	0	1	1	chr19:7527864-7527960	chr19:7527520-7527628	chr19:7526761-7526926	1.125585023400936	1.6977225672877847	0.8108974358974359	2.7533677	1.2400734	3.827907	FALSE
ENSG00000229833.11	PET100	Productive	+	0	2	2	chr19:7630823-7630846	chr19:7630573-7630659	chr19:7629834-7629860	0.9253731343283582	7.3561643835616435	3.588235294117647	2.8972962	2.7602296	1.5975833	FALSE
ENSG00000076944.18	STXBP2	Productive	+	0	2	2	chr19:7647725-7647810	chr19:7647354-7647511	chr19:7647162-7647247	1.3270142180094786	1.1236203090507726	1.288808664259928	2.3177092	3.3872473	2.088384	TRUE
ENSG00000142459.9	EVI5L	Productive	+	0	0	0	chr19:7858191-7858331	chr19:7857092-7857124	chr19:7856015-7856068	0.01731601731601731	1.851851851851852	1.7531531531531532	5.10813	5.159303	3.8421206	TRUE
ENSG00000076984.18	MAP2K7	Productive	+	0	2	2	chr19:7909755-7909896	chr19:7905808-7905855	chr19:7903945-7904068	4.266666666666667	0.7727272727272727	1.4957698815566836	3.7935889	5.5234585	1.9562185	FALSE
ENSG00000130803.15	ZNF317	Productive	+	0	2	2	chr19:9158826-9158908	chr19:9157980-9158075	chr19:9157268-9157394	1.2860635696821516	2.1527777777777777	4.558441558441558	0.7796692	0.5773229	0.6628072	FALSE
ENSG00000130734.10	ATG4D	Productive	+	0	1	1	chr19:10548904-10549034	chr19:10546839-10547253	chr19:10545120-10545130	0.2786885245901639	2.1877444589308994	0.6612296110414053	2.9777274	2.2172747	3.449794	TRUE
ENSG00000129353.15	SLC44A2	Productive	+	2	1	1	chr19:10631057-10631141	chr19:10627722-10628004	chr19:10626253-10626301	0.2951219512195122	2.513450292397661	2.0107142857142857	3.912245	2.2830918	4.0622115	FALSE
ENSG00000129351.18	ILF3	Productive	+	1	2	2	chr19:10688550-10688678	chr19:10687346-10687708	chr19:10683917-10683970	0.4648910411622276	1.032319391634981	13.135593220338984	3.8857405	2.6502864	2.902124	TRUE
ENSG00000079805.19	DNM2	Productive	+	1	0	0	chr19:10812264-10812300	chr19:10808569-10808580	chr19:10805916-10805967	0.5437956204379562	1	0.27472527472527475	4.1977887	4.7614164	5.32554	FALSE
ENSG00000142453.13	CARM1	Unproductive	+	1	0	0	chr19:10909103-10909136	chr19:10908550-10908668	chr19:10908039-10908145	15.575757575757576	5.19327731092437	0.02259887005649717	4.1353364	1.7056134	6.2118235	TRUE
ENSG00000142453.13	CARM1	Productive	+	1	1	1	chr19:10920659-10920748	chr19:10920436-10920573	chr19:10919877-10919966	0.4376130198915009	0.1908023483365949	0.18571428571428572	5.0151224	4.785123	4.944789	TRUE
ENSG00000142453.13	CARM1	Productive	+	2	2	2	chr19:10921615-10921757	chr19:10921375-10921443	chr19:10921050-10921127	3.78125	0.5514705882352942	3.0825688073394497	3.1758718	4.3130436	3.212972	TRUE
ENSG00000127616.22	SMARCA4	Productive	+	0	0	0	chr19:11034123-11034200	chr19:11033767-11033865	chr19:11033290-11033517	0.6929982046678635	1.6742857142857144	0.0625	5.4823203	3.1492827	5.482206	TRUE
ENSG00000223547.10	ZNF844	Productive	+	0	1	1	chr19:12075312-12077121	chr19:12074361-12074421	chr19:12074031-12074157	2.2372262773722627	7.111111111111111	3.857142857142857	0.637937	-0.34103277	-0.93315256	FALSE
ENSG00000179262.10	RAD23A	Productive	+	2	0	0	chr19:12952936-12953049	chr19:12952689-12952853	chr19:12949275-12949408	0.24556737588652483	0.5342995169082125	0.11973180076628352	4.175642	3.9058852	4.551035	FALSE
ENSG00000008441.19	NFIX	Productive	+	1	2	2	chr19:13081680-13081855	chr19:13078613-13078735	chr19:13075535-13075671	2.1981981981981984	2.5287958115183247	0.45723270440251573	4.8487883	5.021041	4.8054547	TRUE
ENSG00000104979.9	C19orf53	Productive	+	0	0	0	chr19:13778052-13778198	chr19:13774652-13774707	chr19:13774567-13774574	0.15254237288135594	1.1428571428571428	0.966044142614601	2.503875	2.4830182	1.9685034	FALSE
ENSG00000099797.15	TECR	Productive	+	0	0	0	chr19:14565066-14565123	chr19:14564949-14564992	chr19:14564786-14564858	9.710526315789474	6.625	0.6731707317073171	4.5731096	2.2324545	2.4367585	FALSE
ENSG00000105058.12	FAM32A	Productive	+	1	0	0	chr19:16190887-16190955	chr19:16190520-16190573	chr19:16185624-16185765	0.9361904761904762	0.02752293577981651	0.01398601398601398	3.4854083	4.374519	4.463942	TRUE
ENSG00000072958.9	AP1M1	Productive	+	0	0	0	chr19:16233493-16233618	chr19:16228770-16228928	chr19:16228137-16228208	0.0520393811533052	0.07201086956521739	0.01947615849563464	5.420069	5.1013274	5.530563	FALSE
ENSG00000105072.9	C19orf44	Productive	+	0	2	2	chr19:16514497-16514663	chr19:16513014-16513109	chr19:16509499-16509988	4.022471910112359	5.621052631578947	1.095602294455067	0.14050408	1.9929374	2.601383	FALSE
ENSG00000099331.14	MYO9B	Productive	+	1	1	1	chr19:17183829-17183868	chr19:17180927-17181040	chr19:17175663-17175741	8.662337662337663	1.5363321799307958	0.9121621621621622	1.053595	3.6567543	4.31875	FALSE
ENSG00000099331.14	MYO9B	Productive	+	0	0	0	chr19:17210715-17210852	chr19:17210333-17210380	chr19:17209586-17209709	2.017543859649123	14.085714285714284	3.019396551724138	3.4295323	3.2959585	2.6535292	TRUE
ENSG00000053501.14	USE1	Productive	+	2	0	0	chr19:17219631-17219640	chr19:17219213-17219387	chr19:17218364-17218391	8.5	1.7691500524658972	0.07142857142857142	0.55275005	4.1488914	4.0625	TRUE
ENSG00000099330.9	OCEL1	Productive	+	0	0	0	chr19:17228256-17228309	chr19:17227840-17228005	chr19:17227043-17227199	3.3553113553113554	7.374100719424461	1.542857142857143	0.35571975	1.278235	0.6611111	TRUE
ENSG00000141971.14	MVB12A	Productive	+	0	1	1	chr19:17423498-17423617	chr19:17422332-17422458	chr19:17420625-17420634	0.34375	6.619834710743802	0.8787878787878788	1.5182002000000001	1.9945511	1.4932251	TRUE
ENSG00000141971.14	MVB12A	Productive	+	2	0	0	chr19:17424931-17424989	chr19:17424621-17424677	chr19:17424006-17424067	0.3543859649122807	0.6284153005464481	0.08796296296296297	2.0836453	1.7767192	2.1148643	FALSE
ENSG00000130304.17	SLC27A1	Productive	+	2	2	2	chr19:17504455-17504612	chr19:17501273-17501419	chr19:17500712-17500876	1.7185761957730812	1.0282542885973764	1.0640608034744845	4.6791697	3.2566462	2.3887405	FALSE
ENSG00000130313.7	PGLS	Productive	+	0	0	0	chr19:17520944-17521081	chr19:17517710-17517850	chr19:17517288-17517389	1.1457286432160805	0.3020408163265306	0.69593147751606	4.058578	4.0659857	2.6403697	TRUE
ENSG00000167483.19	NIBAN3	Productive	+	0	0	0	chr19:17532263-17532388	chr19:17530755-17530885	chr19:17527269-17527395	7.647058823529412	0.8686006825938567	1.9357798165137616	0.4048268	1.0444733	1.2250476	FALSE
ENSG00000167483.19	NIBAN3	Productive	+	0	0	0	chr19:17546686-17546797	chr19:17543524-17543631	chr19:17543317-17543433	4.13903743315508	1.3306613226452906	1.7220447284345048	0.9326325	0.5835834	0.8046607	FALSE
ENSG00000130309.12	COLGALT1	Productive	+	0	2	2	chr19:17577195-17577271	chr19:17572483-17572602	chr19:17568509-17568713	0.3778026905829596	4.1424050632911396	7.829268292682927	3.741039	3.16625	1.6613766	TRUE
ENSG00000105642.16	KCNN1	Productive	+	0	1	1	chr19:17993490-17993559	chr19:17993054-17993062	chr19:17989716-17989843	1.7937219730941705	0.125	1.75	5.2734222	3.6835556	4.158343	FALSE
ENSG00000130517.14	PGPEP1	Productive	+	0	0	0	chr19:18355895-18356011	chr19:18342859-18342911	chr19:18340682-18340715	0.5660377358490566	29.333333333333332	0.25882352941176473	1.7218823	3.4057362	3.689556	FALSE
ENSG00000130517.14	PGPEP1	Productive	+	0	1	1	chr19:18363391-18363583	chr19:18357383-18357615	chr19:18355895-18356011	0.25882352941176473	0.3910669975186104	0.403030303030303	3.689556	3.416193	3.3961658	FALSE
ENSG00000105700.11	KXD1	Productive	+	1	2	2	chr19:18568402-18568509	chr19:18567132-18567178	chr19:18564869-18565021	2.315035799522673	0.6564885496183206	1.5462962962962965	4.4255033	4.1372128	3.8994443	TRUE
ENSG00000105662.16	CRTC1	Productive	+	0	0	0	chr19:18745823-18745960	chr19:18744108-18744155	chr19:18742910-18743026	0.7411616161616161	2	58.56	5.052684	1.7327708	4.353667	TRUE
ENSG00000064490.14	RFXANK	Productive	+	2	2	2	chr19:19197521-19197621	chr19:19197186-19197251	chr19:19196966-19197046	0.25615050651230103	3.6626506024096384	2.0362694300518136	2.978543	3.8894088	3.8290691	TRUE
ENSG00000130287.14	NCAN	Productive	+	0	0	0	chr19:19249766-19249911	chr19:19248700-19248882	chr19:19245313-19245457	0.8252427184466019	7.930693069306931	2.943243243243243	5.1361523	2.9345028	2.3953764	FALSE
ENSG00000129933.21	MAU2	Productive	+	0	0	0	chr19:19337170-19337265	chr19:19335718-19336187	chr19:19320860-19321135	1.1421188630490955	6.83955223880597	0.0448943661971831	4.4394565	0.94876593	5.4051147	TRUE
ENSG00000105185.12	PDCD5	Productive	+	0	0	0	chr19:32586858-32586929	chr19:32585816-32585907	chr19:32584960-32585011	6.555555555555555	8.35483870967742	2.374301675977654	4.547596	4.505294	4.891014	FALSE
ENSG00000173809.18	TDRD12	Productive	+	2	2	2	chr19:32827164-32827267	chr19:32826683-32826749	chr19:32826445-32826598	8.34010152284264	0.9592592592592591	3.988826815642458	1.810461	2.6962092	0.13553846	FALSE
ENSG00000257103.9	LSM14A	Productive	+	2	2	2	chr19:34215596-34215661	chr19:34215124-34215300	chr19:34208929-34209051	1.0335305719921104	2.4855072463768115	0.6192893401015228	3.2601461	3.9569268	3.5589244	FALSE
ENSG00000126261.13	UBA2	Productive	+	2	0	0	chr19:34460470-34460566	chr19:34458769-34458924	chr19:34454444-34454556	5.30794701986755	0.7239199157007377	0.06593406593406594	4.8348846	4.8149295	5.73466	FALSE
ENSG00000089351.15	GRAMD1A	Productive	+	1	0	0	chr19:35009888-35009972	chr19:35009423-35009443	chr19:35009119-35009329	12.852459016393444	0.8888888888888888	0.5363057324840764	2.1293793	4.5303335	3.5696356	FALSE
ENSG00000089351.15	GRAMD1A	Productive	+	2	1	1	chr19:35023236-35023343	chr19:35022900-35022911	chr19:35021951-35022038	3.4173228346456694	0.75	1.1561181434599157	1.214875	3.1654167	2.7313428	FALSE
ENSG00000105707.15	HPN	Productive	+	0	2	2	chr19:35059673-35059802	chr19:35049290-35049516	chr19:35042507-35042522	10	4.378378378378378	1.5178041543026706	2.8793125	1.2844536	2.326523	FALSE
ENSG00000105699.17	LSR	Productive	+	2	2	2	chr19:35266359-35266427	chr19:35262546-35262692	chr19:35258945-35259064	0.5501653803748622	0.474943904263276	5.829268292682927	4.1274247	3.655932	2.7633767	FALSE
ENSG00000105698.16	USF2	Productive	+	2	0	0	chr19:35270447-35270597	chr19:35269803-35270003	chr19:35269581-35269699	2.794392523364486	3.642857142857143	0.8804347826086957	2.4982436	2.064607	3.478126	TRUE
ENSG00000126254.12	RBM42	Productive	+	0	2	2	chr19:35637442-35637554	chr19:35637158-35637352	chr19:35634256-35634373	0.37027027027027026	0.7508731082654249	1.1781818181818182	3.9720426	5.750426	5.567788	FALSE
ENSG00000126254.12	RBM42	Productive	+	2	2	2	chr19:35633077-35633252	chr19:35632936-35633001	chr19:35631331-35631405	5.847058823529411	2.775	0.5122249388753056	2.4309602	2.7799394	1.7557557	FALSE
ENSG00000126267.11	COX6B1	Productive	+	0	0	0	chr19:35658594-35658647	chr19:35654571-35654671	chr19:35651244-35651349	3.6205357142857144	5.27027027027027	0.8690476190476191	4.3314056	3.2439008	3.096519	FALSE
ENSG00000105290.13	APLP1	Productive	+	0	0	0	chr19:35878584-35878654	chr19:35878082-35878108	chr19:35877718-35877825	4.097014925373134	5.75	1.3666666666666667	1.5683241	1.5007036	1.4478732	FALSE
ENSG00000105290.13	APLP1	Productive	+	0	0	0	chr19:35874741-35874869	chr19:35874504-35874662	chr19:35873639-35873713	1.7832512315270936	0.5760456273764258	1.8327067669172932	4.52416	4.4026794	4.3101087	FALSE
ENSG00000187730.9	GABRD	Productive	+	2	2	2	chr1:2029551-2029714	chr1:2029111-2029266	chr1:2028155-2028292	0.7753086419753087	13.064516129032258	0.07984031936127745	3.992942	4.260724	4.5051827	FALSE
ENSG00000167642.13	SPINT2	Productive	+	0	2	2	chr19:38287876-38287935	chr19:38283627-38283797	chr19:38264893-38264998	2.7746478873239435	2.6086065573770494	4.188679245283019	0.7219056	1.9042981	0.41161668	TRUE
ENSG00000099338.23	CATSPERG	Productive	+	0	2	2	chr19:38358278-38358328	chr19:38356484-38356861	chr19:38354710-38354847	5.8354430379746836	5.108943089430895	6.12	1.5207753	-0.24780159	0.38060784	FALSE
ENSG00000130244.13	FAM98C	Productive	+	2	0	0	chr19:38405519-38405635	chr19:38405344-38405421	chr19:38404908-38405113	2.013840830449827	1.9095477386934672	5.8545454545454545	0.8335001	1.0561924	1.3895214	FALSE
ENSG00000196218.15	RYR1	Productive	+	0	0	0	chr19:38525332-38525502	chr19:38523915-38523929	chr19:38523217-38523309	1.1165501165501166	1.6	0.3302804808242702	5.2561717	2.3362002	4.250661	FALSE
ENSG00000196218.15	RYR1	Productive	+	0	0	0	chr19:38572019-38572270	chr19:38570607-38570693	chr19:38567773-38567917	2.677345537757437	0.18487394957983191	0.6004830917874396	2.440007	4.705862	3.5715039	FALSE
ENSG00000178982.10	EIF3K	Productive	+	0	1	1	chr19:38624077-38624197	chr19:38620337-38620435	chr19:38619269-38619327	1.005128205128205	0.0426098535286285	0.25398936170212766	5.269407	5.210828	5.1306124	TRUE
ENSG00000178982.10	EIF3K	Productive	+	0	2	2	chr19:38634993-38635118	chr19:38632601-38632678	chr19:38632430-38632496	0.49575070821529743	0.2370242214532872	0.4088050314465409	4.831074	5.0028977	5.4153805	FALSE
ENSG00000130402.14	ACTN4	Unproductive	+	2	0	0	chr19:38714469-38714561	chr19:38713709-38713786	chr19:38711276-38711361	17.44	2.028776978417266	1.398249452954048	5.934418	2.7660255	5.504	TRUE
ENSG00000130669.17	PAK4	Productive	+	0	0	0	chr19:39173576-39174010	chr19:39172918-39173376	chr19:39169554-39169757	1.5220417633410672	4.8712296983758705	1.7538631346578366	4.194578	1.7393073	2.5284343	TRUE
ENSG00000090924.15	PLEKHG2	Productive	+	0	2	2	chr19:39421283-39421299	chr19:39420949-39420996	chr19:39420801-39420852	1.534653465346535	9.357142857142858	1.5714285714285714	1.1993847	1.1697708	0.9747059	FALSE
ENSG00000090006.18	LTBP4	Productive	+	0	2	2	chr19:40611859-40611984	chr19:40611152-40611394	chr19:40610532-40610657	3.94331983805668	3.9745042492917846	3.233009708737864	1.5118176	0.92714405	0.9526111	FALSE
ENSG00000269858.6	EGLN2	Productive	+	0	0	0	chr19:40807138-40807274	chr19:40806555-40806674	chr19:40801290-40801415	1.2351029252437704	0.19658976930792377	3.2564102564102564	3.317238	5.1388335	3.725927	TRUE
ENSG00000167601.12	AXL	Productive	+	0	2	2	chr19:41242883-41243015	chr19:41239694-41239720	chr19:41239164-41239314	5.057777777777778	7.666666666666667	5.275862068965517	2.126318	1.2913703	2.986564	FALSE
ENSG00000076928.20	ARHGEF1	Productive	+	0	0	0	chr19:41892331-41892373	chr19:41892025-41892123	chr19:41888752-41888865	7.046153846153846	5.019607843137255	1.375	1.6229738	1.055505	0.50832564	FALSE
ENSG00000076928.20	ARHGEF1	Productive	+	0	1	1	chr19:41897946-41897982	chr19:41897315-41897326	chr19:41896377-41896482	2.627450980392157	3.2666666666666666	1.1594202898550725	0.40165097	2.9426668	1.6647028	FALSE
ENSG00000157870.17	PRXL2B	Productive	+	1	2	2	chr1:2588922-2589040	chr1:2588550-2588625	chr1:2588390-2588453	0.4986225895316804	4.163265306122449	2.4604105571847508	1.1896875	2.2478158	0.98697484	FALSE
ENSG00000105429.13	MEGF8	Productive	+	2	0	0	chr19:42349499-42349699	chr19:42348272-42348472	chr19:42344670-42344833	1.3760262725779968	1.20997920997921	2.125886524822695	2.993951	3.2225523	2.9136517	FALSE
ENSG00000142611.17	PRDM16	Productive	+	1	0	0	chr1:3433677-3433811	chr1:3431966-3432140	chr1:3430872-3431108	1.920086393088553	2.9229166666666666	1.097334878331402	2.93165	5.3274517	4.5500517	FALSE
ENSG00000130202.10	NECTIN2	Productive	+	0	0	0	chr19:44888110-44888379	chr19:44885937-44886219	chr19:44882338-44882364	2.2280701754385963	4.195121951219512	1.1482720178372352	1.9836668	0.9020671	1.6710445	FALSE
ENSG00000130208.10	APOC1	Productive	+	0	1	1	chr19:44919173-44919230	chr19:44916190-44916325	chr19:44914892-44914949	2.4411764705882355	4.331838565022421	3.15	0.4185517	-0.063610286	-0.30318967	TRUE
ENSG00000011478.13	QPCTL	Productive	+	0	0	0	chr19:45698547-45698699	chr19:45695437-45695718	chr19:45693413-45693556	6.1157894736842104	3.759933774834437	2.624708624708625	1.7145903	2.6080709	3.1878693	FALSE
ENSG00000011485.15	PPP5C	Productive	+	2	0	0	chr19:46383780-46383878	chr19:46383411-46383476	chr19:46376453-46376574	0.3806970509383378	14.424242424242424	0.21220527045769763	5.079148	3.8962727	4.8806467	FALSE
ENSG00000104870.13	FCGRT	Productive	+	0	2	2	chr19:49524507-49524776	chr19:49514211-49514486	chr19:49513918-49514133	3.700854700854701	4.541425818882466	4.064903846153846	0.59479629999999994	0.40199274	0.4946296	TRUE
ENSG00000126453.11	BCL2L12	Productive	+	0	2	2	chr19:49668851-49668937	chr19:49667019-49667161	chr19:49666693-49666799	0.8960244648318043	3.4906832298136647	0.4043887147335423	1.2655421	1.3651118	1.6651496	FALSE
ENSG00000126453.11	BCL2L12	Productive	+	2	1	1	chr19:49673698-49673731	chr19:49670216-49670488	chr19:49669024-49669115	26.5	3.1337579617834397	7.157894736842105	1.751576	1.4497949	1.2234411	FALSE
ENSG00000126457.22	PRMT1	Productive	+	0	0	0	chr19:49680487-49680588	chr19:49679872-49679925	chr19:49677281-49677316	2.4444444444444446	1.1090909090909091	1.049568965517241	3.9677222	3.3628893	4.300304	FALSE
ENSG00000126457.22	PRMT1	Productive	+	2	0	0	chr19:49686093-49686243	chr19:49684754-49685037	chr19:49683927-49684069	0.17100371747211895	10.46808510638298	10.432692307692308	5.993056	3.9067817	5.000663	FALSE
ENSG00000187017.18	ESPN	Productive	+	0	2	2	chr1:6451603-6451748	chr1:6450444-6450470	chr1:6448641-6449091	2.3185185185185184	3.7083333333333335	1.241042345276873	1.1699378	2.199074	3.7822943	FALSE
ENSG00000130433.8	CACNG6	Productive	+	2	2	2	chr19:54011951-54012189	chr19:53999634-53999771	chr19:53998239-53998313	2.523076923076923	3.452449567723343	8.504807692307692	3.217187	2.4956448	1.0729331	FALSE
ENSG00000170889.14	RPS9	Productive	+	2	1	1	chr19:54207398-54207575	chr19:54206276-54206462	chr19:54201487-54201609	0.16091954022988506	9.544554455445544	0.10466666666666669	5.1512437	4.892048	5.1159606	FALSE
ENSG00000167614.14	TTYH1	Productive	+	0	1	1	chr19:54436091-54436171	chr19:54435828-54435873	chr19:54435542-54435684	4.1044303797468356	0.7674418604651163	1.8323353293413176	2.2775664	2.513761	1.4491976	TRUE
ENSG00000167615.18	LENG8	Productive	+	0	0	0	chr19:54454430-54454682	chr19:54453546-54453656	chr19:54452651-54452752	2.4688995215311005	8.318181818181818	2.396848137535817	3.592412	2.2255945	1.9827195	TRUE
ENSG00000133247.14	KMT5C	Productive	+	0	0	0	chr19:55342742-55342851	chr19:55342215-55342380	chr19:55341937-55342046	1.3148148148148149	2.432343234323432	1.001908396946565	2.4699728	1.1897831	1.7001636	FALSE
ENSG00000173581.8	CCDC106	Productive	+	0	2	2	chr19:55649408-55649584	chr19:55649205-55649309	chr19:55649047-55649077	9.814814814814817	1.826470588235294	4.709779179810726	0.8151291	1.7288287	2.3905761	FALSE
ENSG00000063244.14	U2AF2	Unproductive	+	2	0	0	chr19:55662502-55662618	chr19:55661771-55661834	chr19:55661038-55661189	0.4806924101198402	2.888888888888889	0.36503067484662577	5.0402503	3.0774999	5.1051974	TRUE
ENSG00000063245.15	EPN1	Productive	+	2	0	0	chr19:55689867-55689950	chr19:55689297-55689371	chr19:55688870-55688994	2.276353276353277	1.839622641509434	0.6711409395973155	2.3104722	2.1604135	2.6142738	TRUE
ENSG00000268182.6	SMIM17	Productive	+	0	0	0	chr19:56655103-56655213	chr19:56647558-56647634	chr19:56645668-56645836	7.624413145539906	7.945454545454545	5.39344262295082	0.807503	0.8878052	1.3844866	FALSE
ENSG00000105136.22	ZNF419	Productive	+	0	2	2	chr19:57492856-57494090	chr19:57492113-57492211	chr19:57491564-57491597	1.4466019417475728	3.236220472440945	2.9649955502818153	0.41688234	-0.42275754	-0.4751409	FALSE
ENSG00000171649.12	ZIK1	Productive	+	0	2	2	chr19:57590011-57591275	chr19:57588539-57588665	chr19:57584357-57584389	3.7777777777777777	5.463768115942029	3.647909967845659	-0.03915153	0.3959371	-0.5837605	FALSE
ENSG00000269026.2	NA	Unproductive	+	0	0	0	chr19:57750785-57750911	chr19:57746852-57747091	chr19:57682212-57682244	3.047619047619047	4.651639344262295	3.0699588477366255	-0.19187881	-0.7617584	0.098496094	FALSE
ENSG00000171606.18	ZNF274	Productive	+	0	2	2	chr19:58186947-58187023	chr19:58185712-58185838	chr19:58183966-58183998	2.75	4.371428571428571	5.890625	0.64060605	1.4588897	1.3693506	FALSE
ENSG00000083845.9	RPS5	Productive	+	0	0	0	chr19:58393359-58393487	chr19:58392976-58393185	chr19:58388138-58388245	18.45	0.2558724832214765	14.51388888888889	4.413083	5.119429	4.318116	FALSE
ENSG00000171735.21	CAMTA1	Productive	+	0	1	1	chr1:7751199-7751392	chr1:7749771-7749791	chr1:7747710-7747781	0.04796163069544364	16.8	0.6226568867155664	5.478653	7.8599997	5.3859434	FALSE
ENSG00000130726.12	TRIM28	Productive	+	0	2	2	chr19:58547376-58547511	chr19:58545425-58545896	chr19:58544758-58545097	1.718785151856018	2.494362532523851	0.8703481392557023	0.76051474	1.4061822	3.2593603	FALSE
ENSG00000035115.22	SH3YL1	Productive	-	1	1	0	chr2:234160-234272	chr2:233101-233229	chr2:230969-231191	3.984782608695652	0.15892420537897312	0.13493150684931507	1.4779637	3.932434	4.612735	FALSE
ENSG00000130508.11	PXDN	Productive	-	1	1	1	chr2:1691928-1691999	chr2:1687632-1687703	chr2:1684080-1684151	0.2826086956521739	3.3333333333333335	0.1953232462173315	5.0442224	6.4595838	4.2340555	FALSE
ENSG00000186487.21	MYT1L	Productive	-	2	2	0	chr2:1887488-1887609	chr2:1886539-1886607	chr2:1851641-1851703	0.02903225806451613	17.35483870967742	4.150735294117647	3.752127	6.064579	4.749468	FALSE
ENSG00000186487.21	MYT1L	Productive	-	1	1	0	chr2:1887488-1887609	chr2:1887059-1887121	chr2:1886539-1886607	0.10825688073394496	0.4915254237288136	4.150735294117647	6.064579	6.3345723	4.749468	FALSE
ENSG00000134313.17	KIDINS220	Productive	-	0	0	2	chr2:8750112-8750335	chr2:8747887-8748000	chr2:8736868-8736999	11.113636363636363	5.637096774193548	2.6109865470852016	2.9814246	4.7031407	3.7729106	TRUE
ENSG00000119185.13	ITGB1BP1	Productive	-	0	0	0	chr2:9408113-9408205	chr2:9407449-9407598	chr2:9406834-9406905	0.23803191489361705	11.804054054054054	0.372	4.1992636	4.3888535	5.036204	TRUE
ENSG00000151694.15	ADAM17	Productive	-	0	0	2	chr2:9526111-9526244	chr2:9523249-9523338	chr2:9521203-9521316	2.1002785515320332	0.3471295060080107	0.6679841897233202	3.4749734	4.704189	3.614746	FALSE
ENSG00000115761.17	NOL10	Productive	-	0	0	1	chr2:10659172-10659250	chr2:10657742-10657891	chr2:10654481-10654547	4.221476510067114	0.4418118466898955	12.359375	4.8586574	4.4034734	4.2425704	FALSE
ENSG00000169016.17	E2F6	Productive	-	0	0	0	chr2:11465772-11465879	chr2:11457179-11457233	chr2:11453790-11453798	8	0.5816326530612245	1.4228855721393034	2.0758889	2.2624907	1.4973335	FALSE
ENSG00000151779.14	NBAS	Productive	-	2	2	2	chr2:15186742-15186880	chr2:15178988-15179116	chr2:15167048-15167323	1.1937295273748243	7.709677419354839	0.9093886462882096	2.806442	1.7744497	1.7832446	FALSE
ENSG00000151779.14	NBAS	Productive	-	2	2	2	chr2:15275484-15275818	chr2:15238468-15238686	chr2:15234545-15234747	5.070135746606335	8.625482625482626	6.460616438356165	2.444	2.4074569	3.3883703	FALSE
ENSG00000151779.14	NBAS	Productive	-	1	1	0	chr2:15292537-15292766	chr2:15287073-15287183	chr2:15276851-15277101	2.0993676603432703	1.679078014184397	1.365364308342133	3.2130716	3.9897296	3.4692955	FALSE
ENSG00000118965.16	WDR35	Productive	-	0	0	0	chr2:19966724-19966909	chr2:19962295-19962327	chr2:19960554-19960614	0.1681109185441941	1.675324675324675	0.8694187026116259	5.1644416	2.5706668	5.1280913	FALSE
ENSG00000055917.17	PUM2	Productive	-	2	2	2	chr2:20282947-20283231	chr2:20278583-20278819	chr2:20263193-20263460	0.14969497888315345	4.555555555555555	5.079030558482613	5.683802	5.9608946	4.1823792	TRUE
ENSG00000055917.17	PUM2	Unproductive	-	0	0	0	chr2:20327310-20327360	chr2:20326261-20326385	chr2:20318593-20318645	1.0704225352112675	17.136363636363637	0.2550335570469799	6.0053215	2.9061038	6.2924514	TRUE
ENSG00000118961.15	LDAH	Productive	-	0	0	2	chr2:20774810-20774979	chr2:20739971-20740205	chr2:20701620-20701652	4.958333333333333	2.0354706684856754	2.087741935483871	2.0826666	1.2546979	3.1036944	FALSE
ENSG00000163026.12	WDCP	Productive	-	2	2	0	chr2:24037677-24039494	chr2:24032829-24032946	chr2:24030933-24031162	2.861182519280206	9.550335570469798	3.3386602743374616	1.0145435	2.2593646	2.1791227	FALSE
ENSG00000115129.14	TP53I3	Productive	-	0	0	2	chr2:24080819-24081031	chr2:24079444-24079640	chr2:24077579-24077761	1.9809417040358743	12.56896551724138	12.325358851674642	2.055907	2.7375531	2.9472113	FALSE
ENSG00000198399.16	ITSN2	Productive	-	0	0	2	chr2:24286212-24286351	chr2:24284763-24284843	chr2:24275713-24275849	0.8589562764456982	2.2051282051282053	0.4398216939078752	2.8975985	4.988679	2.9692214	FALSE
ENSG00000115137.12	DNAJC27	Productive	-	1	1	0	chr2:24957043-24957165	chr2:24951394-24951554	chr2:24947616-24947748	0.05548854041013269	13.125	1.002911208151383	4.8753533	4.458789	4.8404393	TRUE
ENSG00000138101.20	DTNB	Productive	-	1	1	1	chr2:25482796-25482873	chr2:25455405-25455494	chr2:25451548-25451635	0.20565149136577707	13.685714285714283	0.6376811594202898	4.1064205	2.8839002	2.8324232	TRUE
ENSG00000138073.14	PREB	Productive	-	2	2	1	chr2:27132010-27132082	chr2:27131672-27131831	chr2:27131455-27131508	2.6235955056179776	3.026178010471204	0.13259668508287292	2.5075374	3.5169501	4.798247	TRUE
ENSG00000138073.14	PREB	Productive	-	1	1	0	chr2:27132603-27132620	chr2:27132230-27132403	chr2:27132010-27132082	0.13259668508287292	4.624260355029586	2.52	4.798247	4.0040746	4.245278	TRUE
ENSG00000115204.15	MPV17	Productive	-	0	0	2	chr2:27312680-27312772	chr2:27312494-27312589	chr2:27312214-27312246	0.4215686274509804	0.7277777777777777	0.6795698924731183	3.4966667	2.4287813	2.5865376	FALSE
ENSG00000130939.20	UBE4B	Productive	+	1	1	1	chr1:10117459-10117600	chr1:10107222-10107374	chr1:10106197-10106583	7.573770491803279	2.053763440860215	1.0407470288624787	1.5583695	3.648601	5.659162	FALSE
ENSG00000162959.14	MEMO1	Unproductive	-	1	1	2	chr2:31917926-31918037	chr2:31893242-31893321	chr2:31891992-31892134	0.1985185185185185	2.135135135135135	0.14171656686626746	6.335608	2.1626499	6.3571334	TRUE
ENSG00000162959.14	MEMO1	Productive	-	1	1	2	chr2:31943302-31943383	chr2:31932067-31932135	chr2:31920798-31920910	10.814285714285717	0.08872901678657075	0.5725490196078431	6.039256	4.3394065	5.427914	FALSE
ENSG00000119812.20	FAM98A	Productive	-	0	0	2	chr2:33592080-33592214	chr2:33588335-33588519	chr2:33587240-33587320	3.058139534883721	0.8419721871049305	7.660493827160494	4.2424445	5.5575347	4.476637	TRUE
ENSG00000171055.15	FEZ2	Productive	-	1	1	2	chr2:36578597-36578865	chr2:36560785-36560865	chr2:36558438-36558513	0.12427184466019416	7.16	0.8537506745817594	4.81721	5.5214944	3.977855	TRUE
ENSG00000055332.19	EIF2AK2	Productive	-	0	0	1	chr2:37119959-37120139	chr2:37114731-37114859	chr2:37109224-37109295	3.391304347826087	2.23841059602649	1.8631284916201116	1.3777777	1.9904497	1.5760221	FALSE
ENSG00000119787.14	ATL2	Productive	-	0	0	0	chr2:38377143-38377260	chr2:38343268-38343512	chr2:38318937-38319019	0.2059238363892807	9.958549222797927	1.9297520661157024	4.7074223	4.083869	0.88049155	TRUE
ENSG00000143889.16	HNRNPLL	Unproductive	-	2	2	1	chr2:38581913-38581985	chr2:38577920-38578002	chr2:38577461-38577532	0.12612612612612611	7.73015873015873	0.23573200992555832	4.9361396	4.806783	5.298466	FALSE
ENSG00000115875.19	SRSF7	Productive	-	1	1	0	chr2:38746694-38746747	chr2:38746144-38746179	chr2:38745133-38745187	0.4847161572052402	5.28	5.6455696202531644	4.042054	4.2908883	2.4371486	FALSE
ENSG00000054523.20	KIF1B	Productive	+	0	0	0	chr1:10275428-10275503	chr1:10273014-10273031	chr1:10272241-10272306	0.02302631578947368	11.153846153846152	0.09080459770114944	5.9799542	6.3876667	5.467329	FALSE
ENSG00000011566.15	MAP4K3	Productive	-	0	0	2	chr2:39309461-39309519	chr2:39307943-39308005	chr2:39299743-39299801	5.1923076923076925	2.3043478260869565	0.12064343163538874	3.8111522	5.255397	4.353864	FALSE
ENSG00000054523.20	KIF1B	Productive	+	1	2	2	chr1:10282322-10282533	chr1:10279097-10279138	chr1:10277986-10278128	0.1064516129032258	3	2.1412535079513564	5.45572	6.1952615	5.324623	TRUE
ENSG00000183023.19	SLC8A1	Productive	-	2	2	2	chr2:40174825-40174842	chr2:40170281-40170349	chr2:40164854-40164984	0.8183060109289617	1.4264705882352942	17.5	4.1091294	3.9234786	3.9684443	FALSE
ENSG00000183023.19	SLC8A1	Productive	-	2	2	1	chr2:40177752-40177855	chr2:40175261-40175281	chr2:40174825-40174842	17.5	0.44274809160305345	2.9767441860465116	3.9684443	4.8036194	4.557212	TRUE
ENSG00000138095.20	LRPPRC	Productive	-	1	1	2	chr2:43899219-43899334	chr2:43896634-43896708	chr2:43894545-43894629	3.008	4.583756345177665	0.9695024077046548	1.8333645	1.5217199	3.5096033	FALSE
ENSG00000054523.20	KIF1B	Productive	+	2	2	2	chr1:10360929-10361043	chr1:10355370-10355396	chr1:10352631-10352736	0.2728093947606143	1.1111111111111112	15.126760563380282	4.7305374	5.92	5.564687	FALSE
ENSG00000179915.25	NRXN1	Productive	-	2	2	0	chr2:50091323-50091494	chr2:50054955-50055044	chr2:50053271-50053590	2.2894438138479	1.175324675324675	0.25077639751552794	5.7552004	8.167655	5.4785814	TRUE
ENSG00000179915.25	NRXN1	Productive	-	2	2	2	chr2:50472298-50472471	chr2:50466461-50466487	chr2:50465442-50465561	0.08923643054277829	6.5	0.11656746031746032	5.624992	7.1732965	4.668753	TRUE
ENSG00000179915.25	NRXN1	Productive	-	0	0	2	chr2:50623314-50623615	chr2:50621226-50621249	chr2:50620055-50620183	0.00389610389610389	4.2727272727272725	0.04923362749651649	6.670683	8.526375	6.085424	FALSE
ENSG00000115355.18	CCDC88A	Productive	-	2	2	0	chr2:55301206-55301272	chr2:55299839-55299919	chr2:55296258-55296523	3.0957142857142856	0.40654205607476634	1.5714285714285714	3.7232592	4.8016796	4.0939255	TRUE
ENSG00000115355.18	CCDC88A	Productive	-	2	2	1	chr2:55308809-55309023	chr2:55303069-55303152	chr2:55301872-55302072	10.344086021505376	2.2072072072072073	0.5282258064516129	5.026657	6.3793335	4.3829765	FALSE
ENSG00000115392.13	FANCL	Productive	-	2	2	0	chr2:58165724-58165874	chr2:58163434-58163517	chr2:58163029-58163074	0.8702290076335878	1.8396946564885497	1.5213815789473684	3.638239	3.7717738	3.883669	FALSE
ENSG00000116001.17	TIA1	Unproductive	-	1	1	2	chr2:70227735-70227822	chr2:70225328-70225393	chr2:70224554-70224629	0.05604203152364273	5.1571428571428575	0.09563758389261744	5.658158	5.054045	5.6024203	TRUE
[truncated: 2,760 more rows]
